# Supplementary material for: Plastid and cytoplasmic origins of 1O2-mediated transcriptomic responses
Source: Front Plant Sci. 2022 Nov 7;13:982610. doi: 10.3389/fpls.2022.982610 (PMC9676463; doi:10.3389/fpls.2022.982610)
Supplement: Supplementary file 2 [file Table_1.xlsx]

## Sheet: qRT-PCR
Primer	Sequence	Direction (5'-3')	Gene	Tm	Description
Ubi F	CAGTCTGTGTGTAGAGCTATCAT	Forward	AT5G25760	64.5	Ubiquitin
Ubi R	agaagattccctgagtcgcagtt	Reverse	AT5G25760	66.3	Ubiquitin
Luc F4	GCGCGGAGGAGTTGTGTT	Forward		66.6	Luciferase (P. pyralis)
Luc R4	TCTGATTTTTCTTGCGTCGAGTT	Reverse		65.8	Luciferase (P. pyralis)
RT11	GGAGAAGCTAAAATCCCAACGA	Forward	At3g61190	65.2	Bonsai-associated protein BAP1
RT12	CCACACTTATCACCAAACTCATCTCT	Reverse	At3g61190	65.2	Bonsai-associated protein BAP1
RT13	GACTATGGAAGAGGTCTTCAAAGGA	Forward	At5g64870	64.6	nodulin-like protein
RT14	GCTGCTTCACATTGGCGT	Reverse	At5g64870	65.2	nodulin-like protein
RT21	TCATTGTTCTCTGAGGCCACTT	Forward	At5g01600	64.9	ferritin1
RT22	ACATGCTGAAAAAGGAGATGCTT	Reverse	At5g01600	64.9	ferritin1
RT29	CTTTCTCTGTTGATCTTCCTGGGT	Forward	At4g21870	65.6	heat-shock protein17–like protein
RT30	CATAGGGGTTGCCTCCGT	Reverse	At4g21870	64.9	heat-shock protein17–like protein
RT33	GCTTTGACAAGAGCCACCAA	Forward	At3g01830	65.3	Calmodulin related protein
RT34	CTACTGCACGTTTGCCAGACTT	Reverse	At3g01830	65.4	Calmodulin related protein
RT37	CCAGTCATCGGAATGTTCCATA	Forward	At5g13200	65.7	Gram family protein
RT38	ACGCCGTTTCCGACATAGA	Reverse	At5g13200	65.5	Gram family protein
RT41	CTTCGTGCTCTCTCCCCA	Forward	At1g71030	64.4	myb family TF
RT42	GCGTTGTTTAACTTCTGGCCTT	Reverse	At1g71030	65.2	myb family TF
RT45	CAGCTCTCATCTCTCACTCGCT	Forward	At2g40300	65.2	ferritin4
RT46	GTATTCCACATTGATCTGCTCGT	Reverse	At2g40300	64	ferritin4
