# Supplementary material for: Plastid and cytoplasmic origins of 1O2-mediated transcriptomic responses
Source: Front Plant Sci. 2022 Nov 7;13:982610. doi: 10.3389/fpls.2022.982610 (PMC9676463; doi:10.3389/fpls.2022.982610)
Supplement: Supplementary file 3 [file Table_2.xlsx]

## Sheet: Legend
Supplemental Dataset S2.
The datasets that are tabulated here come from the following sources:
Dataset	AtGenExpress / GEO ID	Conditions	References
CHX	GSE111284	2-week-old Arabidopsis WT seedlings, 100 µM CHX, 2 h light exposure, 30 µE m-2s-1	Koh (2021)
RB	GSE111285	2-week-old Arabidopsis WT seedlings, 400 µM RB, 2 h light exposure, 30 µE m-2s-1	Koh (2021)
flu	GSE111286	2-week-old Arabidopsis flu seedlings, 4 h Dark incubation, 30 min light exposure, 30 µE m-2s-1	Koh (2021)
DCMU	GSE111287	2-week-old Arabidopsis WT seedlings, 100 µM DCMU, 2 h light exposure, 1000 µE m-2s-1	Koh (2021)
Ch1 LL / HL	GSE205861	2-week-old Arabidopsis Ch1 seedlings, 4 h light exposure, 30 µE m-2s-1 or 1000 µE m-2s-1	This work
Ch1 (Cold / HL)	Project CEA10-02_Light	5 to 8-week-old Arabidopsis Ch1 seedlings, 48 h light exposure, 1200 µE m-2 s-1, 10oC	Ramel (2013)
Drought	E-MEXP-2377	2-week-old Arabidopsis WT seedlings, 1 h drought on Whatman paper, low light	Mizoguchi (2010)
Far-Red	GSE6169	4-day-old Arabidopsis WT seedlings, WT and phyA seedlings were grown on 1 × Murashige and Skoog (MS) salts without sucrose for 1 d in dark (D) followed by 2 d of continuous FR (or maintained for 2 d in D) before transfer to continuous WL for 1 d	Page (2017)
fc1, fc2	GSE71764	4-day-old Arabidopsis fc1 or fc2 seedlings, grown in the dark for 4-d, before exposure to light (120 µmol m-2 s-1) for 2 h.	Woodson (2015)
vte2	GSE4847	3-day-old Arabidopsis vte2 seedlings, 120 µmol m-2 s-1	Sattler (2006)
flu, flu/ex1, flu/ex2, flu/ex1/ex2	GSE10509	Mature Arabidopsis flu, flu/ex1, flu/ex2 or flu/ex1/ex2 seedlings, incubated in the dark for 8 h, before exposure to light (100 µmol m-2 s-1) for 30 min.	Kim (2012)
flu/ex1, flu/ex1/safe1	GSE131610	6-day-old Arabidopsis flu/ex1 and flu/ex1/safe1 seedlings, incubated in the dark for 4 h, before exposure to light (100 µmol m-2 s-1) for 30 or 60 min.	Wang (2020)

## Sheet: CHX
Gene	Fold change	log2FC	p-value
AT1G19210	1629.26	10.67	5.9e-19
AT5G21960	924.802	9.853	2.62e-142
AT1G74930	834.634	9.705	5.4e-107
AT2G14960	821.434	9.682	1.44e-28
AT5G22380	818.592	9.677	6.38e-45
AT2G44840	787.972	9.622	0
AT3G23220	734.694	9.521	1.54e-15
AT4G34410	689.306	9.429	1.08e-121
AT1G65385	605.088	9.241	1.1e-13
AT1G33760	600.491	9.23	9.09e-110
AT5G47850	539.695	9.076	3.81e-67
AT5G60350	518.428	9.018	6.54e-32
AT5G64870	505.301	8.981	3.69e-167
AT3G27810	495.589	8.953	2.4e-13
AT5G62570	494.559	8.95	2.29e-13
AT4G16820	482.371	8.914	2.73e-18
AT4G00540	476.39	8.896	1.57e-13
AT5G42380	435.34	8.766	4.24e-240
AT1G52690	427.269	8.739	1.21e-12
AT2G33780	424.317	8.729	6.96e-09
AT4G14370	421.386	8.719	8.5e-13
AT3G25250	407.315	8.67	8.94e-13
AT3G14440	383.744	8.584	1.06e-16
AT4G18540	380.565	8.572	1.63e-12
AT2G32200	378.199	8.563	1.17e-148
AT1G06137	373.509	8.545	4.87e-88
AT5G51190	371.186	8.536	0
AT2G26380	368.878	8.527	1.57e-16
AT1G12610	364.304	8.509	2.71e-16
AT1G08860	358.046	8.484	1.51e-32
AT2G32130	346.81	8.438	7.86e-29
AT4G25490	345.37	8.432	2.74e-12
AT5G24110	341.561	8.416	1.37e-11
AT1G06135	337.794	8.4	2.59e-137
AT1G09950	328.785	8.361	2.05e-32
AT1G20310	318.909	8.317	5.79e-115
AT1G28480	316.926	8.308	2.84e-215
AT4G29780	301.079	8.234	5.21e-255
AT3G49540	299.207	8.225	3.36e-11
AT5G54865	296.934	8.214	0.0125
AT5G52730	296.523	8.212	8.94e-72
AT1G74440	288.615	8.173	2.5e-67
AT4G24570	288.015	8.17	0
AT4G11470	287.218	8.166	1.87e-11
AT5G13700	284.247	8.151	1.77e-11
AT5G16330	282.675	8.143	1.59e-46
AT1G30370	280.722	8.133	7.94e-164
AT3G06890	275.709	8.107	5.15e-88
AT2G46400	274.564	8.101	1.71e-11
AT1G51915	258.138	8.012	7.21e-24
AT2G22760	255.468	7.997	1.9e-10
AT5G43064	255.468	7.997	1.99e-10
AT5G51990	252.826	7.982	1.75e-10
AT2G32140	252.651	7.981	4.94e-296
AT3G45960	248.31	7.956	1.2e-86
AT3G44350	246.937	7.948	1.47e-45
AT5G17350	245.912	7.942	6.45e-210
AT5G57010	245.912	7.942	2.65e-89
AT4G29610	239.686	7.905	3.24e-14
AT1G20823	238.36	7.897	5.03e-217
AT1G15580	238.03	7.895	5.07e-09
AT1G71450	234.753	7.875	5.19e-10
AT3G23630	234.428	7.873	6.23e-11
AT2G31690	234.265	7.872	3.58e-10
AT1G80840	229.763	7.844	0
AT5G45090	228.968	7.839	2.43e-10
AT1G72520	228.334	7.835	3.19e-231
AT3G02840	223.635	7.805	7.14e-138
AT5G03210	215.419	7.751	1.3e-07
AT2G45760	214.822	7.747	8.04e-52
AT1G28370	213.191	7.736	3.62e-195
AT2G44578	211.571	7.725	1.79e-94
AT1G22810	211.425	7.724	5.34e-105
AT3G46090	210.547	7.718	1.53e-135
AT4G14450	203.657	7.67	6.64e-44
AT2G17660	202.11	7.659	1.03e-38
AT3G51680	199.881	7.643	6.58e-19
AT5G45340	198.638	7.634	7.61e-23
AT4G37290	193.207	7.594	1.01e-118
AT3G46080	190.811	7.576	6.27e-292
AT5G05300	189.099	7.563	1.31e-163
AT4G25470	188.706	7.56	3.66e-18
AT2G21910	187.014	7.547	3.36e-13
AT1G56060	180.894	7.499	6.99e-125
AT1G20520	180.393	7.495	9.04e-83
AT3G17690	180.018	7.492	1.41e-46
AT1G61340	176.681	7.465	1.27e-09
AT4G32540	171.849	7.425	1.05e-12
AT1G07135	169.954	7.409	0
AT3G10930	168.546	7.397	4.3e-287
AT2G30040	167.963	7.392	1.08e-146
AT4G11280	167.963	7.392	9.95e-10
AT4G22710	167.266	7.386	2.27e-172
AT3G23230	167.034	7.384	8.19e-110
AT2G03740	166.456	7.379	1.34e-08
AT2G40740	166.111	7.376	5.35e-86
AT4G19925	165.766	7.373	1.86e-08
AT5G42290	165.536	7.371	1.2e-20
AT1G58420	163.257	7.351	3.26e-186
AT2G32210	161.68	7.337	2.59e-234
AT4G20000	161.456	7.335	5.32e-125
AT1G17420	157.805	7.302	9.15e-141
AT4G17490	157.477	7.299	3.56e-286
AT5G59820	156.173	7.287	1.94e-301
AT4G27280	155.957	7.285	0
AT3G27809	155.094	7.277	6.55e-09
AT3G50930	154.45	7.271	2.31e-187
AT4G28460	154.13	7.268	4.56e-96
AT4G31950	154.023	7.267	3.38e-09
AT1G76210	153.277	7.26	2.62e-25
AT1G69930	152.959	7.257	1.43e-16
AT5G52050	152.641	7.254	2.02e-176
AT3G12910	152.113	7.249	2.19e-09
AT3G51810	151.272	7.241	2.78e-09
AT1G47130	151.062	7.239	1.41e-41
AT3G13600	150.227	7.231	5.22e-09
AT5G66640	147.953	7.209	9.7e-09
AT1G07500	147.749	7.207	1.02e-47
AT2G45550	147.339	7.203	1.16e-08
AT3G04640	146.322	7.193	1.2e-192
AT3G63350	145.513	7.185	3.08e-08
AT1G27730	145.21	7.182	0
AT3G09032	144.909	7.179	1.94e-08
AT5G66620	144.708	7.177	7.36e-09
AT1G24140	144.608	7.176	2.17e-173
AT5G26920	143.708	7.167	1.69e-130
AT1G17380	143.609	7.166	4.76e-122
AT2G31345	143.509	7.165	4.56e-28
AT5G14700	142.222	7.152	7.39e-101
AT1G71690	141.142	7.141	1.05e-08
AT2G37810	139.779	7.127	8.16e-09
AT5G43650	139.006	7.119	6.82e-09
AT3G61190	134.643	7.073	3.8e-149
AT1G66090	133.528	7.061	6.4e-170
AT1G32970	130.057	7.023	4.99e-08
AT4G23810	128	7	8.77e-282
AT2G32030	127.734	6.997	1.51e-287
AT4G36500	126.588	6.984	4.73e-08
AT1G56240	126.063	6.978	9.57e-158
AT1G76600	126.063	6.978	5.44e-245
AT1G56250	125.279	6.969	7.96e-120
AT2G39110	124.241	6.957	4.24e-35
AT5G64310	123.983	6.954	3.91e-186
AT1G11040	123.64	6.95	8.37e-08
AT5G41740	123.041	6.943	1.28e-27
AT5G65300	122.446	6.936	1.35e-08
AT5G58680	122.191	6.933	6.86e-69
AT3G04200	120.844	6.917	6.36e-08
AT2G35710	119.098	6.896	1.21e-81
AT3G13210	119.015	6.895	1.59e-08
AT2G25460	118.686	6.891	1.96e-98
AT3G55980	118.111	6.884	0
AT3G23250	117.214	6.873	4.07e-08
AT1G14540	115.841	6.856	8.28e-103
AT2G34600	115.6	6.853	1.46e-06
AT3G44260	115.041	6.846	2.4e-270
AT2G39650	114.802	6.843	1.46e-90
AT3G29000	113.693	6.829	7.22e-08
AT1G32910	113.614	6.828	8.86e-68
AT3G22510	113.614	6.828	1.31e-07
AT5G56970	113.3	6.824	3.85e-08
AT2G37430	108.986	6.768	2.17e-13
AT4G08555	108.76	6.765	7.03e-08
AT4G11070	107.859	6.753	2.65e-06
AT1G73080	107.188	6.744	1.47e-156
AT3G21150	106.891	6.74	2.8e-86
AT1G60190	103.036	6.687	1.18e-34
AT5G47230	102.893	6.685	2.46e-164
AT5G56510	102.466	6.679	3.67e-07
AT1G13480	102.324	6.677	1.75e-07
AT1G65484	102.253	6.676	5.88e-43
AT5G52400	101.829	6.67	4.06e-07
AT1G61890	101.266	6.662	5.97e-249
AT1G56150	101.055	6.659	6.11e-223
AT3G52400	98.9755	6.629	1.09e-151
AT2G30020	98.0197	6.615	1.27e-77
AT5G60800	97.6806	6.61	5.45e-207
AT5G59070	96.3358	6.59	2.69e-28
AT5G24040	96.269	6.589	2.36e-07
AT5G67450	96.269	6.589	1.15e-124
AT2G23270	95.8695	6.583	4.98e-207
AT2G22500	94.3532	6.56	2.76e-167
AT1G07160	93.7665	6.551	1.26e-62
AT1G53620	93.5717	6.548	1.15e-125
AT1G63030	93.442	6.546	1.06e-09
AT4G02670	93.2479	6.543	7e-07
AT1G14550	92.4755	6.531	4.63e-29
AT2G17040	91.7095	6.519	1.67e-192
AT3G07250	91.4556	6.515	8.64e-07
AT3G15518	91.4556	6.515	2.61e-168
AT1G61120	90.5097	6.5	5.61e-07
AT5G27420	90.3843	6.498	1.89e-248
AT5G56960	89.6978	6.487	3.57e-31
AT3G09520	87.8518	6.457	5.03e-46
AT4G31000	87.8518	6.457	4.67e-64
AT3G14225	87.0637	6.444	2e-07
AT5G09980	87.0637	6.444	9.04e-112
AT1G51700	86.8829	6.441	1.35e-151
AT4G08040	86.3426	6.432	3.39e-07
AT3G50800	85.7462	6.422	3.91e-129
AT4G25330	85.6867	6.421	4.1e-07
AT5G25910	85.3311	6.415	1.07e-12
AT2G27389	83.633	6.386	2.43e-121
AT1G72950	83.2282	6.379	8.21e-49
AT2G38790	82.1962	6.361	1.45e-161
AT5G01100	82.0823	6.359	3.04e-45
AT1G30814	81.8551	6.355	7.77e-12
AT3G06962	81.8551	6.355	9.3e-07
AT1G72940	81.4589	6.348	1.01e-26
AT5G28630	81.4024	6.347	6.42e-129
AT2G03460	81.1208	6.342	2.34e-06
AT4G27140	80.6722	6.334	2.16e-21
AT2G24600	80.5605	6.332	2.09e-70
AT2G26530	80.0595	6.323	6.87e-13
AT2G18680	79.3413	6.31	2.04e-43
AT1G09247	79.0668	6.305	9.29e-07
AT4G09100	78.4119	6.293	1.72e-32
AT5G63290	78.249	6.29	3.59e-06
AT4G11780	78.0864	6.287	2.53e-06
AT2G20835	77.4396	6.275	5.86e-25
AT4G37770	77.386	6.274	6.77e-28
AT1G68690	76.745	6.262	7e-39
AT1G57850	76.1093	6.25	2.24e-06
AT4G26200	75.3743	6.236	2.57e-83
AT2G32190	75.322	6.235	2.9e-111
AT1G30190	75.0094	6.229	7.43e-07
AT2G32020	73.6697	6.203	4.06e-142
AT1G63750	73.5677	6.201	1.27e-99
AT2G37830	73.4658	6.199	2.59e-21
AT1G32928	73.1609	6.193	9.25e-07
AT3G56410	73.1102	6.192	4.87e-07
AT4G39640	73.0089	6.19	1.14e-115
AT2G38470	72.6555	6.183	1.4e-188
AT3G01830	72.5548	6.181	8.86e-07
AT5G45630	72.5548	6.181	1.19e-06
AT3G09280	72.5046	6.18	4.11e-12
AT5G24540	72.4041	6.178	3.24e-06
AT1G01480	72.354	6.177	4.1e-66
AT5G40000	72.3038	6.176	8.75e-06
AT1G23710	72.1536	6.173	2.19e-139
AT4G38530	71.9539	6.169	8e-48
AT1G35210	71.8542	6.167	7.01e-07
AT1G56510	71.6552	6.163	4.74e-96
AT4G22030	71.6056	6.162	1.2e-22
AT1G51620	71.556	6.161	4.64e-06
AT1G80820	71.259	6.155	2.85e-135
AT5G06535	71.259	6.155	5.04e-06
AT5G62480	70.4731	6.139	9.32e-07
AT2G41730	69.9863	6.129	7.01e-186
AT5G40540	69.8409	6.126	1.09e-06
AT4G34150	68.9271	6.107	2.53e-206
AT3G28840	68.7363	6.103	2.29e-06
AT3G16860	68.3562	6.095	3.38e-38
AT3G07255	68.0725	6.089	3.39e-06
AT3G56710	67.884	6.085	9.9e-148
AT1G44150	67.837	6.084	1.06e-17
AT4G20362	67.837	6.084	1.72e-05
AT4G25810	67.5086	6.077	6.76e-220
AT5G01560	67.2285	6.071	3.34e-69
AT1G73540	66.903	6.064	2.12e-06
AT4G04490	66.903	6.064	8.66e-07
AT3G25240	66.6254	6.058	5.12e-23
AT1G20510	66.4409	6.054	1.68e-106
AT2G02310	66.1652	6.048	1.06e-11
AT1G19250	66.1193	6.047	5.5e-06
AT2G40140	66.1193	6.047	1.53e-209
AT5G46910	65.8449	6.041	6.42e-06
AT2G02010	65.6626	6.037	8.58e-97
AT5G28237	65.6171	6.036	2.53e-08
AT3G50060	64.5346	6.012	1.02e-174
AT1G76040	63.8228	5.996	9.87e-06
AT2G25735	63.6461	5.992	1.5e-06
AT3G05320	63.5579	5.99	1.1e-05
AT2G04495	63.5139	5.989	5.09e-11
AT2G31865	63.5139	5.989	1.78e-06
AT1G30135	63.3819	5.986	4e-05
AT3G25780	62.7264	5.971	7.28e-105
AT4G17785	62.7264	5.971	3.04e-06
AT3G55950	61.9916	5.954	1.46e-110
AT3G13432	61.7771	5.949	1.18e-22
AT1G35140	61.5634	5.944	1.17e-237
AT5G22250	61.5634	5.944	2.4e-187
AT3G28340	61.4355	5.941	1.29e-05
AT5G24640	61.2654	5.937	3.95e-91
AT1G65890	60.9688	5.93	1.66e-05
AT4G39670	60.9688	5.93	1.02e-80
AT1G29290	60.2546	5.913	4.2e-130
AT5G67430	60.0046	5.907	3.8e-17
AT4G37780	59.8384	5.903	1.53e-19
AT2G35930	59.797	5.902	5.47e-159
AT5G46510	59.3016	5.89	1.39e-05
AT5G13220	59.2195	5.888	1.16e-05
AT2G37805	59.0146	5.883	4.91e-06
AT5G22530	58.6883	5.875	1.96e-05
AT1G19020	58.6476	5.874	4.36e-192
AT3G27415	58.5663	5.872	1.03e-05
AT1G59590	58.5258	5.871	2.25e-06
AT5G57560	58.2425	5.864	1.01e-22
AT2G03540	57.8803	5.855	7.94e-06
AT3G21781	57.8402	5.854	4.44e-06
AT5G48540	57.76	5.852	9.03e-06
AT4G30280	57.4805	5.845	4.03e-23
AT1G72920	57.4008	5.843	5.63e-49
AT5G28610	57.4008	5.843	1.15e-120
AT5G58630	57.1626	5.837	6.69e-10
AT4G29740	57.0834	5.835	6.98e-21
AT3G62760	56.9648	5.832	1.27e-45
AT1G27770	56.8859	5.83	1.06e-130
AT3G19580	56.5322	5.821	4.83e-128
AT1G70420	56.4538	5.819	4.62e-06
AT3G59620	56.3366	5.816	1.76e-05
AT3G08720	56.2585	5.814	4.27e-157
AT1G15010	56.1806	5.812	6.94e-86
AT4G38560	56.1806	5.812	7.4e-79
AT3G46620	55.9087	5.805	4.45e-134
AT4G30090	55.7925	5.802	0.000412
AT5G61600	55.5995	5.797	2.53e-226
AT1G18740	55.484	5.794	9.11e-08
AT5G63130	55.4456	5.793	3.1e-44
AT3G12960	55.2537	5.788	7.65e-08
AT5G59550	55.139	5.785	3.18e-265
AT4G30430	55.1007	5.784	1.47e-05
AT5G66210	55.0626	5.783	2.75e-103
AT4G14455	54.5308	5.769	6.16e-06
AT1G19970	54.3798	5.765	7.76e-26
AT4G26460	53.892	5.752	6.12e-15
AT5G22520	53.7428	5.748	2.93e-05
AT5G52020	53.3346	5.737	3.23e-13
AT5G06320	52.9662	5.727	1.26e-114
AT5G43420	52.9295	5.726	1.16e-20
AT3G07195	52.7829	5.722	1.56e-103
AT2G27080	52.6733	5.719	9.61e-22
AT5G43890	52.5639	5.716	2.87e-47
AT3G28580	52.2732	5.708	2.23e-179
AT1G33720	51.8762	5.697	1.79e-26
AT5G13320	51.2685	5.68	8.33e-10
AT2G01180	51.2329	5.679	9.91e-138
AT3G01035	51.1974	5.678	2.93e-05
AT3G57530	50.8791	5.669	7.96e-13
AT3G21070	50.2134	5.65	1.41e-116
AT2G41800	49.9703	5.643	5.38e-102
AT1G01560	49.5221	5.63	2.47e-05
AT1G05370	49.4878	5.629	5.4e-10
AT2G22190	49.3507	5.625	0.000107
AT5G14730	49.3507	5.625	2.93e-219
AT2G29220	48.8065	5.609	8.28e-05
AT2G28400	48.6713	5.605	1.74e-123
AT5G03390	48.5029	5.6	1.2e-17
AT1G53625	48.4022	5.597	1.51e-76
AT1G30040	48.3686	5.596	4.7e-93
AT3G01760	48.3686	5.596	4.55e-05
AT5G56980	48.3351	5.595	4.1e-168
AT4G39030	48.1679	5.59	1.36e-73
AT1G42990	48.0345	5.586	8.15e-26
AT5G41750	48.0345	5.586	7.91e-37
AT2G21780	47.968	5.584	1.78e-21
AT5G47220	47.968	5.584	0
AT5G54470	47.4389	5.568	7.89e-10
AT1G11670	47.2748	5.563	9.79e-05
AT5G15190	47.2748	5.563	8.59e-23
AT1G13530	47.046	5.556	5.22e-05
AT1G32920	46.9483	5.553	1.95e-13
AT3G55840	46.9157	5.552	4.23e-92
AT4G15350	46.8183	5.549	3.67e-05
AT3G18710	46.6563	5.544	2.13e-07
AT2G46494	46.624	5.543	3.68e-05
AT3G53810	46.5917	5.542	1.17e-108
AT1G18300	46.4627	5.538	6.79e-08
AT3G19500	46.3661	5.535	0.000149
AT2G18210	46.334	5.534	9.47e-53
AT1G34050	46.2378	5.531	5.31e-05
AT3G48650	46.2057	5.53	7.27e-05
AT5G02230	46.0778	5.526	2.69e-08
AT4G39830	46.0459	5.525	4.8e-61
AT5G01540	45.8548	5.519	1.95e-97
AT5G49520	45.6961	5.514	2.44e-62
AT5G54710	45.4749	5.507	7.76e-132
AT2G28500	45.4434	5.506	1.32e-41
AT2G44600	45.4119	5.505	2.69e-65
AT4G30290	45.2235	5.499	0.000111
AT5G47070	45.1921	5.498	2.44e-132
AT3G19030	45.0983	5.495	8.33e-08
AT5G46710	45.0358	5.493	1.62e-05
AT3G62570	45.0046	5.492	1.05e-14
AT3G44860	44.9734	5.491	8.28e-05
AT1G75490	44.57	5.478	1.62e-94
AT1G17750	44.4774	5.475	7.98e-05
AT4G12735	44.4774	5.475	3.84e-07
AT4G13395	44.3542	5.471	3.68e-05
AT2G02860	44.1702	5.465	4.58e-05
AT1G13340	44.1395	5.464	5.5e-81
AT2G35980	44.109	5.463	8.23e-62
AT1G08043	44.0173	5.46	7.27e-05
AT4G24160	44.0173	5.46	4.53e-12
AT3G15540	43.9259	5.457	6.55e-92
AT5G11140	43.9259	5.457	0.000123
AT5G59080	43.8043	5.453	5.64e-07
AT1G05675	43.6527	5.448	1.25e-05
AT2G22880	43.5923	5.446	5e-11
AT5G64790	43.5319	5.444	1.44e-30
AT5G19240	43.4716	5.442	9.38e-14
AT2G47140	43.2611	5.435	9.07e-55
AT3G62260	43.2312	5.434	3.1e-120
AT5G57510	43.2012	5.433	5.93e-05
AT5G66070	43.1713	5.432	8.77e-91
AT5G50140	43.0518	5.428	6.07e-05
AT5G44350	42.8434	5.421	0.000466
AT5G18270	42.7544	5.418	3.1e-85
AT2G33100	42.6065	5.413	0.000393
AT5G40460	42.5474	5.411	2.55e-88
AT4G26890	42.4296	5.407	5.34e-09
AT4G11410	42.2535	5.401	5.35e-05
AT2G33710	42.2243	5.4	7.93e-77
AT2G05940	42.1365	5.397	1.76e-113
AT4G03110	42.1365	5.397	9.11e-05
AT4G37260	42.0782	5.395	4.13e-215
AT1G55775	42.0199	5.393	5.07e-58
AT3G03280	42.0199	5.393	8.34e-32
AT3G16510	41.4989	5.375	4.13e-99
AT2G26190	41.3553	5.37	1.6e-139
AT1G76650	41.2122	5.365	0.000228
AT4G37370	41.1266	5.362	3.74e-110
AT1G35910	40.9843	5.357	1.24e-69
AT1G05100	40.7859	5.35	8.17e-18
AT1G61460	40.7859	5.35	0.000176
AT1G50600	40.7012	5.347	0.000147
AT3G18690	40.7012	5.347	1.02e-122
AT4G14365	40.7012	5.347	3.99e-48
AT1G67060	40.5042	5.34	2.55e-23
AT5G43090	40.3641	5.335	0.0002
AT5G64890	40.3361	5.334	0.000243
AT3G23170	40.2802	5.332	1.86e-148
AT5G64900	40.2523	5.331	1.36e-105
AT4G18253	40.1966	5.329	3.74e-70
AT4G17615	40.1131	5.326	0.000217
AT1G53163	39.9743	5.321	4.11e-14
AT2G23100	39.9189	5.319	0.000168
AT1G10560	39.7808	5.314	1.22e-34
AT5G39670	39.7808	5.314	2.2e-10
AT1G04330	39.5608	5.306	5.91e-19
AT2G44070	39.4786	5.303	0.00021
AT1G29690	39.4239	5.301	3.06e-110
AT1G65870	39.4239	5.301	8.05e-11
AT4G02410	39.4239	5.301	4.34e-64
AT5G66130	39.3966	5.3	4.24e-23
AT1G70740	39.2875	5.296	1.03e-79
AT3G02610	39.2875	5.296	3.07e-40
AT5G66675	39.1516	5.291	4.09e-05
AT1G06983	39.0974	5.289	5.26e-05
AT3G57270	38.7198	5.275	0.000201
AT1G51920	38.693	5.274	8.47e-05
AT5G36907	38.693	5.274	0.000528
AT3G44400	38.479	5.266	0.000179
AT5G22570	38.479	5.266	6.43e-27
AT1G57990	38.4524	5.265	9.5e-07
AT2G28815	38.4257	5.264	8.32e-11
AT2G47520	38.4257	5.264	1.59e-63
AT1G72540	38.1603	5.254	1.04e-12
AT1G74450	38.1603	5.254	4.15e-06
AT2G20142	38.1338	5.253	0.000229
AT5G64660	38.1074	5.252	4.15e-123
AT1G59910	38.081	5.251	7.22e-43
AT3G06490	38.0546	5.25	1.59e-81
AT1G26970	37.923	5.245	1.66e-06
AT1G26730	37.8704	5.243	5.03e-21
AT3G56880	37.6871	5.236	1.49e-25
AT3G45640	37.375	5.224	1.78e-44
AT4G12720	37.375	5.224	1.34e-60
AT1G70170	37.0397	5.211	9.05e-68
AT5G01550	36.9884	5.209	4.85e-39
AT5G64530	36.886	5.205	0.000246
AT5G52760	36.8349	5.203	3.78e-06
AT5G13190	36.6058	5.194	1.34e-136
AT5G61090	36.6058	5.194	7.5e-05
AT5G47960	36.5804	5.193	0.000155
AT2G47190	36.5298	5.191	1.78e-90
AT5G66650	36.5298	5.191	1.76e-119
AT5G06990	36.3781	5.185	1.03e-11
AT2G47560	36.3529	5.184	2.6e-62
AT2G32460	36.3277	5.183	0.000313
AT1G76370	36.2774	5.181	0.0013
AT5G45280	36.2774	5.181	2.29e-109
AT3G09405	36.1269	5.175	9.63e-05
AT4G01950	36.1018	5.174	2.59e-08
AT2G20562	35.9769	5.169	0.000301
AT1G78860	35.9271	5.167	1.23e-31
AT1G61260	35.6048	5.154	5.29e-80
AT1G80110	35.4325	5.147	1.46e-28
AT3G23123	35.3344	5.143	0.000511
AT1G07120	35.261	5.14	0.00028
AT2G47550	35.1877	5.137	1.3e-59
AT3G47820	35.1633	5.136	1.1e-71
AT1G79245	35.139	5.135	2.71e-10
AT2G40000	34.9689	5.128	2.36e-153
AT1G21110	34.9447	5.127	6.51e-112
AT3G23240	34.9204	5.126	1.95e-140
AT4G19230	34.9204	5.126	1.4e-22
AT1G76430	34.7996	5.121	7.22e-06
AT4G09865	34.7755	5.12	0.000205
AT4G03230	34.6552	5.115	0.00117
AT5G64810	34.5353	5.11	2.19e-11
AT3G25990	34.5114	5.109	0.000387
AT5G44070	34.4397	5.106	8.1e-11
AT1G52565	34.4158	5.105	0.00142
AT4G36700	34.4158	5.105	0.000193
AT4G35485	34.392	5.104	0.000685
AT5G45840	34.392	5.104	0.000879
AT1G72280	34.3681	5.103	0.000516
AT2G18193	34.2492	5.098	3.46e-10
AT2G36790	34.1544	5.094	4.12e-83
AT1G73010	34.0835	5.091	0.000712
AT3G01600	34.0598	5.09	1.99e-06
AT5G38212	34.0362	5.089	0.000139
AT4G06410	34.0127	5.088	7.93e-76
AT1G32640	33.9891	5.087	4.73e-116
AT2G18690	33.9891	5.087	1.35e-27
AT4G19510	33.9891	5.087	0.000147
AT2G40180	33.7777	5.078	3.81e-36
AT5G11210	33.7076	5.075	0.000426
AT1G13310	33.6142	5.071	4.97e-21
AT4G01360	33.6142	5.071	1.28e-05
AT1G68330	33.5212	5.067	0.000131
AT2G20150	33.4979	5.066	7.72e-06
AT3G17120	33.4979	5.066	2.87e-89
AT1G63820	33.4515	5.064	1.4e-05
AT4G23220	33.3127	5.058	7.9e-06
AT4G33060	33.2896	5.057	2.11e-30
AT1G24150	33.0139	5.045	7.35e-49
AT2G21490	32.8996	5.04	0.000431
AT2G27300	32.8996	5.04	0.00107
AT3G09830	32.8996	5.04	1.82e-121
AT4G17500	32.8541	5.038	3.86e-173
AT5G41100	32.695	5.031	1.01e-97
AT1G68765	32.6497	5.029	0.000355
AT1G75020	32.6271	5.028	0.00025
AT5G19110	32.5142	5.023	7.44e-21
AT1G28380	32.3793	5.017	3.89e-10
AT1G21120	32.2897	5.013	1.71e-97
AT4G18880	32.2226	5.01	5.14e-06
AT4G21740	32.1334	5.006	8.88e-83
AT3G46930	32.1111	5.005	0.000151
AT5G26030	32.0888	5.004	1.19e-139
AT1G29340	32	5	3.04e-108
AT1G80450	32	5	4.72e-51
AT3G61390	31.9335	4.997	0.000474
AT3G60550	31.8893	4.995	0.00175
AT1G01130	31.779	4.99	2.06e-09
AT4G33020	31.779	4.99	3.03e-10
AT5G01640	31.669	4.985	6.36e-58
AT3G13433	31.6471	4.984	0.000592
AT2G29110	31.6251	4.983	0.000921
AT3G22910	31.5813	4.981	1.36e-05
AT5G66815	31.5376	4.979	0.000266
AT4G38420	31.4939	4.977	6.9e-60
AT1G06930	31.4067	4.973	2.49e-13
AT1G56600	31.2547	4.966	0.00742
AT3G19970	31.2114	4.964	2.78e-19
AT4G36945	31.0818	4.958	0.000754
AT5G59450	31.0173	4.955	2.48e-178
AT4G28085	30.9743	4.953	0.000156
AT4G18170	30.9314	4.951	0.000502
AT3G44720	30.8885	4.949	1.99e-88
AT3G61400	30.8458	4.947	0.00229
AT4G17230	30.803	4.945	6.19e-185
AT3G10986	30.6539	4.938	3.36e-20
AT4G32020	30.6115	4.936	4.72e-159
AT1G70130	30.4844	4.93	0.00144
AT1G66160	30.4211	4.927	5.18e-85
AT3G22370	30.3369	4.923	4.14e-124
AT1G19180	30.2529	4.919	8.56e-24
AT5G09430	30.211	4.917	2.32e-05
AT3G11880	30.1691	4.915	0.00134
AT4G09030	30.1691	4.915	1.51e-212
AT4G27580	29.9815	4.906	7.65e-05
AT2G32150	29.9607	4.905	7.43e-139
AT3G57450	29.94	4.904	1.34e-150
AT5G22540	29.9192	4.903	0.0008
AT1G74710	29.8157	4.898	1.42e-44
AT3G10300	29.7744	4.896	1.7e-51
AT5G60230	29.7744	4.896	0.00265
AT1G67856	29.5278	4.884	4.14e-05
AT2G06050	29.5073	4.883	9.18e-95
AT1G13540	29.4869	4.882	0.00129
AT2G35637	29.4664	4.881	1.4e-09
AT4G39890	29.4664	4.881	0.000245
AT5G01300	29.4664	4.881	0.000837
AT4G11480	29.446	4.88	0.000538
AT1G11320	29.2832	4.872	0.00381
AT5G01050	29.2832	4.872	1.86e-23
AT4G36950	29.2426	4.87	0.000888
AT5G55150	29.2223	4.869	2.04e-57
AT5G04340	29.0406	4.86	3.77e-181
AT3G06020	28.9803	4.857	0.000558
AT5G44585	28.9602	4.856	5.3e-46
AT3G01513	28.88	4.852	1.46e-23
AT5G59730	28.82	4.849	1.37e-71
AT5G66610	28.7203	4.844	0.000607
AT5G40920	28.5813	4.837	0.0072
AT5G01490	28.5417	4.835	1.58e-09
AT4G22620	28.4627	4.831	4.89e-07
AT2G35350	28.4233	4.829	0.00183
AT1G24145	28.2074	4.818	0.000449
AT1G30730	28.0903	4.812	9.68e-83
AT3G55090	28.0514	4.81	0.00119
AT4G36010	27.9737	4.806	9.62e-60
AT5G11650	27.8769	4.801	3.44e-87
AT3G47960	27.8576	4.8	3.87e-07
AT1G63860	27.819	4.798	0.00184
AT1G51913	27.6844	4.791	0.0012
AT3G41762	27.5504	4.784	0.00225
AT2G47150	27.5313	4.783	0.00396
AT3G13080	27.5122	4.782	2.65e-17
AT1G22220	27.4741	4.78	3.51e-48
AT2G21900	27.4741	4.78	0.0026
AT2G43320	27.436	4.778	4.91e-85
AT3G28310	27.3222	4.772	4.6e-07
AT2G44340	27.3032	4.771	1.16e-05
AT4G21390	27.2276	4.767	5.54e-13
AT5G52750	27.0396	4.757	2.03e-09
AT1G47380	26.9273	4.751	0.00368
AT5G41390	26.9087	4.75	0.00351
AT1G07150	26.8528	4.747	8.34e-58
AT4G24340	26.8342	4.746	0.000976
AT5G47910	26.797	4.744	1.64e-91
AT3G52450	26.7784	4.743	1.96e-05
AT1G61470	26.7413	4.741	0.00211
AT2G04050	26.7228	4.74	5.16e-66
AT2G27310	26.6673	4.737	6.16e-143
AT2G31335	26.6119	4.734	2.69e-10
AT1G05990	26.5198	4.729	1.77e-17
AT5G43068	26.4647	4.726	0.000327
AT5G08790	26.4098	4.723	5.79e-144
AT1G65790	26.3915	4.722	3.3e-10
AT5G37490	26.3915	4.722	0.000904
AT4G02200	26.3002	4.717	0.0017
AT5G22630	26.3002	4.717	5.7e-131
AT1G63245	26.2637	4.715	0.00793
AT1G06620	26.2273	4.713	9.74e-44
AT4G11350	26.1366	4.708	0.00272
AT5G67080	26.1366	4.708	1.05e-69
AT4G00330	26.0823	4.705	4.34e-10
AT4G19920	26.0642	4.704	3.58e-19
AT3G16030	25.9921	4.7	0.00184
AT1G30850	25.9741	4.699	2.29e-05
AT5G43410	25.9741	4.699	0.00198
AT4G09035	25.9561	4.698	0.00508
AT5G01380	25.9381	4.697	2.8e-66
AT2G36220	25.8842	4.694	2.51e-207
AT3G25600	25.7411	4.686	3.94e-07
AT1G80120	25.7054	4.684	2.68e-60
AT1G76070	25.6876	4.683	1.17e-60
AT5G25930	25.652	4.681	1.23e-80
AT2G22200	25.6165	4.679	0.00099
AT1G49450	25.5455	4.675	3.68e-09
AT4G11000	25.5278	4.674	0.00132
AT1G67470	25.5102	4.673	0.00218
AT1G63830	25.4572	4.67	2.81e-113
AT1G36622	25.3515	4.664	0.00153
AT5G07480	25.2113	4.656	0.00385
AT1G52890	25.1241	4.651	0.000136
AT1G09932	25.1067	4.65	6.61e-21
AT1G18570	25.0545	4.647	1.68e-95
AT3G05930	25.0198	4.645	6.21e-05
AT3G16720	24.9679	4.642	2.55e-126
AT1G59740	24.9506	4.641	5.09e-05
AT5G16200	24.9506	4.641	2.45e-65
AT1G05575	24.9333	4.64	0.000701
AT5G15130	24.9333	4.64	1.69e-42
AT4G30070	24.8987	4.638	0.00225
AT3G25790	24.8298	4.634	0.00141
AT5G19460	24.8126	4.633	0.00526
AT4G20830	24.7954	4.632	1.18e-89
AT2G12400	24.7439	4.629	2.72e-28
AT1G76610	24.7267	4.628	3.97e-05
AT3G52748	24.6754	4.625	0.00253
AT4G39404	24.6754	4.625	3.24e-08
AT1G19770	24.6412	4.623	1.96e-10
AT5G38210	24.6241	4.622	0.00136
AT5G54095	24.5559	4.618	0.000331
AT1G21850	24.5389	4.617	6.36e-14
AT5G35735	24.5389	4.617	1.46e-76
AT4G33920	24.5219	4.616	0.000706
AT4G16957	24.5049	4.615	9.89e-20
AT1G66880	24.454	4.612	5.74e-22
AT2G21120	24.4371	4.611	2.3e-06
AT1G74650	24.4201	4.61	9.62e-07
AT5G41680	24.4201	4.61	0.000276
AT1G64610	24.3694	4.607	1.76e-80
AT1G65486	24.3694	4.607	5.77e-14
AT3G20935	24.3694	4.607	0.00263
AT2G35640	24.3188	4.604	2.12e-12
AT3G21780	24.2179	4.598	3.66e-69
AT3G61630	24.2011	4.597	1.3e-147
AT4G02040	24.0673	4.589	0.00829
AT2G19710	24.0339	4.587	4.31e-72
AT2G19980	24.0173	4.586	0.00132
AT2G31990	23.8018	4.573	4.39e-16
AT1G80610	23.7853	4.572	6.92e-67
AT1G04957	23.7688	4.571	0.00411
AT3G59310	23.7524	4.57	7.2e-38
AT1G11050	23.7195	4.568	3.6e-76
AT1G65481	23.6538	4.564	0.000706
AT2G40095	23.6538	4.564	3.05e-93
AT4G04960	23.5556	4.558	1.41e-62
AT4G31800	23.5393	4.557	1.85e-12
AT4G23140	23.523	4.556	9.94e-07
AT3G04220	23.4579	4.552	7.21e-05
AT2G16900	23.3929	4.548	2.68e-77
AT2G33580	23.3605	4.546	6.3e-27
AT1G32350	23.2313	4.538	5.28e-69
AT2G41010	23.2152	4.537	2.78e-73
AT4G34380	23.1189	4.531	6.77e-78
AT1G69840	23.0549	4.527	9.43e-203
AT2G42365	23.0389	4.526	7.01e-08
AT4G34390	23.0389	4.526	1.53e-13
AT3G46680	23.007	4.524	2.97e-09
AT3G55040	23.007	4.524	0.00199
AT1G71697	22.9751	4.522	7.88e-05
AT1G71520	22.8639	4.515	5.68e-22
AT4G25350	22.8481	4.514	2.3e-06
AT2G46990	22.8164	4.512	6.62e-06
AT2G39420	22.8006	4.511	0.00516
AT1G78410	22.7848	4.51	2.76e-71
AT3G07600	22.7848	4.51	0.00854
AT4G33050	22.7532	4.508	3.3e-117
AT3G19700	22.7217	4.506	0.025
AT5G43020	22.7217	4.506	2.84e-26
AT1G16110	22.706	4.505	2.14e-49
AT4G39580	22.6117	4.499	1.63e-39
AT5G38310	22.6117	4.499	0.00664
AT2G44370	22.5961	4.498	4.34e-47
AT1G69920	22.5491	4.495	4.87e-53
AT4G33985	22.5335	4.494	2.65e-57
AT3G49530	22.5179	4.493	1.63e-08
AT3G62720	22.5179	4.493	4.75e-116
AT3G21230	22.5023	4.492	1.25e-48
AT4G33440	22.4711	4.49	3.86e-13
AT3G50870	22.3934	4.485	3.03e-09
AT1G68840	22.3159	4.48	2.69e-71
AT2G18630	22.3004	4.479	3.64e-22
AT3G60670	22.3004	4.479	1.72e-08
AT2G37820	22.2233	4.474	4.63e-16
AT3G26980	22.2233	4.474	8.16e-10
AT2G18540	22.2079	4.473	0.00654
AT3G52520	22.1618	4.47	0.00148
AT1G22190	22.1004	4.466	1.1e-111
AT2G46410	22.1004	4.466	2.96e-55
AT2G41640	22.0545	4.463	6.91e-08
AT1G35230	21.9782	4.458	1.24e-41
AT1G76360	21.963	4.457	1.11e-130
AT2G25440	21.963	4.457	0.0039
AT5G20480	21.9325	4.455	1.39e-30
AT2G39200	21.887	4.452	4.79e-22
AT5G64905	21.8415	4.449	0.000151
AT5G51465	21.8264	4.448	3.25e-18
AT3G44730	21.8112	4.447	2.74e-09
AT3G51450	21.7659	4.444	4.36e-48
AT3G54000	21.7659	4.444	1.52e-37
AT3G19380	21.7207	4.441	2.38e-42
AT2G21510	21.5856	4.432	1.59e-09
AT5G43160	21.5856	4.432	0.00151
AT1G59850	21.5408	4.429	7.11e-12
AT4G23180	21.5408	4.429	3.37e-12
AT5G02570	21.5408	4.429	6.7e-12
AT1G73500	21.4663	4.424	1.28e-131
AT1G05577	21.4365	4.422	0.00024
AT5G58120	21.4217	4.421	1.34e-05
AT5G57080	21.4068	4.42	0.00536
AT1G73965	21.3328	4.415	8.27e-15
AT3G13500	21.3328	4.415	5.51e-06
AT2G38250	21.318	4.414	5.24e-42
AT2G28080	21.2885	4.412	1.23e-49
AT3G52430	21.2737	4.411	7.71e-37
AT5G53110	21.2442	4.409	0.00402
AT1G74870	21.2295	4.408	0.00248
AT3G15710	21.2295	4.408	0.0077
AT1G34420	21.1707	4.404	9.6e-35
AT1G16670	21.0975	4.399	0.00208
AT1G17710	21.0975	4.399	0.00268
AT5G19260	21.0975	4.399	9.12e-25
AT1G78120	21.0537	4.396	1.33e-22
AT5G55090	21.0245	4.394	2.23e-22
AT5G39000	20.9954	4.392	1.97e-10
AT1G17232	20.9663	4.39	0.00552
AT3G55646	20.9518	4.389	0.0112
AT2G36690	20.7638	4.376	1.18e-12
AT5G36970	20.7207	4.373	4.75e-08
AT2G46150	20.6776	4.37	1.17e-27
AT2G47060	20.6347	4.367	5.65e-06
AT2G47680	20.5918	4.364	1.78e-08
AT3G53840	20.5491	4.361	0.00249
AT1G21326	20.5348	4.36	4.24e-28
AT3G10280	20.5348	4.36	0.00584
AT5G54700	20.5206	4.359	0.015
AT3G26910	20.5064	4.358	3.89e-58
AT1G72910	20.4922	4.357	8.19e-06
AT5G13200	20.4922	4.357	1.69e-55
AT1G44830	20.4638	4.355	0.02
AT1G09190	20.4213	4.352	0.0163
AT1G69790	20.393	4.35	6.66e-24
AT5G48530	20.3788	4.349	4.51e-35
AT5G25250	20.3224	4.345	2.54e-63
AT5G47440	20.2943	4.343	2.99e-08
AT2G28830	20.2381	4.339	8.59e-40
AT1G43000	20.224	4.338	0.004
AT1G56660	20.224	4.338	1.73e-05
AT3G28180	20.1681	4.334	2.52e-135
AT3G01175	20.0426	4.325	0.0138
AT3G26190	20.0287	4.324	0.0068
AT1G56520	19.9594	4.319	0.0122
AT3G15210	19.9456	4.318	5.49e-92
AT2G43290	19.9318	4.317	0.00781
AT4G04540	19.918	4.316	0.000185
AT4G04570	19.8628	4.312	0.00188
AT4G37295	19.8491	4.311	5.68e-06
AT3G03020	19.8353	4.31	0.00244
AT4G02810	19.8216	4.309	0.0106
AT1G15190	19.8078	4.308	0.00196
AT1G67510	19.753	4.304	1.45e-43
AT1G73805	19.753	4.304	3.01e-07
AT2G23170	19.753	4.304	2.87e-38
AT5G39020	19.753	4.304	0.00134
AT5G48655	19.6574	4.297	2.07e-43
AT3G47780	19.5894	4.292	7.75e-06
AT1G18382	19.5758	4.291	1.41e-19
AT1G74430	19.5081	4.286	2.05e-37
AT2G47490	19.4676	4.283	3.44e-37
AT4G11510	19.4541	4.282	0.0126
AT2G44500	19.4406	4.281	1.23e-06
AT3G52800	19.4406	4.281	2.66e-118
AT1G64380	19.4271	4.28	1.24e-40
AT1G74330	19.4137	4.279	2.29e-31
AT3G57460	19.4137	4.279	7.78e-28
AT2G21650	19.4002	4.278	3.98e-05
AT1G08650	19.3868	4.277	3.36e-05
AT3G09020	19.3868	4.277	0.00243
AT1G69890	19.3599	4.275	2.04e-140
AT3G11650	19.3197	4.272	3.92e-31
AT1G53080	19.1995	4.263	0.000167
AT1G30780	19.1066	4.256	0.00506
AT1G16090	19.0537	4.252	5.19e-18
AT1G21010	19.0405	4.251	1.22e-06
AT2G04305	19.0273	4.25	0.00349
AT3G21080	19.0273	4.25	7.16e-56
AT4G28140	19.0141	4.249	0.000379
AT3G15370	18.9483	4.244	2.8e-07
AT5G18030	18.9483	4.244	0.00713
AT1G01680	18.9221	4.242	1.58e-05
AT1G74420	18.9221	4.242	7.08e-08
AT1G55450	18.909	4.241	1.92e-24
AT3G51560	18.909	4.241	0.00576
AT1G53440	18.8175	4.234	2.78e-05
AT2G28570	18.7784	4.231	1.8e-77
AT5G20230	18.7784	4.231	1.1e-41
AT1G53430	18.7654	4.23	3.08e-08
AT1G76680	18.7654	4.23	4.2e-131
AT5G40170	18.7264	4.227	0.00531
AT3G47210	18.6875	4.224	0.00619
AT5G44063	18.5198	4.211	7.79e-07
AT1G03730	18.507	4.21	1.04e-126
AT1G30755	18.443	4.205	1.13e-18
AT1G68390	18.4302	4.204	3.27e-28
AT5G01732	18.4302	4.204	0.0299
AT1G09070	18.3919	4.201	3.37e-97
AT5G36925	18.3919	4.201	2.46e-05
AT5G01730	18.3792	4.2	2.44e-25
AT2G41835	18.341	4.197	0.00261
AT2G13790	18.3283	4.196	6.26e-82
AT1G77765	18.2902	4.193	0.0201
AT5G66850	18.2775	4.192	8.55e-62
AT1G05767	18.2522	4.19	0.00537
AT4G38390	18.2522	4.19	2.57e-11
AT1G32560	18.1387	4.181	0.00111
AT1G51090	18.076	4.176	1.58e-20
AT3G54150	18.076	4.176	0.00453
AT5G63790	18.076	4.176	2.43e-77
AT2G02220	18.0509	4.174	0.000323
AT3G50190	18.0509	4.174	1.55e-05
AT1G18200	18.0259	4.172	1.31e-30
AT5G25440	18.0259	4.172	1.55e-16
AT5G63300	17.9885	4.169	1.33e-08
AT4G02075	17.9635	4.167	1.19e-14
AT3G46110	17.9511	4.166	6.43e-49
AT5G43170	17.9387	4.165	1.17e-61
AT1G16150	17.9138	4.163	0.000359
AT5G10695	17.8518	4.158	1.87e-77
AT5G46780	17.8147	4.155	1.09e-54
AT2G27660	17.7901	4.153	4.25e-36
AT4G30210	17.7777	4.152	4.9e-15
AT2G38340	17.7162	4.147	8.41e-11
AT4G33565	17.7162	4.147	0.0114
AT1G72900	17.6305	4.14	6.45e-07
AT2G20350	17.6305	4.14	0.000564
AT1G74360	17.6183	4.139	1.43e-54
AT4G15248	17.6183	4.139	9.75e-05
AT3G60470	17.6061	4.138	1.84e-14
AT5G08335	17.5573	4.134	0.0221
AT4G18070	17.5087	4.13	0.013
AT1G30757	17.4481	4.125	9.8e-63
AT5G61560	17.436	4.124	1.01e-40
AT2G41120	17.4119	4.122	0.0137
AT1G66500	17.3878	4.12	1.26e-14
AT1G05340	17.3516	4.117	1.02e-79
AT3G59080	17.3516	4.117	0.000683
AT3G17980	17.3396	4.116	1.16e-14
AT5G05850	17.3396	4.116	4.72e-19
AT3G52870	17.3276	4.115	1.75e-119
AT1G25400	17.2916	4.112	9.99e-115
AT1G61560	17.2916	4.112	1.77e-05
AT1G62422	17.2677	4.11	2.65e-88
AT2G23110	17.1722	4.102	0.000979
AT1G57630	17.089	4.095	0.00416
AT2G21500	17.089	4.095	4.81e-54
AT1G67460	17.0772	4.094	0.00973
AT4G27652	17.0772	4.094	0.00975
AT1G04500	17.0535	4.092	5.95e-11
AT3G12833	17.0535	4.092	0.0043
AT5G22690	17.0535	4.092	0.000616
AT3G01820	17.0299	4.09	7.42e-67
AT4G16600	17.0181	4.089	0.000996
AT2G42360	17.0063	4.088	6.87e-38
AT4G02330	16.9828	4.086	1.46e-05
AT1G69270	16.9475	4.083	0.0139
AT1G69900	16.8889	4.078	3.51e-34
AT3G54810	16.8889	4.078	9.06e-72
AT4G15975	16.8655	4.076	0.00383
AT4G29930	16.8421	4.074	1.79e-17
AT3G50760	16.7722	4.068	4.55e-06
AT3G62000	16.749	4.066	0.00657
AT5G62020	16.749	4.066	5.6e-91
AT2G46310	16.7026	4.062	6.22e-49
AT5G24590	16.7026	4.062	2.39e-09
AT1G49780	16.6795	4.06	2.28e-26
AT2G43120	16.5872	4.052	0.0225
AT3G21520	16.5642	4.05	1.6e-85
AT1G02405	16.5528	4.049	2.49e-06
AT2G01340	16.5413	4.048	1.34e-82
AT2G39320	16.5298	4.047	8.96e-08
AT5G48400	16.4384	4.039	4.89e-28
AT4G25020	16.4157	4.037	6.54e-11
AT4G21850	16.3816	4.034	6.59e-82
AT1G31010	16.3589	4.032	4.87e-30
AT3G28850	16.3475	4.031	0.000468
AT2G13810	16.3362	4.03	0.0152
AT3G28740	16.3136	4.028	1.45e-08
AT2G22790	16.2797	4.025	5.62e-33
AT4G18197	16.2571	4.023	1.35e-06
AT4G01250	16.2234	4.02	1.83e-09
AT3G07960	16.156	4.014	0.000177
AT5G21070	16.156	4.014	0.0071
AT3G45730	16.1448	4.013	2.55e-117
AT3G03855	16.1336	4.012	0.0207
AT1G68200	16.0444	4.004	7.57e-17
AT4G39570	16.0222	4.002	1.69e-51
AT5G53830	16	4	3.95e-06
AT3G60930	15.9889	3.999	1.98e-33
AT5G25260	15.9889	3.999	2.87e-12
AT2G23810	15.9557	3.996	8.53e-10
AT4G35985	15.9336	3.994	5.31e-42
AT5G18400	15.9336	3.994	5.75e-72
AT2G35658	15.9005	3.991	0.0164
AT4G13000	15.9005	3.991	1.07e-08
AT1G63740	15.8785	3.989	0.0237
AT2G03240	15.8675	3.988	6.46e-17
AT1G77060	15.8455	3.986	1.06e-20
AT1G31540	15.7688	3.979	0.00618
AT4G31550	15.736	3.976	4.89e-48
AT2G03230	15.7033	3.973	0.000278
AT3G02695	15.6707	3.97	0.0144
AT1G09935	15.6382	3.967	9.02e-07
AT5G10990	15.6382	3.967	0.00963
AT1G20350	15.5733	3.961	1.45e-63
AT5G58430	15.5517	3.959	3.62e-122
AT3G48450	15.5302	3.957	0.0275
AT1G62300	15.5086	3.955	7.02e-61
AT5G14930	15.4872	3.953	0.00628
AT5G36260	15.4764	3.952	0.0396
AT1G05880	15.4336	3.948	0.0184
AT2G22470	15.4336	3.948	1.77e-61
AT2G45930	15.4336	3.948	0.000179
AT1G12490	15.3802	3.943	0.0149
AT2G08320	15.3695	3.942	0.0142
AT1G53980	15.3589	3.941	0.00605
AT3G10815	15.3589	3.941	0.0097
AT3G47570	15.3482	3.94	7.32e-35
AT1G30620	15.2739	3.933	1.03e-47
AT2G47000	15.2634	3.932	1.36e-77
AT5G09800	15.2634	3.932	1.76e-07
AT3G22160	15.2211	3.928	1.44e-66
AT3G54200	15.1369	3.92	5.18e-09
AT1G11482	15.1264	3.919	0.0421
AT4G22780	15.1264	3.919	5.2e-06
AT1G68360	15.0741	3.914	4.94e-29
AT4G32030	15.0741	3.914	1.85e-46
AT5G10830	15.0637	3.913	2.84e-49
AT1G67850	15.0428	3.911	7.58e-42
AT3G49350	15.0428	3.911	1.36e-64
AT1G62420	15.0011	3.907	1.76e-34
AT1G19050	14.9804	3.905	0.0182
AT1G75000	14.9804	3.905	3.37e-57
AT1G14260	14.97	3.904	3.07e-15
AT2G35290	14.8769	3.895	3.46e-43
AT5G45080	14.8769	3.895	6.4e-12
AT1G24095	14.8563	3.893	0.00835
AT2G01430	14.8563	3.893	2.77e-21
AT1G20680	14.8254	3.89	0.00391
AT1G07000	14.8049	3.888	3.16e-77
AT5G09978	14.7946	3.887	2.18e-28
AT4G01740	14.7639	3.884	0.00997
AT4G23190	14.6924	3.877	1.7e-06
AT4G26400	14.6314	3.871	2.94e-64
AT1G03770	14.601	3.868	4.33e-30
AT2G20800	14.5808	3.866	2.94e-05
AT4G37900	14.5404	3.862	2.85e-33
AT4G15760	14.5102	3.859	2.95e-75
AT3G25880	14.5002	3.858	1.15e-24
AT5G12340	14.5002	3.858	1.68e-06
AT5G17810	14.5002	3.858	0.00808
AT2G44180	14.44	3.852	0.00977
AT5G57015	14.44	3.852	1.48e-55
AT1G72210	14.3602	3.844	3.75e-20
AT4G32140	14.2907	3.837	0.0181
AT3G53065	14.261	3.834	0.026
AT4G00770	14.261	3.834	7.07e-10
AT1G02400	14.2511	3.833	0.000225
AT1G21910	14.2215	3.83	7.83e-07
AT3G56400	14.1526	3.823	2.32e-19
AT5G52720	14.1526	3.823	0.0282
AT4G39403	14.1428	3.822	1.5e-10
AT1G33420	14.133	3.821	1.01e-30
AT5G66580	14.133	3.821	2.05e-39
AT5G39580	14.1135	3.819	8.27e-06
AT2G35965	14.1037	3.818	0.0181
AT1G65490	14.0646	3.814	0.00229
AT1G32127	14.0549	3.813	0.0235
AT2G47130	14.0451	3.812	2.68e-49
AT4G12710	14.016	3.809	1.27e-26
AT5G46470	14.0063	3.808	0.0302
AT1G33610	13.9869	3.806	0.00181
AT2G05580	13.9675	3.804	1.44e-14
AT4G22305	13.9095	3.798	0.00849
AT1G19380	13.8999	3.797	4.77e-52
AT3G54625	13.8902	3.796	0.00255
AT4G17250	13.8902	3.796	1.89e-34
AT1G49490	13.8806	3.795	4.11e-08
AT1G19300	13.8326	3.79	1.74e-51
AT2G34920	13.8326	3.79	0.00247
AT3G61640	13.7943	3.786	1.5e-08
AT5G06740	13.7847	3.785	1.49e-28
AT1G76440	13.7085	3.777	0.03
AT1G65510	13.699	3.776	0.0136
AT5G49630	13.6706	3.773	1.42e-58
AT4G23010	13.6233	3.768	4.18e-64
AT1G18390	13.6044	3.766	9.77e-67
AT4G36000	13.6044	3.766	5.86e-09
AT4G08500	13.5573	3.761	1.42e-72
AT2G48010	13.5385	3.759	2.26e-66
AT2G04070	13.4823	3.753	1.23e-16
AT1G30810	13.3892	3.743	5.17e-11
AT1G73810	13.3707	3.741	9.24e-58
AT3G13320	13.3244	3.736	0.00418
AT1G66760	13.3152	3.735	4.85e-48
AT2G27690	13.2324	3.726	1.6e-44
AT3G15760	13.2324	3.726	7.81e-77
AT5G62470	13.2232	3.725	0.0371
AT3G13100	13.2049	3.723	4.66e-06
AT3G06330	13.1866	3.721	0.0234
AT2G41100	13.1501	3.717	2.89e-152
AT4G01010	13.141	3.716	5.96e-10
AT1G14780	13.1137	3.713	1.43e-20
AT1G61140	13.1137	3.713	5.71e-05
AT1G13370	13.1046	3.712	1.98e-05
AT2G33847	13.0864	3.71	3.49e-17
AT5G48580	13.0864	3.71	0.000486
AT4G05030	13.0774	3.709	1.68e-05
AT3G51920	13.0683	3.708	3.02e-08
AT1G77640	13.0502	3.706	0.022
AT5G59580	13.0141	3.702	3.93e-11
AT5G62620	13.0141	3.702	2.56e-10
AT1G51270	13.005	3.701	2.04e-55
AT1G04370	12.996	3.7	1.47e-10
AT3G59350	12.9511	3.695	3.58e-27
AT5G09730	12.9511	3.695	0.0486
AT5G42050	12.9063	3.69	2.65e-11
AT4G36030	12.8705	3.686	1.1e-39
AT2G18660	12.8616	3.685	0.000131
AT3G11820	12.8616	3.685	1.17e-77
AT4G23750	12.8527	3.684	1.32e-35
AT5G17000	12.8171	3.68	0.00283
AT1G14870	12.7816	3.676	3.8e-75
AT3G53232	12.7728	3.675	8.7e-13
AT3G48640	12.7639	3.674	6.66e-30
AT4G21903	12.7462	3.672	3.15e-13
AT5G46915	12.7286	3.67	9.27e-06
AT3G05200	12.7198	3.669	9.16e-109
AT1G32870	12.711	3.668	0.000164
AT4G05910	12.711	3.668	0.0287
AT1G65390	12.7021	3.667	0.00326
AT5G58690	12.667	3.663	1.1e-05
AT1G80170	12.6582	3.662	5.18e-09
AT1G57650	12.6144	3.657	0.00353
AT1G64080	12.6144	3.657	9.26e-18
AT1G49000	12.5969	3.655	1.29e-46
AT3G02515	12.5882	3.654	0.0373
AT1G02030	12.5446	3.649	0.0032
AT1G18700	12.5186	3.646	0.0433
AT4G37240	12.5186	3.646	1.7e-52
AT2G20960	12.5099	3.645	1.62e-68
AT2G23321	12.5012	3.644	0.0108
AT2G42760	12.5012	3.644	2.58e-33
AT4G24110	12.4839	3.642	1.66e-30
AT1G56140	12.4666	3.64	7.74e-46
AT4G02195	12.4666	3.64	4.16e-13
AT5G59220	12.458	3.639	5.76e-20
AT2G24570	12.4321	3.636	3.97e-41
AT3G27970	12.4063	3.633	3.55e-09
AT3G25610	12.3977	3.632	4.04e-49
AT3G60120	12.3977	3.632	8.76e-11
AT4G04510	12.3719	3.629	2.79e-14
AT1G08050	12.3548	3.627	1.21e-29
AT2G17220	12.3548	3.627	4.33e-05
AT1G23200	12.3462	3.626	1.42e-19
AT2G41342	12.3291	3.624	6.8e-12
AT4G23310	12.3291	3.624	0.000595
AT2G24850	12.3206	3.623	6.71e-10
AT2G06530	12.295	3.62	5.85e-75
AT4G31210	12.295	3.62	0.0454
AT5G45750	12.295	3.62	0.0451
AT3G63530	12.2695	3.617	4.46e-39
AT5G46520	12.2695	3.617	0.0146
AT5G26170	12.2525	3.615	3.33e-10
AT4G39360	12.244	3.614	8.98e-05
AT1G68340	12.227	3.612	1.18e-48
AT3G46600	12.227	3.612	1.87e-52
AT5G03720	12.227	3.612	7.87e-25
AT5G24600	12.2101	3.61	0.0173
AT4G23210	12.1847	3.607	8.72e-07
AT1G32690	12.1594	3.604	0.00141
AT3G27416	12.1594	3.604	0.0025
AT5G42440	12.1594	3.604	5.98e-49
AT3G09940	12.151	3.603	2.85e-57
AT3G26490	12.1257	3.6	0.0277
AT4G16780	12.1257	3.6	6.9e-31
AT5G67340	12.1257	3.6	1e-16
AT5G42650	12.1005	3.597	9.24e-48
AT3G51970	12.0922	3.596	2.56e-15
AT5G62320	12.0838	3.595	0.0369
AT3G14470	12.067	3.593	0.016
AT4G19720	12.0503	3.591	0.00205
AT3G26470	12.042	3.59	2.19e-48
AT4G21830	12.042	3.59	8.87e-07
AT2G41070	12.0336	3.589	6.22e-24
AT1G18710	12.0253	3.588	0.000155
AT3G53670	12.017	3.587	1.89e-09
AT3G55620	12.017	3.587	8.41e-07
AT1G76700	12.0003	3.585	0.00014
AT2G39530	11.9754	3.582	0.00402
AT4G13505	11.9422	3.578	0.00479
AT5G04160	11.934	3.577	3.85e-13
AT4G22590	11.9257	3.576	1e-12
AT3G45040	11.9174	3.575	4.4e-07
AT1G13520	11.9009	3.573	1.84e-13
AT4G26090	11.9009	3.573	2.41e-11
AT2G31880	11.8927	3.572	5.69e-56
AT3G44630	11.8515	3.567	6.61e-08
AT4G30350	11.8023	3.561	4.69e-21
AT4G01870	11.7942	3.56	1.25e-47
AT1G13210	11.786	3.559	1.08e-38
AT4G17900	11.7615	3.556	4.49e-80
AT4G18205	11.7533	3.555	9.09e-07
AT1G51660	11.7371	3.553	3.41e-64
AT1G58320	11.7371	3.553	0.0368
AT5G62770	11.7371	3.553	1.06e-50
AT3G07400	11.6803	3.546	3.86e-06
AT3G02030	11.6722	3.545	2.76e-07
AT1G60030	11.6641	3.544	1.51e-09
AT4G19520	11.6641	3.544	5.94e-06
AT4G03460	11.656	3.543	0.015
AT1G18890	11.6398	3.541	1.8e-06
AT2G18190	11.6237	3.539	0.0186
AT3G14370	11.6237	3.539	2.02e-08
AT1G16500	11.6157	3.538	6.88e-16
AT1G54200	11.5915	3.535	0.00266
AT1G31130	11.5835	3.534	0.00063
AT4G22560	11.5835	3.534	1.7e-06
AT2G15390	11.5594	3.531	0.000326
AT1G03170	11.5514	3.53	0.0108
AT1G44130	11.5514	3.53	0.000637
AT3G61620	11.5434	3.529	1.77e-05
AT2G45400	11.5354	3.528	7.11e-45
AT5G54380	11.5115	3.525	6.6e-05
AT2G46620	11.4876	3.522	2.46e-41
AT4G00850	11.4876	3.522	6.77e-38
AT1G10340	11.4796	3.521	5.9e-34
AT1G32150	11.4796	3.521	2.9e-42
AT4G36830	11.4796	3.521	2.66e-07
AT3G57120	11.4399	3.516	2.02e-34
AT5G45430	11.4399	3.516	1.48e-70
AT4G32800	11.4161	3.513	4.25e-34
AT4G34131	11.4082	3.512	1.1e-52
AT5G11970	11.4082	3.512	7.73e-74
AT1G08930	11.4003	3.511	3.97e-12
AT5G08240	11.3294	3.502	5.28e-06
AT5G65280	11.3216	3.501	3.48e-34
AT5G19230	11.3137	3.5	6.98e-07
AT1G28685	11.3059	3.499	3.01e-08
AT2G26150	11.298	3.498	0.000162
AT4G23150	11.298	3.498	1.96e-08
AT3G04615	11.2902	3.497	0.00668
AT2G30250	11.2746	3.495	0.00927
AT5G44910	11.2668	3.494	8.76e-26
AT3G61550	11.2511	3.492	0.0214
AT3G07700	11.2433	3.491	0.000139
AT5G03380	11.2356	3.49	1.02e-84
AT1G10170	11.1967	3.485	1.98e-68
AT4G18950	11.1812	3.483	3.87e-12
AT3G19553	11.1657	3.481	0.0343
AT4G07960	11.1502	3.479	1.46e-05
AT1G07143	11.1193	3.475	2.15e-10
AT3G17700	11.1193	3.475	4.66e-54
AT3G10720	11.1039	3.473	5.21e-67
AT1G79680	11.0962	3.472	0.00484
AT1G26420	11.0809	3.47	4.18e-28
AT1G76970	11.0732	3.469	0.000725
AT4G22640	11.0502	3.466	0.0186
AT5G62560	11.0425	3.465	3.32e-49
AT3G62210	10.9739	3.456	8.61e-08
AT2G34930	10.9511	3.453	0.00165
AT1G13550	10.9435	3.452	2.71e-12
AT4G11660	10.9435	3.452	1.6e-28
AT5G66880	10.9283	3.45	0.0373
AT4G29440	10.8981	3.446	2.37e-25
AT5G47730	10.8981	3.446	8e-22
AT3G60415	10.883	3.444	1.08e-37
AT5G51180	10.883	3.444	0.012
AT4G35180	10.8378	3.438	2.36e-30
AT4G33930	10.8153	3.435	0.00687
AT1G14630	10.8003	3.433	1.55e-11
AT1G44350	10.7555	3.427	1.21e-25
AT3G08760	10.7555	3.427	1.96e-52
AT3G11020	10.7555	3.427	1.3e-09
AT5G45775	10.7555	3.427	0.0353
AT5G01040	10.7183	3.422	9.25e-34
AT5G06865	10.7183	3.422	1.01e-28
AT3G13380	10.7108	3.421	2.46e-40
AT5G04760	10.6886	3.418	4.43e-122
AT1G70920	10.6738	3.416	7.71e-08
AT1G32960	10.6664	3.415	0.000105
AT1G07473	10.6442	3.412	0.0226
AT5G58720	10.6369	3.411	5.03e-59
AT1G76340	10.6074	3.407	0.0333
AT4G18010	10.6001	3.406	1.53e-28
AT1G16370	10.5854	3.404	0.0115
AT3G06690	10.5707	3.402	6.6e-06
AT5G09790	10.5707	3.402	4.36e-14
AT5G07650	10.5341	3.397	0.0262
AT4G00700	10.5268	3.396	7.41e-44
AT4G11655	10.5195	3.395	0.00216
AT4G10890	10.5123	3.394	0.0314
AT5G13820	10.4831	3.39	2.87e-06
AT3G15530	10.4686	3.388	6.01e-76
AT4G23280	10.4469	3.385	7.08e-05
AT1G61370	10.4396	3.384	3.29e-09
AT5G24390	10.418	3.381	1.6e-07
AT5G17850	10.4107	3.38	0.0467
AT3G52710	10.3819	3.376	4.49e-50
AT1G49530	10.3675	3.374	1.75e-13
AT4G35600	10.3675	3.374	1.01e-15
AT5G66080	10.3388	3.37	1.92e-13
AT4G32300	10.3245	3.368	0.00461
AT5G03870	10.3245	3.368	2.41e-09
AT1G23340	10.3102	3.366	0.000372
AT2G36020	10.3102	3.366	0.0195
AT5G43660	10.3102	3.366	0.00423
AT3G04650	10.2959	3.364	2.75e-12
AT4G37690	10.2817	3.362	7.17e-05
AT1G61490	10.2674	3.36	0.0461
AT4G38140	10.2603	3.359	0.0208
AT5G57620	10.2106	3.352	0.0286
AT1G16160	10.1824	3.348	5.53e-05
AT4G17970	10.1824	3.348	8.02e-13
AT1G70450	10.1331	3.341	0.0319
AT2G23320	10.1331	3.341	1.9e-61
AT3G06500	10.112	3.338	8.66e-38
AT3G57930	10.091	3.335	6.35e-43
AT3G50260	10.0491	3.329	2.49e-38
AT1G77890	10.0422	3.328	0.00384
AT3G44326	10.0352	3.327	3.55e-14
AT2G36800	9.97281	3.318	9.19e-62
AT4G24150	9.9452	3.314	7.22e-07
AT5G44582	9.92454	3.311	1.55e-26
AT5G50915	9.92454	3.311	1.36e-19
AT3G12955	9.91766	3.31	3.26e-13
AT5G60270	9.91766	3.31	3.73e-07
AT1G27100	9.91079	3.309	7.42e-102
AT4G36620	9.90392	3.308	2.38e-08
AT2G46940	9.88335	3.305	5.96e-28
AT5G12940	9.88335	3.305	4.01e-35
AT5G66020	9.86282	3.302	0.0463
AT3G01430	9.84916	3.3	4.36e-37
AT5G13210	9.80828	3.294	1.92e-23
AT1G75600	9.80148	3.293	1.85e-05
AT5G45100	9.80148	3.293	0.000142
AT1G64065	9.79469	3.292	4.47e-06
AT2G27500	9.79469	3.292	3.82e-45
AT1G07520	9.76757	3.288	1.73e-12
AT5G05190	9.76757	3.288	1.85e-48
AT5G61890	9.74053	3.284	7.92e-25
AT5G44065	9.72029	3.281	0.00797
AT1G17340	9.70683	3.279	9.47e-28
AT2G44230	9.67995	3.275	0.000134
AT3G18295	9.67995	3.275	5.79e-23
AT4G27940	9.67325	3.274	4.81e-31
AT5G56050	9.65984	3.272	1.14e-06
AT4G23200	9.64646	3.27	0.00341
AT5G19040	9.60643	3.264	1.65e-12
AT3G27360	9.57983	3.26	1.38e-37
AT3G53830	9.57319	3.259	0.00281
AT1G61930	9.56656	3.258	3.93e-05
AT2G26480	9.56656	3.258	1.57e-10
AT3G03050	9.55993	3.257	1.27e-32
AT1G34750	9.54669	3.255	6.56e-36
AT1G64980	9.54669	3.255	0.000247
AT2G46510	9.54007	3.254	1.46e-27
AT3G05500	9.53346	3.253	2.86e-20
AT5G05140	9.52685	3.252	1.76e-40
AT1G02810	9.50706	3.249	3.83e-30
AT1G71870	9.50048	3.248	2.04e-10
AT3G60966	9.45449	3.241	7.17e-29
AT3G10500	9.44794	3.24	8.57e-09
AT4G27260	9.44794	3.24	3.74e-11
AT2G47730	9.42178	3.236	2.56e-56
AT1G53170	9.40873	3.234	3.73e-52
AT1G79210	9.40873	3.234	1.42e-08
AT5G17650	9.40221	3.233	1.84e-41
AT1G07220	9.37618	3.229	1.07e-33
AT5G19880	9.37618	3.229	0.00146
AT2G15340	9.36968	3.228	0.0127
AT1G51670	9.36319	3.227	0.00147
AT2G02230	9.35022	3.225	4.05e-30
AT3G13650	9.34374	3.224	2.55e-24
AT1G15760	9.30496	3.218	0.000399
AT4G16680	9.30496	3.218	0.000408
AT1G75230	9.29851	3.217	7.18e-09
AT5G41400	9.29851	3.217	4.47e-38
AT2G39220	9.28563	3.215	8.85e-14
AT1G34270	9.2792	3.214	3.09e-22
AT3G15770	9.27277	3.213	8.56e-09
AT3G14050	9.26634	3.212	2.95e-66
AT4G35480	9.26634	3.212	4.04e-36
AT5G45860	9.25992	3.211	0.000995
AT2G03090	9.25351	3.21	1.09e-09
AT2G35000	9.25351	3.21	2.5e-18
AT5G66480	9.24709	3.209	3.86e-36
AT1G21525	9.24069	3.208	6.24e-10
AT5G47710	9.23428	3.207	2.08e-38
AT1G25370	9.22149	3.205	2.19e-41
AT1G78280	9.22149	3.205	6.47e-17
AT1G09167	9.20872	3.203	0.0447
AT1G61360	9.20234	3.202	2.54e-21
AT3G58790	9.19596	3.201	4.9e-13
AT3G63440	9.18959	3.2	1.25e-18
AT1G14370	9.15779	3.195	0.00308
AT1G17620	9.15145	3.194	1.44e-82
AT3G60290	9.15145	3.194	9.23e-07
AT3G49720	9.13877	3.192	2.35e-07
AT1G64060	9.13244	3.191	2.26e-13
AT3G50950	9.11979	3.189	3.2e-59
AT1G02740	9.11347	3.188	4.91e-20
AT5G37550	9.10715	3.187	0.000171
AT1G64280	9.08823	3.184	6.89e-31
AT2G31870	9.07564	3.182	0.021
AT2G34050	9.06307	3.18	0.0299
AT1G77855	9.05052	3.178	3.23e-14
AT1G09700	9.04424	3.177	9.2e-20
AT5G08740	9.0192	3.173	0.0376
AT1G01950	9.01295	3.172	9.63e-34
AT4G23060	9.00047	3.17	1.56e-28
AT1G51820	8.99423	3.169	9.33e-05
AT4G24380	8.97555	3.166	0.00563
AT1G67800	8.94449	3.161	3.14e-07
AT5G39380	8.94449	3.161	4.18e-06
AT3G20830	8.9321	3.159	6.49e-34
AT1G04160	8.92591	3.158	7.52e-07
AT1G28600	8.92591	3.158	0.000712
AT5G35580	8.92591	3.158	1.35e-13
AT1G22403	8.91973	3.157	1.26e-23
AT1G35350	8.91973	3.157	6.37e-06
AT2G46160	8.90737	3.155	1.64e-26
AT5G53750	8.90737	3.155	9.02e-38
AT1G14750	8.89503	3.153	0.00862
AT2G40270	8.87656	3.15	7.11e-39
AT3G11840	8.85198	3.146	2.98e-10
AT1G78070	8.80913	3.139	1.18e-11
AT5G16080	8.80913	3.139	3.28e-20
AT5G62865	8.80303	3.138	7.72e-75
AT2G37940	8.78474	3.135	5.29e-27
AT3G24530	8.76649	3.132	2.17e-13
AT3G09010	8.75435	3.13	1.89e-35
AT3G29400	8.75435	3.13	7.07e-42
AT2G45310	8.73616	3.127	4.12e-17
AT1G77500	8.73011	3.126	1.5e-33
AT2G29065	8.71198	3.123	2.31e-19
AT3G26500	8.68785	3.119	1.84e-35
AT5G01840	8.68785	3.119	5.48e-14
AT3G60260	8.68183	3.118	5.32e-16
AT4G28420	8.6638	3.115	3.53e-05
AT3G07470	8.6578	3.114	0.0167
AT4G00130	8.6518	3.113	0.00284
AT1G16130	8.63383	3.11	4.47e-07
AT4G13180	8.63383	3.11	1.12e-39
AT2G27260	8.61589	3.107	6.87e-33
AT1G13790	8.60992	3.106	1.75e-06
AT5G54490	8.60992	3.106	1.67e-05
AT5G47670	8.59204	3.103	0.0467
AT2G18380	8.58608	3.102	1.98e-16
AT1G30720	8.58013	3.101	1.24e-30
AT1G11310	8.57419	3.1	4.78e-05
AT5G10750	8.57419	3.1	2.82e-58
AT4G23530	8.56825	3.099	3.8e-63
AT5G18470	8.56825	3.099	9.29e-59
AT1G59820	8.55638	3.097	1.38e-34
AT1G67880	8.55638	3.097	0.00242
AT1G74590	8.55638	3.097	6.94e-25
AT4G21570	8.55638	3.097	0.00634
AT4G11370	8.55045	3.096	0.0186
AT3G12502	8.5386	3.094	4.27e-06
AT4G23610	8.52677	3.092	0.0396
AT5G35525	8.50906	3.089	1.35e-10
AT3G04450	8.50317	3.088	0.0075
AT3G57540	8.50317	3.088	2.62e-24
AT1G70090	8.49727	3.087	6.97e-33
AT2G47010	8.49727	3.087	2.92e-12
AT3G02880	8.49727	3.087	2.07e-37
AT5G23160	8.46788	3.082	0.00266
AT1G68410	8.45029	3.079	7.4e-28
AT3G10820	8.45029	3.079	1.3e-14
AT4G22690	8.43858	3.077	1.09e-66
AT5G54100	8.42689	3.075	1.06e-35
AT1G66480	8.40356	3.071	4.17e-54
AT3G14170	8.39773	3.07	0.0234
AT1G09443	8.39191	3.069	0.0444
AT4G30850	8.39191	3.069	3.21e-23
AT4G40020	8.39191	3.069	0.0199
AT3G49780	8.38029	3.067	0.0263
AT2G45420	8.36868	3.065	0.00407
AT3G02070	8.35709	3.063	0.000444
AT1G65500	8.33973	3.06	2.45e-07
AT5G15870	8.33395	3.059	6.21e-36
AT4G31780	8.3224	3.057	3.58e-31
AT4G15563	8.29936	3.053	1.26e-05
AT1G04360	8.29361	3.052	8.53e-12
AT5G06300	8.29361	3.052	1.38e-20
AT2G13970	8.27638	3.049	1.03e-17
AT5G57520	8.25347	3.045	5.07e-06
AT5G26040	8.24775	3.044	0.0245
AT5G59570	8.23061	3.041	6.75e-35
AT4G18890	8.22491	3.04	2.62e-11
AT5G08330	8.21921	3.039	3.76e-71
AT3G62070	8.21352	3.038	4.37e-11
AT4G29670	8.21352	3.038	5.23e-51
AT4G14680	8.17376	3.031	2.37e-28
AT4G18250	8.16244	3.029	2e-08
AT4G13710	8.14548	3.026	9.93e-08
AT3G26840	8.10606	3.019	3.58e-20
AT2G34650	8.09483	3.017	7.81e-07
AT4G23550	8.09483	3.017	4.33e-25
AT3G12830	8.08922	3.016	3.98e-24
AT4G01895	8.08361	3.015	6.36e-10
AT1G15430	8.07241	3.013	3.33e-37
AT2G42350	8.03334	3.006	5.99e-40
AT2G20900	8.0111	3.002	5.57e-56
AT1G05680	8.00555	3.001	7.06e-08
AT4G14740	8.00555	3.001	1.11e-12
AT5G57190	8	3	0.000707
AT1G20740	7.98892	2.998	0.0326
AT5G56340	7.98338	2.997	2.3e-05
AT1G06002	7.97232	2.995	4.28e-16
AT1G63720	7.9668	2.994	9.46e-06
AT2G28510	7.96128	2.993	2.79e-31
AT5G48657	7.96128	2.993	0.00524
AT1G25550	7.95025	2.991	6.06e-18
AT5G64750	7.95025	2.991	4.45e-26
AT1G30740	7.93373	2.988	0.0258
AT5G18240	7.92274	2.986	0.000171
AT1G01720	7.90629	2.983	7.34e-59
AT5G57220	7.90081	2.982	3.99e-10
AT5G04550	7.89533	2.981	1.18e-44
AT5G58940	7.87893	2.978	9.08e-18
AT2G17705	7.87347	2.977	4.22e-20
AT1G78080	7.85712	2.974	1.05e-34
AT4G38550	7.85712	2.974	1.7e-51
AT5G44570	7.83536	2.97	9.38e-12
AT5G26751	7.82993	2.969	0.0139
AT1G11125	7.80825	2.965	1.46e-05
AT1G67000	7.80825	2.965	0.0268
AT3G58830	7.78663	2.961	2.49e-09
AT2G05810	7.77585	2.959	8.2e-14
AT3G61670	7.75432	2.955	1.06e-37
AT1G12580	7.73821	2.952	4.63e-43
AT5G27520	7.73821	2.952	0.000728
AT5G59000	7.73821	2.952	1.06e-14
AT1G16220	7.72749	2.95	0.00503
AT3G48780	7.72749	2.95	3.21e-08
AT1G12430	7.72214	2.949	1.32e-05
AT3G16360	7.72214	2.949	5.93e-06
AT1G02520	7.70076	2.945	2.19e-18
AT1G49840	7.70076	2.945	2.31e-13
AT3G07390	7.69542	2.944	2.22e-18
AT5G67300	7.69542	2.944	1.27e-81
AT3G44480	7.69009	2.943	0.000899
AT1G72790	7.67943	2.941	1.92e-50
AT5G04330	7.67943	2.941	1.36e-26
AT4G12790	7.65817	2.937	5.95e-05
AT1G53300	7.63168	2.932	0.000986
AT3G21220	7.63168	2.932	2.81e-41
AT2G47070	7.62639	2.931	3.29e-63
AT1G10050	7.61055	2.928	2.6e-14
AT2G04040	7.60527	2.927	1.75e-24
AT3G21305	7.60527	2.927	0.0252
AT4G02380	7.60527	2.927	1.88e-74
AT1G71190	7.59474	2.925	0.0499
AT5G10380	7.59474	2.925	4.33e-41
AT2G28305	7.58422	2.923	3.17e-08
AT4G28400	7.58422	2.923	5.79e-11
AT4G26120	7.54751	2.916	5.92e-27
AT1G22280	7.54228	2.915	0.0223
AT2G17290	7.53705	2.914	0.000836
AT3G22060	7.53183	2.913	1.17e-30
AT3G57880	7.53183	2.913	2.57e-35
AT4G23215	7.52661	2.912	1.7e-06
AT1G30700	7.50577	2.908	5.74e-20
AT2G37110	7.50057	2.907	4.73e-37
AT3G17770	7.49018	2.905	2.07e-57
AT1G63530	7.48499	2.904	2.66e-09
AT5G67350	7.4798	2.903	4.02e-19
AT3G28650	7.46944	2.901	0.0265
AT4G11300	7.46426	2.9	1.08e-52
AT4G08950	7.45909	2.899	3.67e-45
AT2G35730	7.44876	2.897	5.05e-16
AT5G56880	7.43329	2.894	0.00341
AT1G76580	7.40757	2.889	0.000313
AT5G48380	7.39731	2.887	4.96e-06
AT3G55430	7.37682	2.883	5.73e-50
AT3G07360	7.37171	2.882	1e-29
AT5G42010	7.34621	2.877	5.87e-20
AT5G24200	7.32587	2.873	3.77e-18
AT5G42830	7.32587	2.873	0.00309
AT2G38185	7.31065	2.87	2.55e-07
AT4G37910	7.31065	2.87	1.16e-70
AT5G01950	7.31065	2.87	1.94e-38
AT5G44568	7.30559	2.869	0.00852
AT1G68430	7.29547	2.867	3.26e-06
AT4G17240	7.28536	2.865	5.6e-20
AT3G62690	7.28031	2.864	1.64e-21
AT1G50740	7.27527	2.863	5.47e-16
AT1G67530	7.26519	2.861	8.51e-24
AT5G24920	7.25512	2.859	5.16e-18
AT2G27760	7.2501	2.858	0.00463
AT3G57070	7.22501	2.853	0.0118
AT2G46500	7.22001	2.852	5.53e-27
AT5G43760	7.215	2.851	0.00432
AT4G00200	7.21	2.85	1.44e-09
AT1G01690	7.20002	2.848	0.000435
AT3G61980	7.18008	2.844	6.22e-56
AT3G19150	7.15524	2.839	1.06e-32
AT1G28190	7.14533	2.837	2.17e-54
AT2G45685	7.14533	2.837	0.0406
AT5G54590	7.14533	2.837	0.00919
AT2G30230	7.14038	2.836	0.0136
AT5G24810	7.14038	2.836	0.00266
AT5G24430	7.13048	2.834	2.46e-26
AT4G21840	7.12554	2.833	0.0354
AT3G44610	7.11074	2.83	2.91e-19
AT5G54230	7.11074	2.83	9.73e-06
AT2G42060	7.10089	2.828	0.00338
AT5G09420	7.09597	2.827	5.08e-06
AT1G06830	7.09105	2.826	3.56e-16
AT3G09480	7.05673	2.819	1.7e-18
AT1G68620	7.05184	2.818	1.96e-34
AT5G66940	7.04207	2.816	0.00514
AT4G10040	7.02257	2.812	1.6e-36
AT5G43520	7.02257	2.812	1.23e-22
AT1G09940	7.01771	2.811	7.3e-05
AT1G13260	7.00313	2.808	1.81e-39
AT5G45030	6.99343	2.806	0.0169
AT1G30110	6.98858	2.805	5.07e-07
AT2G39660	6.9789	2.803	2.01e-33
AT1G07128	6.97407	2.802	2.45e-48
AT4G22070	6.96923	2.801	3.02e-10
AT2G44290	6.94994	2.797	2.57e-46
AT3G03660	6.94994	2.797	4.38e-09
AT3G10640	6.92109	2.791	1.19e-60
AT3G05580	6.9163	2.79	0.0102
AT3G48320	6.9163	2.79	1.46e-12
AT4G01750	6.91151	2.789	0.0083
AT2G24330	6.89237	2.785	1.15e-30
AT2G20720	6.87805	2.782	1.75e-25
AT1G17410	6.86852	2.78	1.5e-06
AT1G03370	6.85901	2.778	3.03e-25
AT5G04010	6.85426	2.777	0.0158
AT5G18080	6.83528	2.773	0.0103
AT2G22300	6.82581	2.771	0.000816
AT4G15120	6.82581	2.771	2.31e-12
AT2G44910	6.82108	2.77	0.00116
AT5G43620	6.82108	2.77	0.00226
AT1G50640	6.81163	2.768	2.53e-78
AT4G30230	6.81163	2.768	0.00156
AT1G51850	6.80219	2.766	6.26e-07
AT4G23170	6.80219	2.766	2.29e-26
AT4G33430	6.79277	2.764	1.03e-25
AT5G13790	6.79277	2.764	1.56e-06
AT1G70000	6.78806	2.763	3.09e-47
AT2G46330	6.78806	2.763	3.73e-18
AT4G26690	6.76927	2.759	2e-44
AT1G22510	6.76458	2.758	0.00712
AT5G04720	6.76458	2.758	7.18e-22
AT1G26410	6.75521	2.756	1.69e-09
AT3G63060	6.75053	2.755	0.000212
AT5G08175	6.75053	2.755	0.0295
AT1G35430	6.74585	2.754	1.39e-05
AT4G28350	6.74117	2.753	4.87e-22
AT5G41610	6.73184	2.751	1.41e-07
AT3G02000	6.72251	2.749	2.54e-05
AT3G48630	6.72251	2.749	0.0299
AT5G18065	6.70855	2.746	1.78e-05
AT5G60300	6.70855	2.746	2.15e-21
AT1G61820	6.7039	2.745	0.00272
AT1G71530	6.69925	2.744	1.32e-09
AT5G53050	6.68997	2.742	2.73e-09
AT2G03760	6.68534	2.741	0.000163
AT5G17340	6.68534	2.741	0.00643
AT2G11520	6.67607	2.739	6.97e-36
AT3G02130	6.67145	2.738	1.45e-18
AT5G52410	6.65759	2.735	0.00059
AT3G01640	6.64376	2.732	3.28e-22
AT4G23850	6.64376	2.732	0.0118
AT1G68450	6.63456	2.73	1.33e-09
AT5G06760	6.63456	2.73	1.54e-06
AT1G13390	6.60244	2.723	3.5e-77
AT4G20880	6.59787	2.722	3.16e-29
AT3G19830	6.58873	2.72	7.12e-08
AT4G00300	6.58873	2.72	9.99e-05
AT5G44060	6.58873	2.72	5.71e-15
AT2G31680	6.57504	2.717	1.11e-14
AT3G11420	6.57049	2.716	1.07e-35
AT1G18900	6.56593	2.715	6.88e-24
AT5G47130	6.55684	2.713	7.44e-06
AT2G41905	6.54775	2.711	2.13e-11
AT3G53990	6.54775	2.711	6.45e-23
AT5G64190	6.54775	2.711	4.2e-19
AT1G72600	6.52058	2.705	7.21e-15
AT3G03750	6.51606	2.704	4.43e-17
AT5G63970	6.51606	2.704	5.89e-09
AT1G21550	6.51155	2.703	0.0128
AT1G29940	6.51155	2.703	0.0201
AT4G13340	6.48452	2.697	2.12e-40
AT2G46735	6.48003	2.696	2.26e-42
AT4G05020	6.47554	2.695	2.13e-29
AT1G73590	6.46209	2.692	2.19e-09
AT1G76900	6.45313	2.69	1.02e-30
AT5G37540	6.45313	2.69	8.76e-15
AT5G67020	6.44866	2.689	1.11e-06
AT1G70780	6.42635	2.684	7.62e-14
AT3G59700	6.413	2.681	0.0162
AT4G25030	6.39968	2.678	2.13e-27
AT1G80100	6.38639	2.675	0.00476
AT2G23680	6.38639	2.675	0.0412
AT2G46530	6.38639	2.675	0.045
AT1G69935	6.38196	2.674	2.31e-52
AT4G21400	6.38196	2.674	5.82e-19
AT4G29900	6.36429	2.67	2.08e-38
AT5G20635	6.36429	2.67	0.0159
AT3G53960	6.35548	2.668	1.5e-23
AT1G27660	6.35107	2.667	2.01e-08
AT5G64300	6.34227	2.665	3.83e-58
AT2G19570	6.33788	2.664	3.49e-75
AT5G06310	6.33349	2.663	0.00301
AT5G63490	6.3291	2.662	1.72e-16
AT4G34480	6.31595	2.659	5.43e-38
AT2G29720	6.3072	2.657	3.14e-30
AT5G51670	6.30283	2.656	1.67e-20
AT1G51170	6.28538	2.652	2.15e-07
AT1G64700	6.28538	2.652	8.75e-08
AT3G17860	6.28538	2.652	0.000197
AT3G23750	6.28538	2.652	6.46e-23
AT1G71100	6.28102	2.651	7.19e-49
AT1G02940	6.26363	2.647	0.0155
AT2G41430	6.25929	2.646	1.55e-77
AT1G45207	6.25496	2.645	1.49e-05
AT3G12835	6.24629	2.643	0.0136
AT1G44100	6.24196	2.642	2e-28
AT3G47080	6.23764	2.641	0.00429
AT2G30500	6.23332	2.64	3.28e-32
AT1G49950	6.229	2.639	1.07e-55
AT5G59970	6.229	2.639	3.42e-45
AT5G38710	6.22037	2.637	1.57e-10
AT2G02370	6.21175	2.635	0.0201
AT5G49900	6.21175	2.635	1.83e-05
AT2G30360	6.20745	2.634	5.52e-37
AT1G69260	6.18168	2.628	0.00805
AT4G31020	6.17312	2.626	1.08e-05
AT5G41080	6.16884	2.625	0.00279
AT1G55550	6.1603	2.623	0.0101
AT3G07580	6.15176	2.621	5.49e-16
AT2G45680	6.1475	2.62	4.9e-38
AT4G30060	6.1475	2.62	0.0238
AT5G65690	6.14324	2.619	1.04e-11
AT4G35110	6.13898	2.618	2.73e-17
AT1G70590	6.12623	2.615	8.86e-20
AT2G29510	6.12199	2.614	4.54e-15
AT4G33940	6.11775	2.613	1.79e-37
AT4G37400	6.10927	2.611	2.69e-11
AT2G44798	6.08813	2.606	5.4e-06
AT1G14480	6.07549	2.603	0.0397
AT4G32920	6.07549	2.603	6.16e-07
AT2G26290	6.07128	2.602	1.11e-12
AT5G07730	6.05447	2.598	0.0014
AT5G20190	6.0377	2.594	7.88e-42
AT1G11730	6.02934	2.592	0.00971
AT5G57070	6.02934	2.592	2.66e-13
AT1G61660	6.00016	2.585	6.08e-17
AT2G44940	6.00016	2.585	2.8e-06
AT1G59870	5.98769	2.582	2.32e-37
AT4G26470	5.98769	2.582	2.45e-15
AT1G24148	5.98354	2.581	2.55e-20
AT4G16480	5.97525	2.579	4.48e-42
AT5G24030	5.97525	2.579	8.74e-18
AT3G18950	5.97111	2.578	1.38e-15
AT1G62440	5.96698	2.577	2.53e-10
AT5G41180	5.96698	2.577	0.0462
AT5G16910	5.96284	2.576	5.59e-24
AT3G55790	5.94633	2.572	0.00634
AT5G16190	5.94221	2.571	7.22e-09
AT1G31350	5.92576	2.567	1.46e-30
AT2G11810	5.91345	2.564	0.00341
AT5G36290	5.91345	2.564	3.68e-61
AT1G68670	5.90117	2.561	4.32e-51
AT1G09160	5.88483	2.557	0.00309
AT1G71400	5.88075	2.556	0.000103
AT4G12250	5.85634	2.55	1.66e-10
AT2G20110	5.85228	2.549	0.000312
AT4G34135	5.85228	2.549	3.08e-24
AT5G61270	5.828	2.543	3.71e-23
AT3G57280	5.82396	2.542	0.0211
AT1G17860	5.79577	2.535	4.98e-10
AT4G00900	5.79577	2.535	4.73e-05
AT4G36990	5.79577	2.535	5.41e-23
AT2G31980	5.79175	2.534	0.000338
AT2G44970	5.79175	2.534	9.35e-33
AT2G13800	5.78774	2.533	0.00972
AT4G20380	5.77972	2.531	4.74e-06
AT4G29050	5.77572	2.53	1.68e-19
AT2G04780	5.77171	2.529	1.44e-35
AT5G63905	5.77171	2.529	6.46e-44
AT5G40690	5.76772	2.528	1.93e-34
AT5G22390	5.76372	2.527	8.21e-09
AT3G62780	5.75973	2.526	1.51e-07
AT5G14230	5.75573	2.525	1.37e-23
AT2G18670	5.75175	2.524	0.0137
AT1G68820	5.74378	2.522	0.000836
AT3G29360	5.74378	2.522	7.14e-17
AT2G32660	5.7398	2.521	0.000204
AT4G14550	5.7398	2.521	6.46e-08
AT5G49280	5.7398	2.521	9.74e-33
AT4G14380	5.73582	2.52	0.0116
AT4G36880	5.73185	2.519	2.49e-08
AT3G48030	5.72391	2.517	0.019
AT4G21920	5.71994	2.516	0.0198
AT1G17980	5.71598	2.515	4.83e-06
AT1G22870	5.7041	2.512	1.57e-19
AT1G70530	5.7041	2.512	7.92e-06
AT1G14490	5.6962	2.51	0.00942
AT4G27460	5.69225	2.509	2.61e-13
AT1G14040	5.68831	2.508	1.13e-08
AT3G53650	5.68831	2.508	3.89e-23
AT4G25390	5.68831	2.508	1.82e-35
AT1G25500	5.68043	2.506	2.53e-08
AT1G12950	5.67256	2.504	0.00473
AT1G54040	5.66078	2.501	3.55e-12
AT4G32570	5.66078	2.501	9e-18
AT4G25410	5.64902	2.498	1.46e-07
AT1G33970	5.64119	2.496	8.73e-44
AT5G13310	5.64119	2.496	2.84e-14
AT1G29980	5.62557	2.492	1.29e-13
AT5G51160	5.62167	2.491	0.000304
AT2G25250	5.61778	2.49	8.44e-07
AT4G23570	5.61389	2.489	2.58e-44
AT2G39480	5.60611	2.487	0.0148
AT3G26080	5.60611	2.487	0.0454
AT5G17760	5.60611	2.487	1.21e-31
AT2G41420	5.60223	2.486	2.42e-17
AT3G48760	5.60223	2.486	7.28e-31
AT1G50290	5.58671	2.482	0.00705
AT4G02425	5.57125	2.478	3.44e-06
AT1G68630	5.55582	2.474	0.0298
AT2G44490	5.54428	2.471	6.35e-31
AT1G61215	5.5366	2.469	5.96e-10
AT1G19310	5.52893	2.467	2.86e-30
AT4G38940	5.51744	2.464	0.0325
AT5G65350	5.5098	2.462	0.000258
AT3G24520	5.50598	2.461	9.01e-07
AT4G32360	5.50217	2.46	0.00477
AT5G33370	5.50217	2.46	0.0182
AT3G01290	5.48693	2.456	1.07e-54
AT3G55370	5.48313	2.455	1.8e-08
AT5G51200	5.48313	2.455	0.00318
AT3G53150	5.47174	2.452	1.48e-13
AT1G65610	5.46037	2.449	1.51e-08
AT1G12550	5.45659	2.448	0.00198
AT4G17243	5.44526	2.445	0.00694
AT2G18150	5.43395	2.442	3.92e-18
AT3G61850	5.43395	2.442	2.94e-16
AT5G66700	5.43395	2.442	1.89e-09
AT4G11850	5.42642	2.44	2.88e-12
AT5G14580	5.42266	2.439	0.0421
AT5G42390	5.4189	2.438	5.02e-08
AT1G05630	5.41515	2.437	2.63e-07
AT1G58340	5.41515	2.437	4.72e-10
AT3G55450	5.41515	2.437	6.39e-48
AT3G11580	5.41139	2.436	5.47e-24
AT4G16400	5.41139	2.436	0.0343
AT3G50470	5.40764	2.435	0.0445
AT3G16410	5.38893	2.43	3.92e-11
AT5G67640	5.38893	2.43	8.54e-07
AT4G16900	5.38147	2.428	4.27e-18
AT4G15800	5.37401	2.426	3.48e-63
AT1G80240	5.36657	2.424	5.31e-20
AT1G49900	5.35913	2.422	0.0495
AT3G19190	5.35171	2.42	0.0453
AT5G41990	5.35171	2.42	0.0385
AT4G12070	5.348	2.419	1.31e-30
AT2G45130	5.33689	2.416	0.000682
AT5G57640	5.33319	2.415	1.41e-09
AT2G46270	5.31106	2.409	0.0166
AT4G20320	5.28902	2.403	2.43e-07
AT5G11030	5.28535	2.402	8.78e-16
AT3G05480	5.27437	2.399	0.00722
AT3G55050	5.26707	2.397	0.0422
AT1G55365	5.26342	2.396	5.31e-07
AT2G23060	5.25977	2.395	0.0053
AT5G61210	5.25613	2.394	0.000209
AT2G35600	5.25248	2.393	0.000245
AT4G00080	5.25248	2.393	2.12e-23
AT1G73340	5.24885	2.392	0.00816
AT2G26300	5.24885	2.392	0.0101
AT1G48110	5.24521	2.391	7.97e-08
AT4G20170	5.24521	2.391	0.00803
AT4G26990	5.24521	2.391	2.94e-07
AT4G32890	5.24521	2.391	1.7e-05
AT4G00650	5.24157	2.39	0.00369
AT2G17840	5.23069	2.387	1.69e-30
AT2G47880	5.22706	2.386	1.92e-11
AT3G13050	5.21982	2.384	0.00219
AT1G03970	5.20898	2.381	1.92e-29
AT3G19770	5.20898	2.381	6.72e-05
AT1G70520	5.20537	2.38	2.84e-15
AT4G30790	5.20537	2.38	1.93e-12
AT2G20770	5.19816	2.378	2.59e-05
AT3G05220	5.19816	2.378	5.97e-31
AT5G40910	5.19816	2.378	0.00354
AT3G54390	5.19455	2.377	8.89e-05
AT4G16890	5.19455	2.377	4.69e-05
AT5G67440	5.19096	2.376	1.7e-27
AT1G66470	5.18736	2.375	0.000748
AT1G54020	5.18376	2.374	0.000713
AT1G08720	5.18017	2.373	5.64e-26
AT2G32610	5.16583	2.369	0.0362
AT1G28390	5.15867	2.367	1.17e-12
AT3G05490	5.15153	2.365	0.000446
AT4G34460	5.15153	2.365	2.59e-37
AT5G41810	5.14083	2.362	2.52e-06
AT4G37730	5.13726	2.361	2.38e-09
AT4G23270	5.12304	2.357	6.77e-16
AT5G53290	5.12304	2.357	1.59e-07
AT3G45930	5.11949	2.356	3.96e-21
AT5G12930	5.11949	2.356	5.99e-13
AT4G28940	5.1124	2.354	1.93e-11
AT2G41130	5.10532	2.352	1.53e-19
AT3G45610	5.10532	2.352	1.9e-10
AT5G62280	5.10532	2.352	5.98e-12
AT1G70895	5.10178	2.351	2.88e-05
AT5G67180	5.09824	2.35	7.69e-05
AT2G17740	5.09118	2.348	4.56e-06
AT5G02220	5.09118	2.348	5.22e-05
AT1G68050	5.08765	2.347	1.33e-16
AT2G42430	5.08413	2.346	3.87e-07
AT5G62680	5.07005	2.342	5.16e-31
AT5G47740	5.06654	2.341	8.68e-19
AT1G24530	5.05601	2.338	1.61e-11
AT4G35940	5.05251	2.337	1.56e-10
AT4G17260	5.04901	2.336	8.42e-06
AT5G01760	5.03852	2.333	0.00507
AT5G60900	5.03154	2.331	0.00667
AT2G40750	5.00719	2.324	5.41e-18
AT4G19960	5.00372	2.323	9.16e-15
AT4G32610	4.99678	2.321	2.77e-28
AT2G17120	4.99332	2.32	1.48e-11
AT1G54960	4.9864	2.318	0.00246
AT3G51710	4.9864	2.318	1.71e-05
AT4G23870	4.9864	2.318	8.77e-17
AT5G62460	4.98295	2.317	3.05e-36
AT1G75150	4.9795	2.316	0.0244
AT1G77450	4.97605	2.315	1.34e-14
AT3G52100	4.97605	2.315	2.54e-15
AT2G20840	4.96915	2.313	4.37e-20
AT4G24805	4.96915	2.313	1.17e-39
AT2G38480	4.96571	2.312	1.3e-06
AT1G34260	4.96227	2.311	3.91e-06
AT5G67630	4.95539	2.309	2.56e-07
AT1G17250	4.95196	2.308	0.00305
AT3G14060	4.94853	2.307	7.63e-19
AT5G07100	4.94853	2.307	2.03e-08
AT1G02360	4.94167	2.305	5.42e-19
AT5G56170	4.93825	2.304	2.84e-44
AT1G01110	4.93483	2.303	3.15e-07
AT2G41620	4.93483	2.303	5.78e-10
AT4G01090	4.92458	2.3	0.0017
AT4G37180	4.92117	2.299	1.49e-19
AT3G16565	4.91776	2.298	4.95e-06
AT3G14510	4.90754	2.295	0.048
AT1G07513	4.90074	2.293	0.0194
AT4G15670	4.90074	2.293	3.79e-07
AT1G74929	4.89056	2.29	0.0181
AT4G37390	4.89056	2.29	1.21e-15
AT2G35720	4.88379	2.288	2.61e-17
AT3G24030	4.88379	2.288	6.91e-11
AT5G04980	4.88379	2.288	9.89e-10
AT3G01900	4.87702	2.286	0.0288
AT4G28790	4.87702	2.286	5.67e-05
AT1G14600	4.86352	2.282	0.000206
AT2G46610	4.86352	2.282	9.22e-12
AT1G66080	4.86015	2.281	1.33e-08
AT1G07130	4.85678	2.28	3.85e-22
AT1G68723	4.85678	2.28	0.00435
AT2G46910	4.85341	2.279	0.0234
AT1G43910	4.85005	2.278	0.000451
AT3G21630	4.85005	2.278	0.0256
AT4G23920	4.83998	2.275	1.84e-09
AT4G39070	4.82658	2.271	3.59e-21
AT5G09976	4.82658	2.271	0.0421
ATCG00710	4.82658	2.271	0.00236
AT1G02660	4.81989	2.269	1.22e-26
AT3G57330	4.81989	2.269	4.85e-10
AT1G01340	4.81655	2.268	2.65e-10
AT4G27480	4.81655	2.268	8.77e-17
AT1G12360	4.80654	2.265	0.0487
AT5G57390	4.80654	2.265	0.0125
AT5G58110	4.80654	2.265	2.95e-37
AT3G12700	4.78991	2.26	1.89e-16
AT3G63510	4.78991	2.26	1.41e-05
AT1G70550	4.7866	2.259	0.0282
AT1G10040	4.78328	2.258	0.000413
AT3G57600	4.75353	2.249	0.00234
AT1G49050	4.74695	2.247	8.71e-05
AT4G08850	4.74366	2.246	0.00014
AT4G20010	4.73709	2.244	8.49e-27
AT5G22450	4.73052	2.242	2.39e-35
AT3G28510	4.72725	2.241	4.16e-15
AT3G48850	4.72725	2.241	1.6e-07
AT5G66320	4.72725	2.241	3.48e-31
AT1G02650	4.7207	2.239	0.000933
AT1G14730	4.71416	2.237	2.81e-10
AT5G02600	4.70763	2.235	6.55e-07
AT3G49845	4.69785	2.232	0.000548
AT3G46690	4.69134	2.23	5e-17
AT4G24920	4.69134	2.23	0.00883
AT2G23290	4.68809	2.229	3.39e-30
AT5G50430	4.68809	2.229	0.0393
AT5G15950	4.68484	2.228	4.52e-07
AT2G15042	4.67835	2.226	1.16e-06
AT2G15480	4.67511	2.225	1.58e-22
AT3G15060	4.67187	2.224	0.0053
AT1G69910	4.66863	2.223	2.25e-22
AT3G11700	4.66863	2.223	1.01e-35
AT1G11410	4.6654	2.222	0.000104
AT3G07040	4.6654	2.222	5.46e-05
AT3G20640	4.6654	2.222	2.93e-07
AT5G13100	4.64603	2.216	6.37e-23
AT2G34510	4.64282	2.215	2.62e-14
AT4G22470	4.6396	2.214	0.000143
AT5G01720	4.62996	2.211	4.25e-13
AT1G15900	4.62675	2.21	0.00566
AT2G31945	4.62675	2.21	0.0421
AT3G12740	4.62675	2.21	2.01e-05
AT3G50910	4.62355	2.209	1.33e-23
AT2G41750	4.61714	2.207	7.19e-11
AT3G63290	4.61075	2.205	0.00167
AT5G08835	4.61075	2.205	1.84e-12
AT3G46020	4.59479	2.2	0.0119
AT4G34430	4.59479	2.2	3.82e-06
AT5G45350	4.59479	2.2	4.6e-33
AT4G24970	4.59161	2.199	2.86e-08
AT1G63500	4.58843	2.198	0.000549
AT1G01470	4.58525	2.197	7.71e-22
AT2G37470	4.5789	2.195	1.78e-33
AT5G15550	4.5789	2.195	0.0156
AT5G22270	4.57255	2.193	8.73e-27
AT1G79960	4.56305	2.19	0.0067
[truncated: 3,074 more rows]

## Sheet: RB
Gene	Fold change	log2FC	p-value
AT1G09433	318.688	8.316	2.09e-11
ATCG00260	289.015	8.175	0.000156
AT1G19025	228.175	7.834	5.1e-10
AT1G04047	222.244	7.796	1.8e-09
AT4G16820	207.361	7.696	1.1e-09
AT1G73510	151.062	7.239	3.59e-08
AT3G01830	89.2017	6.479	1.84e-06
AT4G27670	80.0595	6.323	7.17e-07
AT1G56250	69.6958	6.123	3.49e-24
AT2G44578	63.9113	5.998	1.58e-37
AT2G32130	59.3428	5.891	6.91e-11
AT1G07410	58.041	5.859	3.03e-10
AT5G10710	54.1542	5.759	1.71e-07
AT2G26380	52.9662	5.727	3.15e-07
AT2G26150	48.908	5.612	4.69e-43
AT1G56240	48.6376	5.604	1.91e-65
AT5G07330	46.8832	5.551	4.26e-05
AT3G09350	44.9111	5.489	2.08e-05
AT5G44065	44.9111	5.489	0.00124
AT1G32970	44.6009	5.479	0.000173
AT3G28210	44.2621	5.468	0.000107
AT1G53540	43.3813	5.439	5.4e-149
AT5G54165	42.1365	5.397	3.93e-05
AT2G37830	41.2694	5.367	6.61e-05
AT1G71520	38.6126	5.271	3.67e-17
AT1G76970	38.1074	5.252	0.000452
AT5G12030	36.7329	5.199	1.04e-172
AT3G23230	36.3781	5.185	8.84e-17
AT4G25720	35.8028	5.162	0.00156
AT1G72416	35.5555	5.152	0.000508
AT4G10250	34.8962	5.125	2.94e-13
AT2G32120	34.7514	5.119	0.000254
AT2G46240	33.942	5.085	9.03e-26
AT3G44860	33.8246	5.08	0.0047
AT1G64110	33.5677	5.069	0.00113
AT5G42380	33.4515	5.064	5.62e-69
AT2G44840	33.1974	5.053	1.31e-63
AT3G09640	33.1055	5.049	1.66e-05
AT2G20562	32.1334	5.006	0.00216
AT4G25200	31.4067	4.973	6.47e-73
AT1G74310	30.7603	4.943	5.61e-145
AT4G21840	30.4211	4.927	0.00168
AT1G67920	28.5022	4.833	0.00747
AT2G29470	28.1683	4.816	0.00342
AT1G08043	28.0514	4.81	0.00698
AT1G16030	27.8963	4.802	1.05e-71
AT1G74930	27.3411	4.773	2.7e-12
AT3G19020	26.2455	4.714	0.0036
AT2G34600	26.191	4.711	0.00161
AT1G69920	25.7947	4.689	3.63e-48
AT5G14250	25.4219	4.668	0.0117
AT5G60350	24.847	4.635	0.00246
AT4G22030	24.7782	4.631	0.00501
AT1G66090	23.5556	4.558	8.3e-61
AT5G05220	23.4904	4.554	0.00143
AT1G54050	23.1349	4.532	0.00123
AT4G24570	22.9751	4.522	3.81e-117
AT1G13310	22.9115	4.518	0.00175
AT3G46230	22.8956	4.517	7.08e-159
AT5G52655	22.3159	4.48	0.0266
AT2G04135	22.2079	4.473	0.00415
AT4G23210	21.6606	4.437	0.00868
AT1G09940	21.318	4.414	0.00173
AT1G52560	21.2442	4.409	0.01
AT1G32910	20.8793	4.384	5.81e-09
AT2G18210	20.807	4.379	1.45e-36
AT5G41140	20.6061	4.365	0.00579
AT3G02840	20.4922	4.357	9.96e-41
AT5G58680	20.0844	4.328	7.35e-14
AT5G26930	19.7804	4.306	0.0344
AT2G23270	19.6302	4.295	1.17e-23
AT4G08555	19.603	4.293	0.00232
AT2G20150	19.4676	4.283	0.00844
AT4G37290	19.3465	4.274	6.27e-18
AT4G27652	18.9878	4.247	0.00541
AT1G07500	18.8436	4.236	0.00234
AT5G59820	18.6357	4.22	2.37e-90
AT5G49480	18.5713	4.215	0.00566
AT5G59720	18.5713	4.215	4.3e-46
AT1G06135	18.3537	4.198	1.74e-07
AT5G58630	18.2522	4.19	7.61e-07
AT1G13245	18.1513	4.182	0.00864
AT5G52020	18.076	4.176	1.49e-07
AT4G15020	17.7531	4.15	0.0426
AT1G07135	17.6427	4.141	1.28e-84
AT4G34410	17.3156	4.114	1.46e-29
AT3G44830	17.0181	4.089	0.00624
AT1G14550	16.8889	4.078	1.77e-13
AT1G69930	16.5069	4.045	0.000109
AT1G06590	16.4157	4.037	0.0209
AT3G48450	16.1897	4.017	0.0219
AT1G63030	15.9336	3.994	0.000256
AT5G54490	15.7142	3.974	0.00728
AT2G04070	15.6273	3.966	0.0129
AT3G63350	15.3376	3.939	0.00193
AT4G22710	15.1684	3.923	1.36e-60
AT2G29500	15.116	3.918	3.47e-78
AT5G22380	15.0324	3.91	6.22e-05
AT4G23220	14.9492	3.902	0.0406
AT5G14700	14.6619	3.874	3.65e-20
AT1G15520	14.601	3.868	1.54e-17
AT5G41750	14.45	3.853	1.94e-06
AT1G21110	14.3801	3.846	1e-50
AT1G56060	14.3801	3.846	1.16e-16
AT1G59860	14.3303	3.841	7.8e-71
AT4G23215	14.3006	3.838	0.00903
AT3G46660	14.2313	3.831	4.62e-11
AT1G04583	14.1037	3.818	0.00674
AT1G28480	14.0451	3.812	9.01e-62
AT1G21529	13.9675	3.804	0.0204
AT1G72660	13.8806	3.795	0.00339
AT1G19020	13.699	3.776	2.34e-123
AT1G21120	13.68	3.774	9.31e-43
AT1G17170	13.5479	3.76	1.55e-07
AT5G13080	13.3337	3.737	0.0229
AT1G75830	13.2967	3.733	7.14e-10
AT4G28162	13.2691	3.73	0.0071
AT4G36500	13.2599	3.729	0.00589
AT1G22810	13.2324	3.726	1.68e-06
AT1G47310	13.2324	3.726	0.0165
AT2G31945	13.2049	3.723	0.00329
AT2G02010	13.1775	3.72	1.57e-33
AT4G28460	13.1683	3.719	5.43e-10
AT2G24600	12.8705	3.686	1.54e-22
AT1G22110	12.8527	3.684	0.000233
AT1G51670	12.7816	3.676	4.26e-06
AT5G66985	12.711	3.668	0.00703
AT1G07400	12.536	3.648	1.9e-89
AT4G24160	12.5186	3.646	0.000603
AT5G02230	12.4839	3.642	0.0101
AT5G57010	12.4235	3.635	3.09e-10
AT3G50930	12.3548	3.627	7e-28
AT3G45660	12.295	3.62	0.00701
AT5G27610	12.067	3.593	0.0303
AT5G43620	12.067	3.593	1.36e-05
AT5G56960	12.042	3.59	8.85e-05
AT1G66500	12.017	3.587	5e-14
AT3G59080	12.0003	3.585	0.0205
AT1G57630	11.8351	3.565	0.0216
AT4G33930	11.8105	3.562	0.0178
AT3G44630	11.7127	3.55	0.0186
AT1G30370	11.6884	3.547	2.13e-30
AT5G65610	11.6803	3.546	0.0211
AT5G12020	11.5755	3.533	5.38e-59
AT5G03210	11.3845	3.509	0.000569
AT4G27280	11.3609	3.506	1.36e-73
AT1G64065	11.298	3.498	1.02e-05
AT3G51680	11.2122	3.487	0.0151
AT1G80820	11.1889	3.484	1.01e-69
AT5G51451	11.1812	3.483	0.00157
AT1G74340	11.0655	3.468	0.0243
AT1G07420	10.9815	3.457	7.56e-06
AT5G24510	10.9359	3.451	0.0448
AT1G10040	10.8981	3.446	0.0395
AT1G07160	10.883	3.444	1.06e-06
AT1G66570	10.8604	3.441	0.02
AT1G72520	10.8228	3.436	1.11e-36
AT5G47850	10.8003	3.433	6.66e-06
AT1G05347	10.7779	3.43	0.0325
AT2G41880	10.7704	3.429	0.0131
AT5G48570	10.5414	3.398	9.14e-08
AT1G61800	10.4831	3.39	0.00244
AT2G41110	10.4686	3.388	3.36e-08
AT3G09405	10.4469	3.385	0.0272
AT5G35680	10.3317	3.369	0.0122
AT2G32140	10.2959	3.364	5.24e-21
AT5G36970	10.1612	3.345	0.000378
AT2G14960	10.1471	3.343	0.0011
AT2G32030	9.97972	3.319	6.65e-48
AT2G37430	9.86966	3.303	0.0132
AT1G61030	9.81508	3.295	0.0359
AT5G51190	9.79469	3.292	3.92e-41
AT1G09932	9.74053	3.284	0.0169
AT1G68630	9.72703	3.282	0.0327
AT1G80840	9.70683	3.279	5.14e-60
AT2G33000	9.65984	3.272	0.0363
AT3G45040	9.52025	3.251	0.00461
AT3G07160	9.50706	3.249	0.0416
AT5G45340	9.40873	3.234	0.0131
AT2G32200	9.33726	3.223	6.27e-15
AT5G59140	9.18959	3.2	0.047
AT2G38470	9.01295	3.172	1.07e-54
AT3G44100	8.9383	3.16	0.000665
AT1G68690	8.89503	3.153	5.84e-06
AT5G52750	8.88271	3.151	8.59e-05
AT2G25460	8.85812	3.147	6.64e-22
AT5G65300	8.84585	3.145	0.0194
AT1G24140	8.83972	3.144	2.95e-34
AT4G30230	8.79693	3.137	0.00257
AT4G39360	8.74828	3.129	9.26e-05
AT3G01990	8.71198	3.123	3.22e-07
AT5G10695	8.6518	3.113	4.89e-71
AT5G41740	8.61589	3.107	0.00272
AT1G14200	8.53269	3.093	6.33e-63
AT1G47130	8.50317	3.088	2.44e-11
AT4G17490	8.47375	3.083	2.23e-100
AT4G11230	8.46788	3.082	0.039
AT1G20990	8.45614	3.08	0.0244
AT5G25450	8.43858	3.077	0.00158
AT3G17690	8.35709	3.063	5.96e-05
AT4G29780	8.31664	3.056	6.24e-40
AT1G17380	8.24203	3.043	2.73e-33
AT3G25221	8.20783	3.037	0.0481
AT4G29340	8.20214	3.036	8.69e-05
AT3G55980	8.1681	3.03	5.89e-97
AT1G32920	8.05006	3.009	0.000277
AT3G46080	8.05006	3.009	1.6e-38
AT5G57560	8.05006	3.009	7.28e-05
AT2G32020	8.03334	3.006	6.05e-10
AT2G21510	8.00555	3.001	0.000489
AT5G21960	7.95025	2.991	0.000106
AT2G29460	7.90629	2.983	0.0336
AT1G79245	7.86256	2.975	0.00594
AT4G37370	7.85167	2.973	2.35e-19
AT5G28610	7.7597	2.956	9.52e-22
AT2G40740	7.52139	2.911	2.56e-07
AT5G01100	7.51618	2.91	1.33e-11
AT1G53625	7.45392	2.898	8.13e-45
AT3G13950	7.40244	2.888	0.0165
AT1G68390	7.30559	2.869	5.9e-08
AT5G37840	7.26015	2.86	0.0368
AT2G20560	7.24507	2.857	2.08e-71
AT2G01340	7.23002	2.854	9.25e-70
AT1G76680	7.08123	2.824	2.96e-29
AT3G07195	7.07632	2.823	3.18e-32
AT1G18140	7.06162	2.82	2.15e-07
AT3G28740	6.97407	2.802	4.6e-18
AT3G07090	6.94512	2.796	0.00173
AT1G20310	6.80219	2.766	3.01e-15
AT5G64810	6.75053	2.755	0.00137
AT4G30210	6.7365	2.752	1.43e-06
AT1G33760	6.73184	2.751	0.000703
AT5G05300	6.69925	2.744	4.29e-19
AT1G27730	6.63916	2.731	5.19e-90
AT3G56710	6.62537	2.728	2.15e-26
AT1G50740	6.6116	2.725	3.84e-09
AT3G06325	6.5933	2.721	0.00246
AT3G25780	6.5933	2.721	1.11e-42
AT2G15480	6.58416	2.719	2.92e-64
AT5G64870	6.54775	2.711	6.4e-12
AT3G07460	6.54322	2.71	0.0281
AT2G30020	6.5251	2.706	5.51e-10
AT3G10930	6.51606	2.704	6.87e-53
AT3G28580	6.50703	2.702	2.8e-18
AT1G55450	6.49352	2.699	4.23e-05
AT1G32928	6.45313	2.69	0.0487
AT2G45760	6.33349	2.663	7.82e-11
AT2G39650	6.32033	2.66	3.61e-16
AT2G26530	6.31595	2.659	0.00131
AT4G31020	6.30283	2.656	1.78e-09
AT3G52400	6.29846	2.655	8.84e-64
AT4G12400	6.27667	2.65	5.02e-42
ATCG00080	6.25062	2.644	0.0392
AT2G36220	6.21175	2.635	3.85e-54
AT1G78410	6.18168	2.628	4.76e-20
AT1G05680	6.17312	2.626	0.00638
AT2G32210	6.17312	2.626	3.88e-30
AT2G17560	6.16457	2.624	0.0242
AT1G72950	6.1603	2.623	0.000298
AT2G46330	6.05447	2.598	8.46e-05
AT1G20823	6.04608	2.596	3.34e-10
AT3G14440	6.04608	2.596	0.00846
AT3G55840	6.02934	2.592	2.55e-22
AT4G22590	6.01682	2.589	7.42e-05
AT1G66080	5.99184	2.583	8.53e-22
AT1G72210	5.98769	2.582	7.22e-08
AT3G15518	5.96698	2.577	5.61e-46
AT1G53430	5.95871	2.575	0.00302
AT5G59550	5.95046	2.573	3.64e-49
AT1G03070	5.91755	2.565	0.000123
AT4G29930	5.91345	2.564	1.47e-07
AT4G00975	5.90935	2.563	3.7e-15
AT1G58420	5.89708	2.56	7.36e-16
AT3G44720	5.89708	2.56	1e-58
AT4G34150	5.89299	2.559	1.05e-61
AT4G28420	5.87667	2.555	0.0124
AT1G49620	5.8726	2.554	0.00148
AT5G27760	5.8726	2.554	1.08e-05
AT1G76600	5.80381	2.537	1.12e-56
AT2G23680	5.77972	2.531	0.0494
AT2G20110	5.7398	2.521	0.00878
AT5G05410	5.71994	2.516	0.00217
AT1G13520	5.71598	2.515	0.000384
AT4G34135	5.7041	2.512	2.35e-22
AT5G57910	5.67256	2.504	0.00377
AT4G31760	5.66863	2.503	0.0108
AT1G09950	5.66078	2.501	4.91e-05
AT4G15420	5.66078	2.501	0.00423
AT1G33055	5.65685	2.5	0.0208
AT2G01150	5.60611	2.487	0.0215
AT4G15120	5.56739	2.477	6.86e-13
AT5G27420	5.55967	2.475	2.2e-44
AT5G03390	5.55197	2.473	7.27e-05
AT5G52640	5.51744	2.464	3.42e-33
AT2G33710	5.45281	2.447	8.39e-11
AT5G51440	5.42266	2.439	1.27e-34
AT2G40140	5.4039	2.434	8.67e-73
AT5G17350	5.3852	2.429	9.05e-31
AT2G47520	5.3443	2.418	2.3e-14
AT5G60800	5.34059	2.417	1.56e-20
AT3G55950	5.33689	2.416	1.04e-18
AT2G22500	5.3295	2.414	5.88e-33
AT4G30380	5.32581	2.413	1.01e-11
AT3G23170	5.30738	2.408	1.52e-08
AT5G41080	5.28535	2.402	4.19e-05
AT1G06137	5.26342	2.396	0.0162
AT3G60120	5.24157	2.39	0.000615
AT1G12610	5.20537	2.38	6.8e-05
AT4G19520	5.19455	2.377	0.00214
AT3G12580	5.19096	2.376	9.72e-59
AT4G18430	5.19096	2.376	0.0257
AT4G11280	5.16941	2.37	0.0149
AT2G44070	5.16225	2.368	0.0455
AT5G25930	5.15867	2.367	4.1e-26
AT2G41730	5.14796	2.364	1.92e-09
AT5G35735	5.1337	2.36	3.24e-33
AT5G28630	5.11949	2.356	2.31e-17
AT3G01513	5.07357	2.343	8.67e-07
AT1G63750	5.05251	2.337	9.99e-10
AT2G05940	5.04201	2.334	2.18e-20
AT3G24500	5.03852	2.333	4.12e-40
AT4G31000	5.02109	2.328	0.000292
AT5G19240	5.02109	2.328	2.87e-06
AT4G21926	5.00025	2.322	0.0442
ATMG01020	4.95196	2.308	0.0189
AT5G09470	4.89735	2.292	0.0161
AT5G01380	4.87364	2.285	1.3e-21
AT1G13340	4.82658	2.271	4.65e-18
AT1G28370	4.80654	2.265	7.27e-17
AT5G08790	4.80321	2.264	4.54e-55
AT2G32190	4.79656	2.262	6.26e-33
AT1G18570	4.77334	2.255	3.35e-26
AT5G03380	4.75683	2.25	2.09e-46
AT4G25470	4.75024	2.248	0.00653
AT1G72540	4.74695	2.247	0.00752
AT5G10830	4.74366	2.246	6.23e-20
AT4G37295	4.73052	2.242	0.00168
AT5G22250	4.72725	2.241	1.13e-25
AT2G17660	4.71416	2.237	0.000827
AT3G57450	4.71089	2.236	3e-46
AT1G42990	4.68159	2.227	0.000845
AT1G14540	4.64926	2.217	5.43e-13
AT1G66050	4.64282	2.215	0.00211
AT2G18690	4.64282	2.215	1.05e-08
AT2G27389	4.63638	2.213	1.06e-22
AT1G35910	4.62996	2.211	7.95e-09
AT1G57990	4.62355	2.209	0.0376
AT2G35710	4.62034	2.208	3.98e-06
AT3G04640	4.60755	2.204	4.73e-26
AT5G16330	4.60436	2.203	0.0433
AT1G26380	4.59798	2.201	8.07e-25
AT1G61260	4.59798	2.201	8.69e-11
AT4G35110	4.5789	2.195	7.44e-18
AT1G16090	4.57572	2.194	0.0196
AT4G39830	4.56305	2.19	3.94e-09
AT1G61560	4.55673	2.188	0.0181
AT4G14365	4.55673	2.188	1.41e-05
AT5G47730	4.55673	2.188	3.27e-11
AT3G26830	4.55042	2.186	4.88e-22
AT2G16900	4.5096	2.173	9.01e-19
AT2G35930	4.50648	2.172	1.91e-24
AT5G57190	4.49712	2.169	0.0415
AT4G12720	4.46915	2.16	5.04e-07
AT5G47910	4.46605	2.159	1.96e-24
AT5G39670	4.45677	2.156	0.0152
AT1G60190	4.4168	2.143	0.00913
AT4G12410	4.40762	2.14	1.16e-05
AT2G35980	4.40457	2.139	7.81e-13
AT1G72940	4.40151	2.138	4.41e-07
AT1G25370	4.36808	2.127	1.04e-15
AT1G05100	4.35297	2.122	0.00746
AT5G35320	4.3319	2.115	0.0014
AT1G22890	4.31991	2.111	0.0388
AT1G28190	4.31991	2.111	2.1e-26
AT5G42900	4.31691	2.11	0.035
AT5G58980	4.29007	2.101	0.00238
AT2G27080	4.27226	2.095	0.000334
AT5G18065	4.25453	2.089	0.000871
AT5G60900	4.25453	2.089	0.0354
AT1G02920	4.24275	2.085	8.27e-06
AT1G72920	4.23687	2.083	1.78e-08
AT1G66480	4.22807	2.08	2.99e-22
AT3G60910	4.22221	2.078	0.00929
AT2G26190	4.21344	2.075	1.94e-22
AT2G17850	4.21052	2.074	0.000197
AT5G51465	4.20469	2.072	6.14e-13
AT3G54810	4.19305	2.068	3.43e-22
AT1G18300	4.18434	2.065	0.00266
AT4G21850	4.18144	2.064	2.97e-37
AT4G23810	4.17275	2.061	1.54e-18
AT5G04700	4.15544	2.055	0.0328
AT4G12790	4.14968	2.053	0.0263
AT5G64310	4.14968	2.053	1.32e-26
AT3G16050	4.14393	2.051	5.2e-11
AT2G47180	4.14106	2.05	3.47e-06
AT2G17290	4.13819	2.049	0.0397
AT5G67080	4.13819	2.049	7.68e-15
AT2G14247	4.12959	2.046	4.61e-05
AT4G33420	4.11816	2.042	0.00777
AT5G64660	4.11816	2.042	1.27e-22
AT3G09010	4.09823	2.035	9.11e-14
AT1G69890	4.05303	2.019	1.19e-57
AT1G01720	4.05022	2.018	6.94e-45
AT5G66070	4.03341	2.012	3.12e-18
AT1G32350	4.01111	2.004	1.73e-16
AT5G13210	4.00277	2.001	0.00181
AT5G63790	4	2	3.54e-25
AT3G03020	3.99446	1.998	0.0405
AT4G19880	3.97237	1.99	0.000171
AT5G25250	3.95863	1.985	6.47e-34
AT4G28500	3.93128	1.975	0.044
AT4G25810	3.91768	1.97	8.73e-27
AT3G62990	3.90954	1.967	0.00356
AT1G30755	3.90413	1.965	2.96e-06
AT1G20490	3.89602	1.962	0.0137
AT1G23710	3.89602	1.962	6.52e-29
AT4G35180	3.87447	1.954	1.28e-09
AT4G15760	3.85305	1.946	3.4e-25
AT4G27300	3.84771	1.944	0.0285
AT5G52050	3.84771	1.944	1.03e-23
AT1G30620	3.84504	1.943	1.32e-16
AT4G13180	3.84504	1.943	2.87e-18
AT1G61890	3.84238	1.942	9.54e-21
AT4G38560	3.83174	1.938	3.77e-13
AT5G64900	3.83174	1.938	8.1e-09
AT3G15660	3.81055	1.93	0.0268
ATMG01090	3.81055	1.93	0.0198
AT4G01870	3.79737	1.925	1.03e-25
AT3G61190	3.78685	1.921	1.44e-28
AT3G19970	3.78161	1.919	0.0029
AT4G39640	3.77375	1.916	2.17e-18
AT3G08970	3.76853	1.914	2.04e-08
AT2G40095	3.76591	1.913	4.26e-17
AT3G09940	3.75809	1.91	2.58e-18
AT1G26770	3.75028	1.907	0.00026
AT2G22860	3.74249	1.904	0.00995
AT4G39670	3.74249	1.904	2.86e-06
AT1G33415	3.72696	1.898	0.0068
AT3G48750	3.7218	1.896	0.0268
AT4G26460	3.71407	1.893	5.24e-05
AT1G11310	3.71149	1.892	0.000965
AT1G35140	3.66293	1.873	2.91e-06
AT1G74330	3.6604	1.872	2.27e-06
AT4G28085	3.65533	1.87	0.018
AT5G26200	3.65533	1.87	0.000138
AT3G25610	3.65279	1.869	1.37e-14
AT5G48530	3.65279	1.869	1.19e-05
AT1G55330	3.64773	1.867	0.0343
AT3G18690	3.64773	1.867	8.35e-24
AT3G02530	3.63008	1.86	0.0129
AT1G17420	3.62505	1.858	1.22e-13
AT4G01250	3.62505	1.858	0.0188
AT1G20270	3.60001	1.848	0.0135
AT1G74360	3.59502	1.846	2.65e-17
AT2G41100	3.59502	1.846	1.12e-40
AT3G09280	3.58755	1.843	0.0448
AT4G33050	3.58507	1.842	7.76e-23
AT1G68340	3.5801	1.84	7.84e-10
AT4G11660	3.57514	1.838	2.28e-09
AT5G19110	3.57514	1.838	6.23e-18
AT2G18680	3.56524	1.834	0.000415
AT5G02610	3.5603	1.832	0.0207
AT1G29690	3.55537	1.83	2.87e-22
AT1G08300	3.55045	1.828	0.0419
AT4G10270	3.54799	1.827	0.00734
AT3G09520	3.52348	1.817	1.97e-06
AT5G26920	3.5186	1.815	3.23e-16
AT2G34400	3.51129	1.812	0.000695
AT5G55970	3.51129	1.812	1.23e-11
AT1G77450	3.50642	1.81	2.11e-15
AT1G69260	3.50157	1.808	0.0499
AT4G28811	3.49914	1.807	0.016
AT2G44360	3.49429	1.805	0.004
AT1G18382	3.48945	1.803	0.0104
AT1G74590	3.48462	1.801	3.44e-13
AT3G46110	3.48462	1.801	4.65e-06
AT1G24150	3.4822	1.8	5.59e-08
AT1G49000	3.4822	1.8	2.43e-06
AT5G65690	3.4822	1.8	2.39e-18
AT3G01070	3.47979	1.799	0.0207
AT5G42050	3.47738	1.798	0.00374
AT3G02480	3.46295	1.792	0.0342
AT3G05520	3.46055	1.791	0.0362
AT5G66210	3.43903	1.782	4.53e-19
AT4G14680	3.43664	1.781	4.47e-23
AT5G67340	3.43188	1.779	6.24e-05
AT4G39030	3.41527	1.772	5.1e-14
AT4G30280	3.40818	1.769	0.000403
AT4G05020	3.39403	1.763	2.74e-12
AT5G02490	3.38463	1.759	3.95e-17
AT3G61640	3.38229	1.758	0.0334
AT1G29700	3.36126	1.749	0.0287
AT4G22530	3.36126	1.749	2.26e-16
AT4G36648	3.34499	1.742	0.0325
AT1G10320	3.34035	1.74	0.046
AT3G44260	3.33804	1.739	4.35e-20
AT4G36990	3.3311	1.736	4.42e-36
AT3G60260	3.32649	1.734	6.59e-05
AT2G24850	3.32188	1.732	3.92e-12
AT5G59730	3.31728	1.73	8.89e-19
AT3G25240	3.31498	1.729	0.00426
AT4G30850	3.3058	1.725	2.91e-10
AT5G14730	3.29208	1.719	4.57e-16
AT2G46510	3.27388	1.711	2.14e-10
AT3G08720	3.27161	1.71	5.5e-19
AT5G40010	3.27161	1.71	0.00722
AT4G20830	3.26934	1.709	2.15e-34
AT1G26730	3.26481	1.707	0.00271
AT5G41100	3.26255	1.706	4.53e-08
AT3G46620	3.26029	1.705	8.86e-25
AT5G62020	3.25577	1.703	2.78e-16
AT4G17500	3.25352	1.702	6.5e-26
AT3G46090	3.24676	1.699	1.39e-05
AT1G72450	3.24451	1.698	0.0127
AT3G09830	3.24226	1.697	1.62e-28
AT4G22690	3.23553	1.694	1.16e-43
AT2G47140	3.2288	1.691	2.28e-05
AT1G75600	3.21763	1.686	0.0379
AT5G47070	3.21318	1.684	3.96e-11
AT4G38545	3.19762	1.677	0.0109
AT2G29720	3.19541	1.676	6.65e-19
AT1G07350	3.18435	1.671	3.25e-25
AT3G02550	3.18435	1.671	7.51e-15
AT5G47130	3.18435	1.671	0.0205
AT1G08115	3.17554	1.667	8.23e-08
AT5G13200	3.17554	1.667	2.73e-14
AT2G41010	3.17334	1.666	5.36e-15
AT3G53810	3.17334	1.666	2.38e-10
AT2G02350	3.17114	1.665	0.0118
AT4G14450	3.16236	1.661	0.013
AT2G38340	3.14487	1.653	0.00189
AT4G02380	3.14487	1.653	3.07e-30
ATCG00800	3.14269	1.652	6.86e-09
AT5G01540	3.14051	1.651	5.36e-14
AT3G47820	3.13834	1.65	1.47e-09
AT3G10040	3.13616	1.649	3.68e-14
AT1G68450	3.13399	1.648	7.93e-07
ATCG00790	3.13399	1.648	1.24e-07
AT1G02930	3.13182	1.647	5.82e-09
AT1G73080	3.12965	1.646	7.33e-10
AT5G67350	3.12965	1.646	7.53e-07
AT4G24110	3.12748	1.645	3.87e-12
AT5G58430	3.12748	1.645	3.62e-23
AT3G14700	3.12531	1.644	0.0109
AT3G57460	3.12098	1.642	0.00314
AT2G18440	3.11666	1.64	0.0179
AT5G04340	3.11018	1.637	1.99e-33
AT1G12750	3.10372	1.634	0.000399
AT3G06890	3.09728	1.631	0.00443
AT1G76070	3.09299	1.629	3.29e-26
AT1G26420	3.0887	1.627	1.99e-10
AT1G20510	3.07588	1.621	3.33e-17
AT1G62420	3.07588	1.621	1.04e-05
AT1G64610	3.07375	1.62	2.56e-16
AT2G23810	3.07375	1.62	0.0175
AT2G15042	3.06949	1.618	0.00525
AT3G62720	3.06949	1.618	3.39e-13
AT4G19920	3.06949	1.618	0.000795
AT3G45960	3.06524	1.616	0.00211
AT2G44140	3.06312	1.615	0.00952
AT5G06320	3.06312	1.615	6.17e-38
AT5G38200	3.05675	1.612	1.3e-15
AT2G41342	3.05252	1.61	0.0454
AT2G33580	3.0504	1.609	0.00111
AT2G20720	3.04618	1.607	0.00652
AT3G03280	3.03774	1.603	0.000548
AT4G09150	3.03774	1.603	1.38e-06
AT2G15220	3.03143	1.6	1.62e-10
AT4G32480	3.03143	1.6	6.55e-12
AT5G46780	3.02933	1.599	1.06e-05
AT2G15880	3.02304	1.596	3.59e-26
AT4G18340	3.02304	1.596	3.91e-14
AT5G09790	3.01676	1.593	0.00302
AT4G36010	3.01467	1.592	7.02e-08
AT1G25220	3.00841	1.589	0.0116
AT3G28510	3.00841	1.589	1.13e-05
AT3G42640	3.00841	1.589	0.0499
AT2G40000	3.00216	1.586	3.11e-37
AT5G64750	3.00216	1.586	1.49e-11
AT3G13310	2.99177	1.581	3.44e-11
AT5G62180	2.98763	1.579	0.0385
AT2G07629	2.96699	1.569	0.000279
AT3G09360	2.96083	1.566	0.000114
AT4G33760	2.96083	1.566	0.000989
AT2G16060	2.95878	1.565	1.22e-05
AT5G54710	2.95672	1.564	6.6e-18
AT1G16500	2.95468	1.563	0.000401
AT5G66650	2.95058	1.561	6.88e-13
AT3G48640	2.9465	1.559	7.76e-05
AT3G50060	2.9465	1.559	2.91e-10
AT4G33560	2.9465	1.559	7.09e-06
AT5G25440	2.94037	1.556	0.00355
AT4G30340	2.93834	1.555	5.06e-06
AT3G11820	2.93427	1.553	7.16e-39
ATMG00665	2.9302	1.551	0.0336
AT1G26800	2.92817	1.55	9.4e-16
AT4G35985	2.92614	1.549	2.29e-07
AT1G59910	2.92411	1.548	1.2e-07
AT4G20000	2.91804	1.545	1.81e-05
AT1G09070	2.91602	1.544	2.3e-24
AT5G18400	2.91602	1.544	1.99e-20
AT2G17040	2.914	1.543	4.5e-06
AT4G39720	2.914	1.543	0.00323
AT2G30770	2.90996	1.541	0.000982
AT5G44070	2.90593	1.539	0.00841
AT3G18930	2.89186	1.532	4.09e-10
AT3G26910	2.88986	1.531	2.62e-09
AT1G16022	2.88786	1.53	0.00222
AT4G18253	2.88786	1.53	4.53e-08
AT1G13350	2.88586	1.529	0.0496
AT1G51090	2.88186	1.527	1.77e-05
AT5G01040	2.87587	1.524	6.12e-08
AT4G01895	2.87388	1.523	0.0148
AT4G23570	2.8699	1.521	3.42e-23
AT1G61215	2.85601	1.514	0.0031
AT4G38530	2.8481	1.51	0.0369
AT5G13190	2.8481	1.51	6.66e-20
AT1G67400	2.83825	1.505	0.00723
AT1G10140	2.83628	1.504	1.54e-23
AT5G07745	2.83628	1.504	0.0027
AT2G05215	2.82843	1.5	0.00111
AT1G22403	2.82647	1.499	1.09e-05
AT5G35580	2.81864	1.495	0.0045
AT3G15540	2.80694	1.489	0.000705
AT1G67100	2.79336	1.482	0.00106
AT1G74430	2.79336	1.482	0.014
AT2G36790	2.79142	1.481	3.15e-06
AT3G02390	2.78949	1.48	0.0104
AT4G13235	2.78949	1.48	2.95e-05
AT5G59580	2.78755	1.479	0.0125
AT2G29420	2.78562	1.478	3.21e-14
AT1G73010	2.78176	1.476	0.0272
AT2G37940	2.78176	1.476	2.31e-08
AT4G29050	2.77984	1.475	1.17e-05
AT1G13210	2.77599	1.473	2.8e-06
AT1G32640	2.77599	1.473	4.68e-17
AT4G37670	2.77406	1.472	0.00427
AT3G10020	2.7683	1.469	3.57e-26
AT3G03270	2.76063	1.465	1.25e-08
AT2G01180	2.75681	1.463	6.14e-14
AT1G59660	2.7549	1.462	0.000129
AT4G26120	2.75299	1.461	5.07e-07
AT3G19130	2.74727	1.458	2.04e-12
AT3G62260	2.74347	1.456	1.82e-07
AT3G26980	2.74157	1.455	0.0217
AT3G08760	2.73587	1.452	7.81e-16
AT1G21326	2.7283	1.448	0.0233
AT3G05932	2.72641	1.447	0.00735
AT5G22630	2.72452	1.446	7.89e-24
AT5G04105	2.72074	1.444	4.9e-06
AT3G02555	2.70945	1.438	0.0082
AT4G27270	2.7057	1.436	1.06e-08
AT1G55775	2.70195	1.434	0.00442
AT3G16530	2.70008	1.433	0.00107
AT1G68620	2.69821	1.432	4.16e-11
AT3G28940	2.69447	1.43	0.00566
AT1G25400	2.6926	1.429	5.03e-22
AT5G54940	2.69073	1.428	0.00871
AT3G15356	2.68701	1.426	0.00122
AT5G01950	2.68515	1.425	2.36e-09
AT5G64520	2.68515	1.425	0.0422
AT5G49520	2.67957	1.422	0.000514
AT1G55530	2.6703	1.417	3.76e-23
AT3G59350	2.66845	1.416	9.8e-08
AT2G47730	2.66475	1.414	1.87e-21
AT1G51660	2.66106	1.412	1.2e-16
AT4G17230	2.66106	1.412	2.72e-22
AT3G15530	2.65369	1.408	5.24e-15
AT3G50440	2.65369	1.408	4.88e-09
AT4G21830	2.65185	1.407	0.017
AT1G67810	2.64818	1.405	9.17e-13
AT2G36950	2.63902	1.4	8.93e-21
AT1G76690	2.63719	1.399	3.09e-07
AT5G22390	2.63536	1.398	0.0126
AT4G30350	2.63171	1.396	2.52e-05
AT1G15430	2.62624	1.393	2.26e-14
AT5G09590	2.62624	1.393	3.63e-09
AT5G19100	2.6226	1.391	2.56e-05
AT2G45400	2.61172	1.385	4.47e-06
AT1G07000	2.6081	1.383	3.12e-20
AT3G10500	2.60268	1.38	0.00525
AT5G26030	2.60268	1.38	4.55e-16
AT5G47230	2.59188	1.374	2.24e-07
AT2G43320	2.59009	1.373	5.47e-07
AT2G38250	2.58829	1.372	9.82e-07
AT1G35230	2.58112	1.368	1.32e-07
AT1G74100	2.57755	1.366	0.000451
AT2G44080	2.57398	1.364	0.000748
AT5G55090	2.57219	1.363	0.0198
AT1G14040	2.56863	1.361	0.019
AT2G40340	2.5633	1.358	3.39e-07
AT1G32540	2.55089	1.351	6.08e-07
AT3G10800	2.54735	1.349	0.0138
AT3G57220	2.54559	1.348	0.0176
AT1G56510	2.53327	1.341	2.17e-05
AT4G27460	2.53151	1.34	5.04e-06
AT4G02410	2.52625	1.337	5.61e-05
AT4G38420	2.52625	1.337	7.94e-05
AT1G74080	2.52275	1.335	0.00227
AT1G05560	2.52101	1.334	1.17e-07
AT2G36460	2.51926	1.333	5.74e-21
AT4G16500	2.49839	1.321	1.44e-16
AT3G51920	2.4932	1.318	0.00125
AT5G06620	2.48802	1.315	0.0216
AT1G06800	2.4863	1.314	1.8e-06
AT5G05850	2.48458	1.313	0.000443
AT3G59010	2.48285	1.312	0.00624
AT2G36800	2.47426	1.307	1.35e-06
AT2G35290	2.47084	1.305	0.000136
AT4G40080	2.4657	1.302	0.0107
AT2G42270	2.464	1.301	0.00131
AT3G49570	2.464	1.301	1.19e-05
AT1G62300	2.46058	1.299	1.08e-14
AT2G01450	2.45888	1.298	0.0318
AT2G46250	2.45888	1.298	0.00165
AT5G65207	2.45888	1.298	1.2e-07
AT2G28400	2.45717	1.297	2.79e-08
AT2G47950	2.45717	1.297	6.22e-05
AT2G20900	2.45037	1.293	5.56e-14
AT5G14610	2.45037	1.293	0.0048
AT2G21500	2.44867	1.292	1.98e-05
AT3G53260	2.44867	1.292	4.8e-10
AT4G21990	2.44698	1.291	3.77e-09
AT5G03490	2.44528	1.29	8.89e-08
AT1G63830	2.44359	1.289	1.5e-14
AT4G27970	2.44359	1.289	0.0119
AT5G56030	2.44359	1.289	4.9e-11
AT2G36580	2.4402	1.287	0.0459
AT1G14880	2.43513	1.284	0.00495
AT3G52870	2.43513	1.284	2.36e-14
AT2G28570	2.43344	1.283	5.29e-10
AT2G38860	2.43344	1.283	3.78e-11
AT1G02360	2.43007	1.281	7.06e-08
AT4G31550	2.43007	1.281	5.25e-13
AT3G27690	2.42671	1.279	1.26e-06
AT4G21400	2.42503	1.278	0.00173
AT3G28930	2.42167	1.276	0.0159
AT4G34131	2.41999	1.275	2.2e-07
AT5G05250	2.41999	1.275	0.0206
AT5G57050	2.41999	1.275	0.00674
AT3G21150	2.41664	1.273	0.00958
AT1G03730	2.41496	1.272	4.68e-10
AT1G09080	2.41496	1.272	0.00359
AT1G78080	2.41329	1.271	1.41e-15
AT4G11850	2.40994	1.269	6.9e-07
AT4G29310	2.40827	1.268	2.2e-07
AT1G08930	2.40494	1.266	0.00157
AT5G51450	2.40494	1.266	3.46e-06
ATMG01380	2.40494	1.266	0.0395
AT3G49620	2.40327	1.265	5.94e-07
AT1G77170	2.40161	1.264	0.0309
AT4G38620	2.39662	1.261	1.43e-06
AT1G66880	2.39496	1.26	0.0253
AT3G53830	2.39496	1.26	0.0282
AT4G36140	2.39496	1.26	0.0437
AT4G15990	2.39164	1.258	0.0459
AT1G80120	2.38998	1.257	6.14e-05
AT5G48655	2.38667	1.255	0.000108
AT1G30040	2.38337	1.253	2.64e-07
AT3G25230	2.38337	1.253	3.64e-11
AT4G39940	2.38337	1.253	1.32e-10
AT5G42350	2.38006	1.251	0.00769
AT2G06050	2.37512	1.248	7.4e-18
AT5G54810	2.3669	1.243	1.26e-23
AT5G55120	2.36199	1.24	2.34e-10
AT1G73810	2.36035	1.239	5.09e-08
AT4G02425	2.36035	1.239	0.0179
AT2G03505	2.35708	1.237	0.0253
AT4G09030	2.35545	1.236	1.66e-12
AT3G56400	2.35381	1.235	0.00889
AT1G63530	2.35218	1.234	0.0188
AT4G36030	2.35055	1.233	1.04e-05
AT4G39580	2.35055	1.233	0.0014
AT2G39030	2.34892	1.232	0.00054
AT1G69840	2.3473	1.231	1.04e-18
AT5G20190	2.34567	1.23	5.82e-14
ATCG00820	2.34242	1.228	2.74e-07
AT2G06530	2.3408	1.227	1.16e-12
AT3G13650	2.33593	1.224	0.000182
AT5G58940	2.33593	1.224	0.00359
AT1G03610	2.32624	1.218	1.01e-10
AT3G22840	2.32624	1.218	0.00011
AT3G08770	2.32302	1.216	1.09e-06
AT4G37432	2.32141	1.215	0.00116
AT3G16330	2.31659	1.212	1.34e-09
AT4G38550	2.31498	1.211	3.41e-21
AT1G61660	2.31177	1.209	7.45e-06
AT5G58720	2.31017	1.208	2.99e-11
AT2G44490	2.30857	1.207	2.3e-13
AT5G64300	2.30218	1.203	5.65e-11
AT3G29670	2.30058	1.202	0.00181
AT4G33985	2.30058	1.202	4.56e-05
AT3G22370	2.29899	1.201	1.44e-06
AT2G19800	2.28945	1.195	0.0486
AT3G10640	2.28628	1.193	1.76e-11
AT3G49845	2.28311	1.191	0.012
AT4G34380	2.28311	1.191	8.44e-07
AT5G61600	2.28153	1.19	7.96e-14
AT3G28180	2.27995	1.189	2.61e-08
AT4G25030	2.27995	1.189	7.65e-06
AT1G71100	2.27679	1.187	1.53e-12
AT5G47500	2.27521	1.186	0.00258
AT5G63490	2.27521	1.186	0.000754
AT1G79420	2.27206	1.184	0.0101
AT2G32510	2.27206	1.184	0.0223
AT2G36770	2.27048	1.183	0.000312
AT4G22070	2.27048	1.183	0.0131
AT5G60760	2.26891	1.182	0.0314
AT1G11050	2.26734	1.181	6.56e-05
AT5G04880	2.26577	1.18	0.0228
AT3G22942	2.2642	1.179	0.0435
AT2G15760	2.26263	1.178	0.0245
AT1G68410	2.25949	1.176	0.00122
AT3G50800	2.25793	1.175	0.00148
AT5G12930	2.25793	1.175	0.000173
AT4G21740	2.25636	1.174	0.00116
AT1G15530	2.25324	1.172	0.0366
AT4G06410	2.25324	1.172	0.0176
AT1G56140	2.24389	1.166	2.59e-05
AT4G19460	2.24233	1.165	0.00549
AT1G77060	2.24078	1.164	0.0295
AT1G27130	2.23923	1.163	1.41e-19
AT2G18196	2.23303	1.159	7.5e-09
AT5G02600	2.23303	1.159	0.00597
AT2G22470	2.22993	1.157	1.16e-13
AT5G03545	2.22993	1.157	0.0194
AT5G53902	2.22993	1.157	9.93e-07
AT4G25020	2.22684	1.155	0.0416
AT2G34500	2.2253	1.154	4.51e-06
AT3G49580	2.22376	1.153	8.53e-07
AT4G35730	2.22068	1.151	0.0104
AT5G61560	2.2176	1.149	9.29e-05
AT1G64700	2.21453	1.147	0.00126
AT3G47540	2.21299	1.146	3.63e-08
AT1G78040	2.21146	1.145	0.0335
AT1G03230	2.20993	1.144	1.83e-10
AT2G46160	2.20687	1.142	0.00144
AT2G07765	2.20534	1.141	0.00136
AT1G08050	2.20381	1.14	1.68e-09
AT4G17250	2.20228	1.139	2.94e-05
AT4G28400	2.20228	1.139	0.0309
AT3G09440	2.19923	1.137	1.84e-06
AT2G27310	2.19771	1.136	1.56e-15
AT5G03990	2.19619	1.135	3.52e-05
AT1G62840	2.19314	1.133	0.00159
AT4G18890	2.19162	1.132	0.0357
AT5G16130	2.1901	1.131	0.0332
AT1G59950	2.18404	1.127	0.035
AT3G21230	2.18404	1.127	6.93e-08
AT5G65240	2.18102	1.125	0.00507
AT1G55210	2.17799	1.123	1.35e-05
ATCG00810	2.17648	1.122	0.0234
AT2G29990	2.17196	1.119	6.33e-05
AT5G24660	2.16595	1.115	5.92e-06
AT2G46200	2.16445	1.114	0.0262
AT4G19060	2.15995	1.111	0.0161
AT1G64710	2.15846	1.11	2.5e-06
AT3G10300	2.15846	1.11	3.13e-06
AT3G20395	2.15846	1.11	0.016
AT3G26470	2.15547	1.108	1.87e-05
AT5G65200	2.15547	1.108	5.41e-06
AT3G61850	2.15248	1.106	7.28e-05
AT1G09794	2.15099	1.105	0.0299
AT1G60730	2.15099	1.105	1.18e-08
AT1G73480	2.15099	1.105	0.000281
AT5G42200	2.1495	1.104	0.000293
ATMG00670	2.14801	1.103	0.000431
AT3G16720	2.14652	1.102	9.75e-10
AT2G27550	2.14503	1.101	0.0219
AT3G19580	2.14503	1.101	7.32e-07
AT1G77520	2.14206	1.099	0.00161
AT5G11740	2.14206	1.099	0.0108
AT2G32150	2.13909	1.097	1.06e-14
AT3G19240	2.13613	1.095	0.000305
AT5G62865	2.13613	1.095	1.11e-10
AT4G23870	2.13169	1.092	0.00138
AT4G01070	2.12727	1.089	4.6e-07
AT5G04980	2.12285	1.086	0.0214
AT5G45280	2.12285	1.086	1.63e-09
AT1G77500	2.12138	1.085	3.2e-05
AT4G28350	2.12138	1.085	0.000379
AT1G78070	2.11991	1.084	0.00487
AT5G66320	2.1155	1.081	2e-07
AT1G17290	2.11257	1.079	1.75e-06
AT1G66160	2.11257	1.079	5.13e-07
AT4G39950	2.11257	1.079	2.26e-09
AT5G24620	2.10818	1.076	1.18e-05
AT4G26200	2.10672	1.075	1.35e-07
AT1G08940	2.09798	1.069	2.73e-08
AT1G18390	2.09507	1.067	1.35e-06
AT5G61440	2.09507	1.067	0.037
AT3G47720	2.09217	1.065	0.0313
AT3G27570	2.09072	1.064	3.97e-06
AT1G30757	2.08782	1.062	3.33e-06
AT3G06490	2.08782	1.062	0.00805
AT2G38290	2.08638	1.061	6.68e-16
AT4G23060	2.08493	1.06	0.000726
AT5G47830	2.08493	1.06	1.64e-09
AT4G17240	2.08204	1.058	0.00335
AT1G31280	2.07916	1.056	0.00949
AT5G10050	2.07772	1.055	9.12e-06
AT5G02970	2.07484	1.053	0.000124
AT5G24430	2.07197	1.051	2.55e-07
AT1G19180	2.07053	1.05	0.0216
AT3G15760	2.0691	1.049	1.17e-06
AT5G19230	2.0691	1.049	0.0378
AT2G30040	2.06766	1.048	0.000235
AT5G01930	2.06766	1.048	0.0249
AT5G39890	2.06766	1.048	4.87e-05
AT2G40750	2.0648	1.046	0.000272
AT1G64330	2.06337	1.045	0.0353
AT2G03240	2.06337	1.045	0.0207
AT1G10700	2.06051	1.043	0.000292
AT3G25210	2.06051	1.043	0.0112
AT5G04455	2.06051	1.043	0.0116
AT3G01490	2.05908	1.042	9.67e-08
AT1G55920	2.05765	1.041	8.92e-11
AT3G16510	2.05765	1.041	0.00104
AT2G28080	2.0548	1.039	0.00214
AT1G12200	2.05338	1.038	4.76e-07
AT4G33070	2.05338	1.038	0.00869
AT5G07325	2.05338	1.038	0.000296
AT2G40610	2.05053	1.036	0.0327
AT3G56880	2.05053	1.036	0.00127
AT2G27580	2.04627	1.033	1.21e-10
AT2G45310	2.04627	1.033	0.0124
AT5G11000	2.04627	1.033	1.04e-07
AT1G14870	2.04486	1.032	1.92e-09
AT1G66260	2.04486	1.032	9.85e-13
AT3G05510	2.04344	1.031	0.0126
AT1G79690	2.04061	1.029	0.000229
AT5G15450	2.0392	1.028	0.00122
AT1G10990	2.03637	1.026	0.000294
AT4G27960	2.03214	1.023	0.0144
AT4G37400	2.03214	1.023	0.0459
AT5G61910	2.03214	1.023	0.000995
AT4G16515	2.03073	1.022	0.000115
AT4G17900	2.03073	1.022	1.76e-09
AT1G31160	2.02933	1.021	0.0423
AT5G18270	2.02933	1.021	5.15e-05
AT4G32030	2.02792	1.02	0.000296
AT4G02430	2.02511	1.018	0.00051
AT1G25550	2.0209	1.015	0.000253
AT1G31320	2.0167	1.012	0.022
AT3G07390	2.0167	1.012	5.12e-07
AT4G29030	2.01531	1.011	0.0115
AT5G22270	2.01531	1.011	1.21e-09
AT1G55110	2.01391	1.01	1.59e-08
AT4G30440	2.01391	1.01	1.59e-08
AT2G23320	2.01252	1.009	2.37e-10
AT1G32900	2.00973	1.007	0.0031
AT1G19840	2.00834	1.006	0.0304
AT1G33110	2.00834	1.006	0.000326
AT1G69587	2.00694	1.005	0.00253
AT4G04700	2.00694	1.005	0.0152
AT3G17700	2.00416	1.003	0.000303
AT2G47880	2.00277	1.002	0.00467
AT1G54020	2.00139	1.001	0.0393
AT2G37040	2.00139	1.001	9.39e-11
AT1G63680	0.498616	-1.004	0.0449
AT5G03670	0.497925	-1.006	0.0163
AT3G26520	0.49758	-1.007	6.86e-08
AT5G52780	0.497235	-1.008	1.4e-07
AT3G48740	0.496891	-1.009	1.41e-05
AT2G23390	0.495515	-1.013	0.00256
AT1G08800	0.495171	-1.014	0.0152
AT1G65380	0.495171	-1.014	0.0191
AT5G52420	0.495171	-1.014	0.000759
AT2G23520	0.494828	-1.015	0.0128
AT4G26960	0.494485	-1.016	0.0162
AT2G21180	0.494143	-1.017	2.11e-06
AT1G49890	0.4938	-1.018	0.0303
AT1G72030	0.493458	-1.019	0.000528
AT5G41800	0.493116	-1.02	0.0436
AT2G41560	0.492775	-1.021	4.16e-06
AT4G17140	0.492775	-1.021	0.00112
AT4G19810	0.492433	-1.022	5.61e-05
AT5G45420	0.492092	-1.023	0.0299
AT3G15840	0.491751	-1.024	0.0456
AT1G20560	0.49141	-1.025	0.0403
AT3G43720	0.49141	-1.025	6.99e-08
AT1G17100	0.49107	-1.026	4.77e-08
AT3G30390	0.49107	-1.026	0.000215
AT1G12330	0.48971	-1.03	0.0246
AT1G06430	0.489371	-1.031	0.00141
AT1G74790	0.489032	-1.032	0.036
AT3G03470	0.489032	-1.032	3.83e-10
AT3G01720	0.48734	-1.037	0.0229
AT5G64480	0.48599	-1.041	0.00482
AT1G54010	0.485654	-1.042	1.85e-05
AT5G50200	0.485317	-1.043	7.21e-05
AT2G47440	0.484981	-1.044	3.18e-06
AT3G21870	0.484645	-1.045	0.00314
AT3G60630	0.483974	-1.047	0.023
AT5G58900	0.483974	-1.047	0.000861
AT1G29470	0.483303	-1.049	0.000389
AT3G02450	0.479965	-1.059	0.000356
AT5G22760	0.479965	-1.059	0.0113
AT3G49670	0.479632	-1.06	0.0382
AT5G47560	0.479632	-1.06	4.54e-12
AT1G62810	0.4793	-1.061	0.00107
AT3G25870	0.478636	-1.063	1.05e-05
AT1G11910	0.478304	-1.064	1.97e-12
AT1G07380	0.477311	-1.067	0.00748
AT5G39210	0.47698	-1.068	0.00251
AT1G19200	0.476649	-1.069	0.0437
AT1G27670	0.476649	-1.069	0.00944
AT1G30760	0.476649	-1.069	0.00306
AT3G29250	0.476649	-1.069	1.17e-06
AT3G52740	0.476319	-1.07	0.000779
AT2G41250	0.475989	-1.071	9.36e-06
AT5G40690	0.475989	-1.071	6.72e-07
AT1G10380	0.475659	-1.072	0.00176
AT4G33150	0.475659	-1.072	0.0419
AT3G16450	0.47533	-1.073	1.77e-11
AT1G74020	0.475	-1.074	0.000103
AT1G80310	0.474342	-1.076	0.000109
AT2G17230	0.474342	-1.076	0.000106
AT1G05260	0.473685	-1.078	0.000281
AT5G04860	0.472701	-1.081	0.041
AT2G04160	0.472046	-1.083	5.56e-05
AT3G04310	0.471719	-1.084	0.0472
AT4G13660	0.471719	-1.084	1.69e-05
AT4G14440	0.471719	-1.084	1.36e-07
AT4G15560	0.471719	-1.084	2.43e-08
AT5G67160	0.471719	-1.084	0.0324
AT2G31380	0.471066	-1.086	0.00204
AT5G44190	0.471066	-1.086	3.09e-06
AT3G16420	0.469761	-1.09	1.4e-13
AT5G47920	0.469761	-1.09	0.0485
AT3G14650	0.468786	-1.093	0.0424
AT5G47820	0.468461	-1.094	0.0151
AT2G29290	0.468136	-1.095	0.00261
AT2G26870	0.46684	-1.099	0.0228
AT4G22610	0.46684	-1.099	0.000103
AT1G76800	0.466193	-1.101	0.0192
AT4G14890	0.464902	-1.105	5.34e-06
AT2G24580	0.464258	-1.107	7.74e-15
AT3G06510	0.463615	-1.109	0.00845
AT3G06840	0.463615	-1.109	0.026
AT3G19450	0.462973	-1.111	2.02e-08
AT1G66130	0.462652	-1.112	0.0102
AT5G64550	0.462332	-1.113	0.00414
AT5G10560	0.461371	-1.116	0.0235
AT1G54000	0.460732	-1.118	0.000172
AT5G57180	0.460094	-1.12	0.00218
AT1G80870	0.459775	-1.121	0.0465
AT3G15950	0.459138	-1.123	4.38e-13
AT2G39310	0.45882	-1.124	0.0427
AT2G46680	0.45882	-1.124	4.01e-06
AT4G23640	0.45755	-1.128	1.26e-06
AT2G36350	0.456916	-1.13	0.0278
AT4G38250	0.456599	-1.131	1.01e-05
AT3G62820	0.456283	-1.132	0.0112
AT5G67380	0.455967	-1.133	0.0291
AT1G08340	0.455335	-1.135	0.0199
AT5G18620	0.455019	-1.136	0.0246
AT2G04110	0.454704	-1.137	1.01e-07
AT2G36870	0.454074	-1.139	0.0101
AT4G37800	0.454074	-1.139	2.1e-08
AT2G44010	0.45376	-1.14	2.54e-05
AT5G20820	0.453131	-1.142	0.00023
AT1G01320	0.452817	-1.143	1.79e-05
AT1G56020	0.451876	-1.146	0.0305
AT1G80130	0.450313	-1.151	9.06e-07
AT5G60630	0.449378	-1.154	0.00975
AT4G39840	0.448755	-1.156	0.0033
AT2G45190	0.448444	-1.157	0.00191
AT5G43060	0.448133	-1.158	1.01e-12
AT3G25500	0.446893	-1.162	0.00493
AT4G16980	0.446893	-1.162	1.03e-14
AT4G27030	0.446273	-1.164	0.00788
AT4G37540	0.446273	-1.164	5.49e-05
AT4G13250	0.445964	-1.165	1.64e-12
AT5G11060	0.445964	-1.165	5.2e-05
AT3G28050	0.445655	-1.166	0.000132
AT5G64560	0.445346	-1.167	0.00787
AT1G28010	0.444729	-1.169	0.000631
AT3G43600	0.444421	-1.17	0.00774
AT1G17220	0.444113	-1.171	6.54e-06
AT2G45160	0.443191	-1.174	0.000327
AT5G06270	0.442884	-1.175	0.0188
AT5G49360	0.442577	-1.176	1.86e-11
AT3G02690	0.441964	-1.178	0.0304
AT5G23240	0.441964	-1.178	9.07e-05
AT1G06410	0.441658	-1.179	0.00427
AT2G46740	0.441658	-1.179	0.0179
AT1G74000	0.439215	-1.187	0.0303
AT1G77400	0.438607	-1.189	0.0107
AT3G13772	0.437999	-1.191	0.013
AT5G23340	0.436484	-1.196	0.00377
AT3G14850	0.435577	-1.199	0.0211
AT5G23060	0.435577	-1.199	0.0364
AT3G01180	0.435275	-1.2	0.0368
AT4G12290	0.435275	-1.2	6.29e-10
AT1G65845	0.434974	-1.201	0.0343
AT3G24670	0.434974	-1.201	0.000217
AT3G07180	0.434371	-1.203	0.0307
AT2G43510	0.43407	-1.204	0.00463
AT3G55360	0.43407	-1.204	1.87e-07
AT3G50740	0.433769	-1.205	1.9e-08
AT5G43540	0.433769	-1.205	0.0332
AT1G76930	0.431969	-1.211	7.24e-09
AT1G32500	0.430773	-1.215	0.0126
AT3G07990	0.430773	-1.215	0.0265
AT3G16520	0.429878	-1.218	1.91e-06
AT1G30720	0.42958	-1.219	2.8e-06
AT4G18510	0.428985	-1.221	5.88e-06
AT4G30190	0.428688	-1.222	2.17e-06
AT2G16980	0.428094	-1.224	0.0446
AT3G32980	0.427798	-1.225	0.0208
AT4G29260	0.427798	-1.225	0.00505
AT3G47600	0.427501	-1.226	0.000699
AT3G16460	0.427205	-1.227	7.77e-19
AT4G32810	0.427205	-1.227	0.000215
AT2G21045	0.426613	-1.229	2.41e-07
AT2G36210	0.426022	-1.231	0.00862
AT1G52342	0.425727	-1.232	9.18e-10
AT1G64500	0.425727	-1.232	1.56e-06
AT4G37330	0.425432	-1.233	6.93e-06
AT3G02910	0.42396	-1.238	3.11e-10
AT1G16260	0.423666	-1.239	0.0392
AT1G60160	0.423373	-1.24	0.0483
AT4G40070	0.423079	-1.241	5.81e-05
AT3G11670	0.4222	-1.244	0.0458
AT4G36890	0.421616	-1.246	0.00518
AT5G13730	0.421323	-1.247	0.00858
AT1G62770	0.420157	-1.251	0.00626
AT3G22800	0.420157	-1.251	8.15e-09
AT3G12502	0.419284	-1.254	0.0342
AT2G05540	0.418123	-1.258	2.82e-17
AT1G55090	0.417833	-1.259	0.00689
AT3G56630	0.417833	-1.259	0.00415
AT1G67030	0.416966	-1.262	9.86e-06
AT2G34080	0.416966	-1.262	0.0338
AT3G20100	0.416677	-1.263	0.001
AT5G54585	0.416677	-1.263	0.0208
AT3G25290	0.416388	-1.264	0.000657
AT5G43630	0.415523	-1.267	0.000142
AT1G22900	0.414947	-1.269	6.45e-05
AT1G27140	0.414085	-1.272	0.024
AT1G49380	0.413798	-1.273	0.00835
AT3G52150	0.411796	-1.28	0.00556
AT3G52790	0.411796	-1.28	0.00327
AT2G47160	0.41151	-1.281	0.000697
AT3G56290	0.41151	-1.281	0.0164
AT1G17860	0.411225	-1.282	0.012
AT1G21540	0.41094	-1.283	0.00399
AT1G01420	0.410655	-1.284	0.00133
AT2G39430	0.410371	-1.285	0.000371
AT4G13420	0.410371	-1.285	0.00441
AT5G23660	0.410371	-1.285	0.0445
AT2G45630	0.410086	-1.286	0.00478
AT5G58540	0.410086	-1.286	0.000658
AT5G18860	0.409802	-1.287	0.011
AT1G79520	0.409518	-1.288	0.0289
AT2G34810	0.407819	-1.294	0.000428
AT1G29160	0.407536	-1.295	6.09e-07
AT4G37530	0.406126	-1.3	1.22e-09
AT2G26690	0.405845	-1.301	0.00207
AT3G22250	0.405845	-1.301	0.0455
AT3G47500	0.405845	-1.301	0.0036
AT4G36240	0.405283	-1.303	0.00149
AT5G19730	0.405002	-1.304	0.0432
AT2G46870	0.403601	-1.309	0.00354
AT2G23130	0.403041	-1.311	2.24e-05
AT2G24820	0.403041	-1.311	3.11e-09
AT5G14285	0.402762	-1.312	0.00092
AT2G28670	0.402483	-1.313	9.02e-08
AT4G22470	0.402483	-1.313	9.34e-09
AT5G60920	0.402483	-1.313	0.004
AT3G55720	0.402204	-1.314	0.0398
AT1G21980	0.401925	-1.315	0.0366
AT2G21187	0.400535	-1.32	4.72e-05
AT1G74010	0.400257	-1.321	8.73e-06
AT1G80160	0.400257	-1.321	1.85e-05
AT2G47485	0.400257	-1.321	5.14e-06
AT5G63780	0.399426	-1.324	0.0135
AT4G37310	0.398044	-1.329	0.0011
AT5G42480	0.397768	-1.33	0.0417
AT2G25450	0.397493	-1.331	0.049
AT3G11540	0.397217	-1.332	0.0108
AT3G49120	0.396942	-1.333	0.00626
AT4G37925	0.396117	-1.336	0.0259
AT1G48110	0.395843	-1.337	0.0186
AT2G38660	0.395843	-1.337	0.0371
AT3G27020	0.395569	-1.338	2.04e-05
AT3G55230	0.395569	-1.338	5.77e-09
AT5G20630	0.394747	-1.341	0.0071
AT5G53870	0.393654	-1.345	0.000214
AT1G68530	0.393381	-1.346	1.26e-15
AT1G47128	0.393109	-1.347	1.85e-30
AT1G16400	0.392564	-1.349	0.000802
AT5G47020	0.39202	-1.351	0.0211
AT1G04360	0.391749	-1.352	0.0417
AT1G19430	0.390664	-1.356	0.0158
AT1G33780	0.389582	-1.36	0.0239
AT1G70820	0.389582	-1.36	0.00219
AT5G58480	0.389582	-1.36	0.0291
AT3G23430	0.388234	-1.365	7.67e-06
AT1G23040	0.387428	-1.368	8.27e-14
AT4G09990	0.384485	-1.379	0.0042
AT1G73120	0.383421	-1.383	0.000366
AT5G56040	0.382889	-1.385	0.0334
AT3G13790	0.382094	-1.388	6.29e-09
AT1G72130	0.380772	-1.393	0.00286
AT3G09600	0.378667	-1.401	0.04
AT3G20015	0.377618	-1.405	0.000759
AT4G11910	0.377356	-1.406	2.18e-06
AT3G24020	0.376051	-1.411	0.000368
AT1G01900	0.37579	-1.412	0.00847
AT1G29280	0.37527	-1.414	1.27e-11
AT1G53210	0.37527	-1.414	0.0165
AT5G48000	0.37527	-1.414	2.42e-05
AT1G49580	0.37449	-1.417	0.0159
AT5G67030	0.373971	-1.419	0.000171
AT2G38110	0.373712	-1.42	0.000134
AT3G53720	0.373453	-1.421	3.83e-09
AT5G42180	0.372936	-1.423	7.89e-05
AT1G73260	0.371131	-1.43	1.74e-22
AT2G34340	0.370617	-1.432	4.75e-06
AT4G15660	0.369591	-1.436	0.0134
AT2G34490	0.369335	-1.437	3.83e-05
AT5G59520	0.369335	-1.437	5.48e-07
AT4G32870	0.368823	-1.439	5.94e-21
AT2G25810	0.368312	-1.441	0.0051
AT4G13770	0.368057	-1.442	5.73e-21
AT2G30520	0.367547	-1.444	0.0142
AT3G55130	0.367038	-1.446	0.00617
AT5G44130	0.366275	-1.449	1.77e-11
AT5G02260	0.365768	-1.451	1.88e-05
AT1G24530	0.365261	-1.453	0.00232
AT1G25450	0.365261	-1.453	3.43e-05
AT4G26150	0.364502	-1.456	0.00511
AT5G48430	0.364502	-1.456	1.29e-09
AT1G02816	0.36299	-1.462	0.0449
AT1G12940	0.36299	-1.462	0.00304
AT2G40900	0.36299	-1.462	0.0388
AT4G37990	0.362236	-1.465	0.00164
AT3G45010	0.360982	-1.47	7.02e-09
AT5G67620	0.360982	-1.47	0.000298
AT2G47460	0.360732	-1.471	0.00173
AT4G11650	0.359733	-1.475	6.9e-14
AT2G28200	0.358489	-1.48	6.65e-09
AT4G25790	0.358489	-1.48	0.00218
AT4G07820	0.35824	-1.481	0.00989
AT4G25260	0.357744	-1.483	1.63e-10
AT5G61890	0.357744	-1.483	0.00573
AT3G52460	0.357496	-1.484	0.00202
AT3G42950	0.357249	-1.485	0.0423
AT3G09580	0.356754	-1.487	0.000656
AT4G37320	0.356754	-1.487	2.07e-08
AT3G44990	0.356506	-1.488	3.71e-05
AT1G17840	0.356013	-1.49	0.0113
AT4G37070	0.355766	-1.491	0.000114
AT3G25590	0.355519	-1.492	0.0418
AT4G13460	0.354289	-1.497	0.00136
AT2G23620	0.352819	-1.503	0.000111
AT5G47740	0.35233	-1.505	4.49e-08
AT5G03140	0.352086	-1.506	0.000622
AT3G28100	0.351598	-1.508	3.21e-05
AT4G25760	0.351598	-1.508	0.00407
AT1G70230	0.351355	-1.509	8.58e-09
AT1G56010	0.348928	-1.519	2.47e-08
AT4G30140	0.348686	-1.52	9.3e-06
AT1G64900	0.34748	-1.525	2.37e-06
AT3G49780	0.346517	-1.529	0.0314
AT3G21400	0.346037	-1.531	0.0243
AT1G49010	0.343647	-1.541	6.63e-05
AT5G44460	0.343647	-1.541	0.02
AT1G62370	0.343409	-1.542	1.04e-05
AT3G21500	0.342696	-1.545	0.00597
AT3G27270	0.342696	-1.545	0.00183
AT5G56100	0.340329	-1.555	2.66e-14
AT5G25810	0.339151	-1.56	0.0114
AT4G22505	0.337978	-1.565	1.68e-08
AT3G11600	0.336575	-1.571	0.00865
AT5G22890	0.336342	-1.572	0.000355
AT2G25625	0.334946	-1.578	2.89e-09
AT2G37170	0.333556	-1.584	1.35e-25
AT5G51670	0.332171	-1.59	0.001
AT2G45430	0.331252	-1.594	1.33e-05
AT3G61930	0.330564	-1.597	6.97e-05
AT1G49660	0.330335	-1.598	5.76e-21
AT2G45560	0.330106	-1.599	0.000386
AT4G12470	0.330106	-1.599	9.92e-13
AT1G62510	0.327826	-1.609	3.13e-12
AT1G66540	0.327371	-1.611	0.0155
AT1G23205	0.327145	-1.612	0.00101
AT3G58990	0.325787	-1.618	3.13e-09
AT1G68150	0.322194	-1.634	1.9e-05
AT2G12462	0.321524	-1.637	0.0485
AT5G24160	0.320634	-1.641	8.24e-08
AT1G74800	0.32019	-1.643	0.00414
AT2G30210	0.318419	-1.651	0.00114
AT4G20820	0.317318	-1.656	0.0162
AT1G05562	0.315563	-1.664	7.99e-05
AT1G24577	0.314689	-1.668	0.00427
AT1G60960	0.312299	-1.679	1.09e-07
AT5G02540	0.310787	-1.686	1.82e-08
AT3G05920	0.310572	-1.687	0.00178
AT4G12480	0.309712	-1.691	9.93e-07
AT4G34610	0.308855	-1.695	0.0105
AT2G35610	0.308213	-1.698	0.0181
AT2G29995	0.306509	-1.706	1.22e-17
AT5G55050	0.306296	-1.707	0.0285
AT5G20790	0.30397	-1.718	5.51e-08
AT3G51330	0.302918	-1.723	0.000214
AT5G40730	0.302918	-1.723	2.45e-13
AT2G43100	0.301243	-1.731	6.1e-09
AT4G30400	0.301034	-1.732	0.0329
AT2G39980	0.300617	-1.734	8.05e-12
AT4G08300	0.300409	-1.735	0.000152
AT5G67020	0.299993	-1.737	0.0328
AT5G64120	0.299785	-1.738	2.94e-07
AT4G14130	0.297921	-1.747	2.36e-07
AT1G04140	0.297096	-1.751	0.00116
AT2G26670	0.29689	-1.752	0.0253
AT2G18980	0.296684	-1.753	0.00464
AT3G54400	0.296273	-1.755	3.57e-15
AT5G62260	0.296273	-1.755	0.0201
AT2G37130	0.296068	-1.756	2.12e-30
AT4G33945	0.294227	-1.765	0.03
AT5G64410	0.294227	-1.765	2.93e-10
AT5G06000	0.293412	-1.769	0.0292
AT3G61680	0.290377	-1.784	0.00108
AT4G33720	0.289573	-1.788	2.65e-09
AT1G16410	0.287573	-1.798	0.0205
AT2G15560	0.285191	-1.81	0.0446
AT3G14680	0.284993	-1.811	2.85e-10
AT2G42350	0.284796	-1.812	5.02e-11
AT5G24230	0.28185	-1.827	0.0162
AT3G28070	0.28107	-1.831	0.0151
AT4G17340	0.280292	-1.835	9.04e-24
AT1G13860	0.279709	-1.838	0.0229
AT2G38170	0.2772	-1.851	3e-08
AT1G67330	0.276624	-1.854	9.89e-11
AT1G65590	0.275476	-1.86	0.0118
AT3G61430	0.275095	-1.862	1.3e-37
AT4G16240	0.274333	-1.866	6.2e-16
AT1G22500	0.273194	-1.872	1.08e-14
AT3G12590	0.272816	-1.874	0.0351
AT1G53830	0.271872	-1.879	0.00193
AT4G09350	0.270931	-1.884	0.000993
AT2G38940	0.270744	-1.885	9.7e-09
AT5G27710	0.270556	-1.886	0.00301
AT2G01530	0.270369	-1.887	1.21e-26
AT5G60660	0.270369	-1.887	5.68e-09
AT3G01610	0.26962	-1.891	0.0323
AT2G26710	0.268129	-1.899	0.00404
AT1G73680	0.267387	-1.903	3.62e-05
AT4G36570	0.267201	-1.904	0.0429
AT3G54040	0.267016	-1.905	2.1e-26
AT2G05765	0.265172	-1.915	0.00224
AT2G44380	0.265172	-1.915	5.61e-13
AT2G32530	0.264071	-1.921	4.06e-07
AT3G57830	0.263888	-1.922	0.0387
AT5G26280	0.263706	-1.923	9.76e-15
AT2G37100	0.262793	-1.928	0.00494
AT2G38300	0.257563	-1.957	0.0155
AT4G15390	0.255962	-1.966	7.5e-15
AT1G32450	0.254899	-1.972	0.00684
AT5G65530	0.254018	-1.977	0.0353
AT5G40510	0.253139	-1.982	0.0402
AT4G30170	0.250868	-1.995	5.69e-17
AT4G12490	0.25052	-1.997	8.66e-06
AT3G56040	0.250347	-1.998	0.00988
AT1G74850	0.249827	-2.001	0.0354
AT2G19990	0.249654	-2.002	0.0375
AT1G26250	0.247071	-2.017	2.78e-14
AT3G23175	0.243839	-2.036	1.74e-07
AT4G19170	0.243164	-2.04	1.56e-05
AT3G14280	0.242322	-2.045	0.0452
AT4G00165	0.241317	-2.051	1.34e-19
AT2G34610	0.24115	-2.052	0.0155
AT1G80860	0.240815	-2.054	0.016
AT4G16260	0.240815	-2.054	1.1e-49
AT5G54870	0.240315	-2.057	0.00123
AT4G15400	0.236514	-2.08	0.000844
AT5G58260	0.23537	-2.087	0.0315
AT2G16630	0.234718	-2.091	1.03e-08
AT2G32540	0.231968	-2.108	1.49e-08
AT1G16280	0.230846	-2.115	0.0145
AT5G52190	0.229569	-2.123	0.0119
AT1G53610	0.228141	-2.132	0.00228
AT5G44380	0.22751	-2.136	8.88e-23
AT3G61880	0.225469	-2.149	0.0357
AT1G06090	0.224222	-2.157	5.19e-07
AT3G18160	0.224222	-2.157	0.04
AT3G01516	0.224067	-2.158	0.0194
AT2G04570	0.223601	-2.161	7.77e-06
AT1G28660	0.223291	-2.163	0.0363
AT3G57020	0.222365	-2.169	2.34e-12
AT1G11540	0.221903	-2.172	0.0159
AT5G16270	0.221288	-2.176	0.0117
AT3G01420	0.220982	-2.178	1.18e-44
AT4G22485	0.220065	-2.184	2.18e-07
AT5G51160	0.219455	-2.188	0.0209
AT5G43350	0.217789	-2.199	6.52e-21
AT3G16660	0.215985	-2.211	1.04e-18
AT3G21351	0.213602	-2.227	3.92e-13
AT5G19150	0.213602	-2.227	0.0372
AT4G37150	0.213159	-2.23	5.74e-10
AT3G23410	0.212863	-2.232	9.66e-07
AT2G16430	0.212127	-2.237	0.014
AT4G25820	0.211686	-2.24	1.96e-13
AT3G63470	0.210954	-2.245	0.0107
AT1G70880	0.210662	-2.247	4.34e-05
AT1G14960	0.204051	-2.293	5.08e-07
AT4G32650	0.202782	-2.302	0.000224
AT1G50060	0.20208	-2.307	0.00381
AT2G19650	0.19999	-2.322	0.0393
AT4G30080	0.196691	-2.346	0.0386
AT3G56310	0.196554	-2.347	0.005
AT2G25680	0.195603	-2.354	1.97e-07
AT5G49650	0.194387	-2.363	0.0275
AT2G40230	0.192643	-2.376	3.41e-05
AT1G62660	0.189859	-2.397	6e-28
AT1G77330	0.18894	-2.404	1.03e-17
AT3G46900	0.188678	-2.406	1.47e-07
AT5G15600	0.187115	-2.418	2.8e-05
AT1G67328	0.185308	-2.432	0.00179
AT3G60330	0.182884	-2.451	0.00316
AT1G65730	0.181369	-2.463	7.28e-05
AT5G14330	0.179742	-2.476	1.61e-13
AT5G20940	0.179493	-2.478	0.0216
AT2G47540	0.1785	-2.486	0.000167
AT1G10470	0.175312	-2.512	0.00665
AT1G64170	0.174948	-2.515	8.34e-05
AT4G12500	0.173619	-2.526	5.13e-05
AT5G51600	0.172899	-2.532	0.0286
AT3G19930	0.172301	-2.537	0.00718
AT2G46750	0.171229	-2.546	2.33e-29
AT1G50050	0.170873	-2.549	0.0362
AT1G68560	0.168755	-2.567	0.0435
AT1G23720	0.166662	-2.585	4.7e-16
AT5G07570	0.165971	-2.591	0.018
AT1G79270	0.165282	-2.597	0.00883
AT5G63600	0.164482	-2.604	3.31e-39
AT3G48340	0.162893	-2.618	1.02e-15
AT1G71970	0.161656	-2.629	0.0228
AT5G46060	0.160651	-2.638	0.000427
AT4G03330	0.157454	-2.667	0.0389
AT1G54120	0.1568	-2.673	0.024
AT4G29240	0.154856	-2.691	0.0433
AT1G08590	0.154642	-2.693	0.0215
AT5G23950	0.154427	-2.695	0.000105
AT3G49060	0.152724	-2.711	0.0126
AT3G13682	0.150935	-2.728	0.0356
AT5G18930	0.149477	-2.742	0.00169
AT4G33880	0.149064	-2.746	0.0483
AT5G47450	0.148651	-2.75	1.42e-09
AT5G55600	0.142299	-2.813	0.00952
AT4G37340	0.141218	-2.824	0.00871
AT5G06990	0.139855	-2.838	0.0172
AT1G18970	0.1386	-2.851	0.0393
AT1G65610	0.138408	-2.853	1.39e-09
AT1G55080	0.137834	-2.859	0.0326
AT5G47990	0.137452	-2.863	5.15e-05
AT4G19820	0.133416	-2.906	0.0257
AT4G30670	0.132494	-2.916	0.0156
AT1G73340	0.131488	-2.927	0.0416
AT5G02400	0.131124	-2.931	0.0311
ATCG00940	0.130308	-2.94	0.0131
AT3G28550	0.130128	-2.942	7.96e-28
AT1G75460	0.127627	-2.97	0.0282
AT1G53640	0.125087	-2.999	0.0184
AT2G47360	0.12474	-3.003	3.76e-05
AT1G51080	0.122853	-3.025	0.0212
AT5G13990	0.120241	-3.056	0.0022
AT1G01453	0.11793	-3.084	0.0292
AT5G42580	0.11793	-3.084	0.00477
AT1G30650	0.117848	-3.085	3.07e-07
AT2G40770	0.115423	-3.115	0.0418
AT1G56700	0.114944	-3.121	0.0199
AT2G32950	0.112813	-3.148	0.0379
AT3G05430	0.112111	-3.157	0.0487
AT3G21352	0.111568	-3.164	1.15e-05
AT4G12510	0.110568	-3.177	0.00458
AT4G12520	0.110032	-3.184	8.52e-08
AT4G01090	0.109045	-3.197	0.0397
AT1G70460	0.108518	-3.204	0.0255
AT1G61750	0.105917	-3.239	0.00221
AT1G19360	0.105112	-3.25	0.0419
AT1G02180	0.102949	-3.28	0.0248
AT2G02990	0.101461	-3.301	2.13e-12
AT5G64100	0.0999257	-3.323	2.61e-64
AT3G07900	0.099511	-3.329	0.00992
AT3G16440	0.099098	-3.335	3.23e-07
AT3G46270	0.0974631	-3.359	0.0145
AT1G06120	0.096455	-3.374	0.0341
AT3G20960	0.0959216	-3.382	0.0291
AT1G02570	0.0957887	-3.384	0.0244
AT1G07795	0.0951271	-3.394	0.0256
AT2G30660	0.0947323	-3.4	0.0255
AT5G64110	0.0942084	-3.408	2.65e-25
AT3G01190	0.0931048	-3.425	9.18e-25
AT3G03670	0.0905589	-3.465	5.57e-08
AT4G08540	0.090183	-3.471	0.0177
AT4G33730	0.0887567	-3.494	5.4e-05
AT2G28780	0.0875955	-3.513	0.000443
AT1G78000	0.0873529	-3.517	1.71e-09
AT5G47980	0.0860906	-3.538	0.00104
AT3G21460	0.0859714	-3.54	0.038
AT3G46130	0.0859118	-3.541	0.0415
AT1G52070	0.0858523	-3.542	6.49e-11
AT3G23210	0.0849643	-3.557	0.0468
AT1G65150	0.0846116	-3.563	0.0471
AT3G29780	0.0843774	-3.567	0.00047
AT5G60530	0.082355	-3.602	6.17e-05
AT1G79320	0.07966	-3.65	0.0169
AT2G20030	0.07966	-3.65	0.00452
AT3G26610	0.0792745	-3.657	0.026
AT5G49870	0.0785633	-3.67	0.0169
AT4G33735	0.0769465	-3.7	0.00403
AT3G09220	0.0765741	-3.707	4.46e-30
AT4G08620	0.0762563	-3.713	0.048
AT1G61255	0.0752586	-3.732	0.00518
AT3G14940	0.0751543	-3.734	0.0139
AT4G26010	0.0737098	-3.762	6.65e-18
AT2G39040	0.0703162	-3.83	0.0134
AT1G69240	0.0700729	-3.835	0.0278
AT4G30410	0.0697821	-3.841	0.0162
AT5G17820	0.0693962	-3.849	8.31e-40
AT4G30320	0.0691561	-3.854	3.29e-07
AT1G79860	0.0685832	-3.866	0.0149
AT3G47040	0.0673116	-3.893	0.0138
AT5G05500	0.0643909	-3.957	4.62e-17
AT1G54970	0.0641681	-3.962	0.0204
AT1G72200	0.0640348	-3.965	0.00118
AT2G42230	0.0626301	-3.997	0.0472
AT4G24090	0.0621113	-4.009	0.00915
AT1G52060	0.0614689	-4.024	0.000119
AT5G04960	0.0585982	-4.093	1.98e-07
AT4G12545	0.058517	-4.095	3.75e-16
AT1G26970	0.0557069	-4.166	0.0377
AT3G24300	0.0553989	-4.174	0.00295
AT1G34520	0.0544471	-4.199	0.0298
AT5G41900	0.0541836	-4.206	0.0105
AT5G67400	0.0540336	-4.21	3.17e-05
AT5G58010	0.0530317	-4.237	1.87e-05
AT3G12977	0.0528483	-4.242	0.023
AT2G41850	0.0525196	-4.251	0.0168
AT3G07070	0.0491727	-4.346	0.00224
AT1G49640	0.048833	-4.356	0.00771
AT4G22080	0.0482944	-4.372	0.0143
AT3G60280	0.0475965	-4.393	0.00726
AT4G08410	0.0463592	-4.431	1.37e-09
AT1G50560	0.0436462	-4.518	0.00112
AT5G06630	0.0425116	-4.556	1.45e-25
AT4G13390	0.0408931	-4.612	1.3e-14
AT4G28850	0.0406669	-4.62	0.000177
AT2G03720	0.0405543	-4.624	0.0137
AT5G61350	0.0402742	-4.634	0.0029
AT2G44110	0.0365243	-4.775	0.000537
AT4G40090	0.0358968	-4.8	4.07e-32
AT5G42510	0.0354272	-4.819	0.00182
AT1G32090	0.0343868	-4.862	0.00172
AT5G57625	0.0339134	-4.882	3.96e-34
AT3G49960	0.0335394	-4.898	0.00573
AT3G54580	0.0328036	-4.93	8.7e-47
AT5G57530	0.0294008	-5.088	0.000377
AT4G19680	0.0291371	-5.101	0.000216
AT5G24140	0.0285374	-5.131	0.00015
AT5G47950	0.0282815	-5.144	0.000179
AT1G65570	0.0272424	-5.198	0.00341
AT1G19900	0.0271294	-5.204	0.00168
AT5G17340	0.0257908	-5.277	0.00011
AT5G49270	0.025471	-5.295	0.000484
AT1G48930	0.024723	-5.338	6.34e-05
AT5G24150	0.0233894	-5.418	0.000375
AT5G06640	0.0227972	-5.455	1.4e-18
AT1G30870	0.022577	-5.469	9.74e-19
AT5G19790	0.0220971	-5.5	0.000378
AT1G52050	0.0201511	-5.633	1.07e-05
AT3G62680	0.0191701	-5.705	1.31e-26
AT3G54590	0.0159865	-5.967	4.75e-28
AT3G10710	0.0139654	-6.162	8.28e-06
AT2G24980	0.0138497	-6.174	5.53e-12
AT5G38940	0.012413	-6.332	3.18e-06
AT1G12560	0.0103588	-6.593	1.22e-07
AT4G08400	0.00945963	-6.724	9.74e-08
AT1G62980	0.00777469	-7.007	1.26e-08
AT5G49080	0.00459729	-7.765	8.98e-10
AT1G12040	0.00449021	-7.799	4.66e-10
AT3G43850	0.0029176	-8.421	0.000132

## Sheet: flu
Gene	Fold change	log2FC	p-value
AT3G54150	29.3645	4.876	0.0024
AT2G36610	24.2851	4.602	0.00862
AT4G33070	20.7638	4.376	0.00728
AT1G77120	19.5758	4.291	4.11e-07
AT1G43800	19.2796	4.269	2.89e-06
AT2G31980	19.1597	4.26	0.0058
AT4G30380	18.2775	4.192	0.0344
AT5G39600	16.2121	4.019	0.0136
AT1G01060	14.9804	3.905	0.0048
AT5G54490	14.1428	3.822	0.0242
AT2G16060	12.7462	3.672	2.67e-12
AT1G21130	11.9257	3.576	0.029
AT1G65970	11.2045	3.486	0.00642
AT4G33560	10.696	3.419	2.6e-05
AT4G00250	10.3747	3.375	0.0496
AT4G24110	8.988	3.168	1.9e-20
AT4G14690	8.51496	3.09	4.63e-09
AT4G27280	8.02777	3.005	6.51e-47
AT4G17490	7.92824	2.987	2.04e-36
AT1G01910	7.7061	2.946	0.0403
AT5G39890	7.215	2.851	9.61e-06
AT1G59860	7.09105	2.826	4.44e-13
AT1G71520	6.7132	2.747	0.00372
AT5G04455	6.43527	2.686	0.00153
AT1G65350	6.36429	2.67	0.00331
AT3G49620	6.29846	2.655	0.000508
AT3G50800	6.28102	2.651	1.34e-12
AT1G15330	6.1603	2.623	3.98e-14
AT1G72852	5.89708	2.56	0.0386
AT3G26490	5.828	2.543	0.0181
AT5G57770	5.79577	2.535	0.00948
AT1G07135	5.67649	2.505	1.92e-25
AT4G27450	5.57511	2.479	0.00037
AT2G33580	5.56739	2.477	0.0469
AT5G04340	5.47554	2.453	1.76e-38
AT4G30210	5.43395	2.442	0.0289
AT5G47230	5.18736	2.375	1.09e-12
AT5G61600	5.1551	2.366	6.24e-32
AT1G03800	5.08413	2.346	0.0113
AT2G39650	4.96227	2.311	2.14e-05
AT5G24400	4.91435	2.297	0.0386
AT1G80840	4.90414	2.294	7.85e-08
AT3G21150	4.89395	2.291	1.72e-09
AT5G51190	4.87364	2.285	5.64e-08
AT4G29780	4.86015	2.281	4.1e-16
AT5G12010	4.82323	2.27	3.43e-31
AT2G38470	4.72725	2.241	2.9e-27
AT3G44260	4.63638	2.213	3.65e-18
AT3G41768	4.59479	2.2	1.23e-12
AT3G10040	4.5789	2.195	0.00193
AT1G27730	4.56305	2.19	4.21e-24
AT4G24570	4.53782	2.182	2.44e-16
AT4G27970	4.53782	2.182	0.00336
AT3G46620	4.53468	2.181	9.64e-27
AT2G26150	4.51586	2.175	8.12e-05
AT4G25580	4.494	2.168	3.31e-12
AT5G47590	4.42906	2.147	5.9e-23
AT1G17810	4.40457	2.139	7.48e-05
AT5G12030	4.13819	2.049	0.0239
AT4G00975	4.03621	2.013	0.0165
AT1G72920	3.9204	1.971	0.042
AT4G16780	3.84504	1.943	3.19e-06
AT5G15120	3.81584	1.932	0.000854
AT1G08630	3.74509	1.905	7.2e-18
AT4G15670	3.68075	1.88	0.0315
AT5G64750	3.6731	1.877	0.000435
AT3G03270	3.63511	1.862	0.00515
AT4G26150	3.63511	1.862	9.44e-15
AT5G65207	3.63259	1.861	0.00491
AT5G20940	3.62505	1.858	0.0478
AT2G40140	3.57762	1.839	6.72e-23
AT5G52170	3.57019	1.836	3.26e-16
AT2G17740	3.55537	1.83	1.24e-06
AT4G25470	3.53081	1.82	0.0284
AT4G34135	3.52348	1.817	1.18e-25
AT5G63790	3.52104	1.816	1.99e-15
AT3G47340	3.50642	1.81	2.27e-35
AT5G27420	3.49187	1.804	2.5e-11
AT5G11590	3.44857	1.786	0.0424
AT3G55980	3.4295	1.778	4.62e-15
AT5G04390	3.42001	1.774	0.014
AT1G76680	3.35893	1.748	1.4e-11
AT1G55920	3.34499	1.742	5.83e-25
AT4G39870	3.34499	1.742	0.0341
AT1G07400	3.31728	1.73	0.00174
AT2G01029	3.29436	1.72	0.0141
AT4G01870	3.26934	1.709	2.21e-25
AT1G76600	3.24901	1.7	4.73e-12
AT4G02380	3.23328	1.693	1.11e-34
AT4G15550	3.22433	1.689	1.25e-25
AT5G66110	3.21318	1.684	6.33e-06
AT1G13740	3.19984	1.678	3.7e-07
AT5G26200	3.15579	1.658	0.00432
AT5G01380	3.15142	1.656	0.0167
AT1G49000	3.09084	1.628	0.0108
AT3G55840	3.0887	1.627	0.0021
AT1G74310	3.08442	1.625	0.00605
AT2G24600	3.08228	1.624	0.0202
AT5G64230	3.07375	1.62	0.00156
AT1G05560	3.06949	1.618	3.1e-17
AT4G14130	3.05463	1.611	5.86e-13
AT3G21890	3.03985	1.604	0.0327
AT3G14660	3.01467	1.592	3.13e-10
AT1G64660	2.998	1.584	9.46e-21
AT1G54100	2.99385	1.582	2.87e-26
AT3G60930	2.96699	1.569	0.000267
AT5G15845	2.95263	1.562	0.0122
AT1G56240	2.90593	1.539	0.000104
AT5G15840	2.89588	1.534	0.000524
AT5G07560	2.89387	1.533	0.0476
AT5G14510	2.89387	1.533	0.0339
AT3G56710	2.88986	1.531	0.000104
AT5G35735	2.87189	1.522	1.62e-08
ATCG00640	2.8699	1.521	0.00173
AT3G15210	2.85008	1.511	5.68e-18
AT4G39070	2.84613	1.509	6.47e-06
AT5G06530	2.84415	1.508	1.71e-05
AT1G10550	2.84021	1.506	0.00243
AT5G43170	2.81864	1.495	2.04e-09
AT2G46830	2.80694	1.489	2.44e-07
AT2G41010	2.79529	1.483	1.55e-05
AT1G78260	2.78949	1.48	5.22e-08
AT3G23240	2.7549	1.462	0.000643
AT5G01810	2.74347	1.456	1.22e-16
AT5G08790	2.74347	1.456	4.85e-16
AT3G05030	2.70008	1.433	0.018
AT1G07150	2.67771	1.421	4.83e-05
AT1G06760	2.67586	1.42	3.78e-37
AT5G61610	2.67215	1.418	0.00162
AT1G28360	2.6629	1.413	0.00672
AT1G73500	2.66106	1.412	1.39e-17
AT5G59570	2.66106	1.412	1.71e-06
AT1G18570	2.65737	1.41	0.0015
AT5G35732	2.64818	1.405	4.62e-05
AT3G16240	2.64085	1.401	9.06e-05
AT4G28020	2.63902	1.4	0.00221
AT3G59050	2.63719	1.399	2.39e-09
AT5G48180	2.63353	1.397	3.83e-23
AT3G16150	2.62624	1.393	6.8e-12
AT4G37220	2.62079	1.39	8.71e-06
AT1G30040	2.61353	1.386	0.0011
AT5G53750	2.61353	1.386	3.45e-07
AT5G13330	2.61172	1.385	1.23e-10
AT3G11820	2.60629	1.382	5.98e-14
AT5G01540	2.60449	1.381	3.02e-05
AT3G50060	2.60088	1.379	2.31e-06
AT2G44060	2.59908	1.378	0.000519
AT1G19610	2.59548	1.376	0.000452
AT4G15490	2.59188	1.374	1.7e-10
AT3G02550	2.58829	1.372	0.000198
AT2G36800	2.58291	1.369	7.5e-09
AT4G32800	2.57934	1.367	0.00126
AT4G24026	2.55974	1.356	0.000225
AT3G49950	2.54735	1.349	0.00803
AT3G28740	2.54559	1.348	0.000774
AT4G29310	2.54206	1.346	2.13e-05
AT1G51660	2.53678	1.343	3e-06
AT1G66090	2.53503	1.342	0.00235
AT2G31751	2.5245	1.336	0.0189
AT2G35290	2.51926	1.333	0.000794
AT1G28370	2.51577	1.331	0.00158
AT1G62480	2.51403	1.33	1.18e-13
AT2G15480	2.51228	1.329	1.11e-07
AT5G14470	2.51228	1.329	0.0216
AT1G27500	2.51054	1.328	5.95e-05
AT5G11260	2.5088	1.327	3.76e-14
AT4G32810	2.4863	1.314	0.0375
AT2G26190	2.47255	1.306	0.00017
AT3G01970	2.46913	1.304	8.61e-10
AT2G36690	2.464	1.301	0.0297
AT5G59550	2.464	1.301	3.85e-09
AT1G71360	2.46229	1.3	0.00353
AT5G10450	2.46058	1.299	3.93e-28
AT4G32870	2.45037	1.293	6.83e-12
AT2G01180	2.44867	1.292	3.15e-08
AT3G23150	2.44867	1.292	5.14e-07
AT5G61510	2.43851	1.286	3.41e-09
AT1G22400	2.43682	1.285	1.24e-11
AT3G08720	2.43344	1.283	3.59e-05
AT4G27310	2.43176	1.282	2.11e-09
AT4G34970	2.42335	1.277	1.24e-06
AT5G49520	2.42335	1.277	0.00453
AT3G50980	2.40827	1.268	0.01
AT1G01720	2.38337	1.253	1.76e-12
AT1G06570	2.37347	1.247	5.61e-16
AT1G62300	2.36854	1.244	3.73e-07
AT5G66480	2.36854	1.244	0.000798
AT2G36340	2.3669	1.243	0.0113
AT2G01020	2.36362	1.241	0.00424
AT1G36070	2.35545	1.236	0.000186
AT5G66650	2.35545	1.236	9.18e-07
AT4G17500	2.34404	1.229	1.5e-09
AT3G16720	2.3408	1.227	3.5e-07
AT5G47910	2.33432	1.223	9.26e-05
AT1G19020	2.32785	1.219	4.25e-08
AT1G77450	2.32624	1.218	0.000161
AT3G27220	2.32463	1.217	0.00955
AT5G17860	2.3198	1.214	9.93e-08
AT1G23710	2.31498	1.211	7.8e-05
AT2G08650	2.31017	1.208	0.000455
AT4G37180	2.31017	1.208	0.000979
AT4G24040	2.30537	1.205	0.0418
AT1G69890	2.30058	1.202	7.54e-07
AT5G01830	2.29899	1.201	0.000372
AT3G13438	2.29421	1.198	0.0026
AT2G29420	2.29104	1.196	4.28e-07
AT2G25430	2.28469	1.192	1.06e-11
AT5G59820	2.28153	1.19	8.91e-07
AT3G05200	2.27837	1.188	1.2e-09
AT1G11210	2.27679	1.187	0.0269
AT4G38540	2.27521	1.186	3.06e-07
AT1G66080	2.27363	1.185	0.00125
AT2G16900	2.27206	1.184	3.05e-06
AT1G21520	2.27048	1.183	6.84e-05
AT3G23230	2.27048	1.183	0.00701
AT4G34131	2.2642	1.179	1.67e-06
AT4G35730	2.2642	1.179	0.00178
AT1G19530	2.26106	1.177	0.0159
AT3G21280	2.26106	1.177	0.0119
AT1G06800	2.25636	1.174	0.001
AT2G42610	2.24544	1.167	3.09e-06
AT2G46260	2.24078	1.164	1.28e-08
AT1G18400	2.23303	1.159	0.0295
AT1G02670	2.21606	1.148	0.0314
AT5G61560	2.20993	1.144	0.013
AT2G41230	2.2084	1.143	2.36e-05
AT5G47220	2.20687	1.142	9.56e-08
AT3G10930	2.20076	1.138	0.000315
AT4G32840	2.20076	1.138	0.0478
AT3G06590	2.19619	1.135	6.42e-09
AT3G01430	2.18707	1.129	0.00506
AT5G56270	2.18707	1.129	9.68e-05
AT5G10830	2.18404	1.127	5.08e-05
AT5G53902	2.18404	1.127	0.00106
AT4G17230	2.1795	1.124	2.17e-10
AT5G10050	2.1795	1.124	0.0005
AT3G06500	2.17799	1.123	0.00258
AT4G34030	2.17347	1.12	1.28e-13
AT5G48440	2.16895	1.117	0.000766
AT1G20970	2.16745	1.116	3.12e-08
AT2G42360	2.16745	1.116	0.00229
AT5G18170	2.16595	1.115	1.81e-09
AT4G34710	2.16445	1.114	2.66e-09
AT5G20790	2.16295	1.113	0.0274
AT2G28570	2.15547	1.108	1.15e-05
AT3G44720	2.15248	1.106	6.21e-07
AT5G17450	2.15099	1.105	0.00554
AT2G22500	2.1495	1.104	1.04e-05
AT3G08730	2.14801	1.103	5.89e-09
AT4G15260	2.14801	1.103	1.16e-06
AT1G50460	2.14652	1.102	1.1e-07
AT1G51090	2.14652	1.102	0.0361
AT3G14990	2.14206	1.099	3.5e-07
AT3G25190	2.13761	1.096	2.42e-08
AT5G10695	2.13761	1.096	9.01e-05
AT4G16900	2.13613	1.095	0.00109
AT1G15110	2.13465	1.094	0.00565
AT1G27910	2.12874	1.09	0.0142
AT3G24500	2.12874	1.09	4.69e-09
AT4G06746	2.12874	1.09	6.86e-06
AT1G12080	2.12727	1.089	7.26e-10
AT4G36010	2.12285	1.086	0.0275
AT4G17240	2.11844	1.083	0.0145
AT1G49570	2.11257	1.079	4.18e-05
AT1G66350	2.10818	1.076	0.00403
AT5G55210	2.10526	1.074	0.00493
AT1G22403	2.1038	1.073	0.00522
AT5G62460	2.1038	1.073	3.35e-06
AT5G63650	2.10235	1.072	0.0341
AT1G04310	2.10089	1.071	0.00103
AT1G80120	2.09943	1.07	0.0203
AT5G07440	2.09652	1.068	0.0446
AT5G06570	2.09362	1.066	0.00257
AT1G01950	2.09217	1.065	0.000249
AT1G55850	2.09217	1.065	1.2e-08
AT5G04310	2.09217	1.065	0.000568
AT1G76070	2.08782	1.062	0.000196
AT5G53570	2.08493	1.06	1.74e-06
AT1G18680	2.08349	1.059	0.00816
AT4G06410	2.08349	1.059	0.00346
AT4G34150	2.08349	1.059	5.5e-08
AT1G26770	2.08204	1.058	0.00266
AT3G29575	2.07916	1.056	0.00104
AT3G12580	2.07772	1.055	9.24e-06
AT3G16330	2.07772	1.055	0.000716
AT5G37720	2.07772	1.055	3.53e-10
AT1G09530	2.07628	1.054	1.28e-07
AT3G54810	2.07484	1.053	0.00109
AT1G68500	2.0734	1.052	4.82e-06
AT1G53400	2.07053	1.05	0.0355
AT1G78080	2.06623	1.047	5.83e-13
AT5G65200	2.06623	1.047	0.0067
AT2G01080	2.06194	1.044	3.6e-06
AT3G11210	2.05765	1.041	1.35e-05
AT4G38545	2.05765	1.041	0.0484
AT2G44430	2.05623	1.04	0.00215
AT4G38580	2.05623	1.04	5.52e-08
AT5G59790	2.05623	1.04	0.000965
AT2G30140	2.0548	1.039	5.64e-07
AT1G78265	2.05338	1.038	0.00223
AT3G07780	2.05053	1.036	2.48e-10
AT3G54720	2.05053	1.036	0.000633
AT4G39780	2.05053	1.036	0.0387
AT3G02480	2.04911	1.035	0.0228
AT2G47490	2.04486	1.032	0.0411
AT3G57450	2.04486	1.032	9.54e-06
AT2G46310	2.04061	1.029	0.0261
AT1G10340	2.0392	1.028	0.000163
AT3G21220	2.03637	1.026	0.00582
AT5G53150	2.03637	1.026	0.0426
AT1G10060	2.03496	1.025	0.044
AT2G13970	2.03073	1.022	0.00706
AT5G58090	2.03073	1.022	2.46e-06
AT3G15780	2.02933	1.021	0.00854
AT4G24590	2.02511	1.018	3.9e-05
AT5G06950	2.02371	1.017	0.0354
AT2G23130	2.01112	1.008	4.26e-08
AT5G47180	2.01112	1.008	5.97e-06
AT4G35770	2.00973	1.007	3.31e-10
AT5G24030	2.00973	1.007	0.00748
AT1G58100	2.00834	1.006	5.08e-07
AT5G21170	2.00834	1.006	7.09e-14
AT5G04810	0.499654	-1.001	0.0039
AT5G62350	0.499654	-1.001	2.84e-11
AT1G72030	0.498961	-1.003	2.48e-05
AT3G04550	0.49827	-1.005	2.69e-07
AT1G32200	0.497925	-1.006	0.0499
AT2G11890	0.496546	-1.01	0.00241
AT1G43170	0.494828	-1.015	4.86e-10
AT3G54960	0.494828	-1.015	0.00781
AT3G62950	0.494485	-1.016	0.00793
AT5G24460	0.494143	-1.017	0.0332
AT3G05625	0.4938	-1.018	0.019
AT1G14430	0.492775	-1.021	0.00544
AT2G22125	0.492433	-1.022	0.0054
AT3G45010	0.492433	-1.022	0.0435
AT5G13730	0.492433	-1.022	0.00346
AT1G62750	0.491751	-1.024	6.65e-08
AT5G13120	0.491751	-1.024	0.00226
AT1G53240	0.49141	-1.025	2.13e-05
AT3G22142	0.49141	-1.025	0.000126
AT4G30140	0.49141	-1.025	6.49e-06
AT5G56000	0.49107	-1.026	0.0169
AT4G35090	0.49073	-1.027	9.95e-07
AT3G57870	0.49039	-1.028	0.000422
AT3G14390	0.49005	-1.029	0.00659
AT3G49100	0.49005	-1.029	0.0416
AT5G55040	0.49005	-1.029	0.0488
AT4G11260	0.489371	-1.031	0.00107
AT4G28080	0.489371	-1.031	6.69e-09
AT5G10470	0.489371	-1.031	0.0205
AT5G15230	0.489371	-1.031	2.94e-08
AT1G19960	0.489032	-1.032	0.000122
AT3G54050	0.489032	-1.032	6.54e-07
AT5G03900	0.489032	-1.032	0.00906
AT2G32230	0.488354	-1.034	0.00175
AT5G20570	0.488016	-1.035	0.00305
AT3G16460	0.487678	-1.036	0.0485
AT5G07010	0.48734	-1.037	0.0186
AT5G63800	0.48734	-1.037	0.0166
AT3G11910	0.487002	-1.038	0.0293
AT5G25260	0.487002	-1.038	0.0071
AT4G39730	0.486665	-1.039	0.00939
AT5G50250	0.48599	-1.041	0.0419
AT1G06240	0.485317	-1.043	0.0442
AT3G47070	0.484981	-1.044	1.78e-08
AT4G17600	0.484645	-1.045	9.97e-11
AT5G64290	0.484309	-1.046	0.0105
AT1G09560	0.483974	-1.047	0.0324
AT2G24762	0.482299	-1.052	0.0415
AT3G01480	0.482299	-1.052	5.71e-05
AT5G13630	0.481965	-1.053	2.88e-09
AT5G02890	0.481631	-1.054	0.0447
AT2G21330	0.481297	-1.055	7.2e-08
AT1G14150	0.479965	-1.059	2.58e-06
AT3G62600	0.479632	-1.06	0.000348
AT1G68830	0.4793	-1.061	0.000134
AT3G56490	0.4793	-1.061	0.00699
AT4G22485	0.478968	-1.062	0.00358
AT3G51240	0.478636	-1.063	0.0252
AT2G05920	0.477973	-1.065	0.000149
AT5G25980	0.477973	-1.065	1.11e-05
AT3G12965	0.477641	-1.066	1.02e-05
AT3G05715	0.477311	-1.067	0.00755
AT1G70730	0.47698	-1.068	0.000119
AT3G04940	0.47698	-1.068	0.00827
AT3G59400	0.476649	-1.069	0.000431
AT4G33350	0.475659	-1.072	0.0113
AT4G29130	0.475	-1.074	0.00554
AT1G21690	0.474671	-1.075	0.00448
AT1G70370	0.474671	-1.075	6.4e-05
AT3G29390	0.474671	-1.075	0.0382
AT5G06130	0.474342	-1.076	0.00187
AT5G26280	0.474013	-1.077	0.00863
AT3G55360	0.472701	-1.081	0.000403
AT2G41220	0.472046	-1.083	0.0375
AT2G42600	0.471719	-1.084	6.16e-07
AT4G33010	0.471719	-1.084	3.88e-07
AT5G50740	0.471392	-1.085	0.0057
AT5G24530	0.470087	-1.089	0.0319
AT1G28290	0.469436	-1.091	8.87e-08
AT3G18390	0.468786	-1.093	0.00828
AT1G31870	0.468461	-1.094	0.0475
AT1G69410	0.468461	-1.094	0.02
AT1G08380	0.468136	-1.095	4.3e-11
AT1G73170	0.468136	-1.095	0.0148
AT5G16040	0.46684	-1.099	0.0193
AT1G74030	0.46587	-1.102	0.03
AT2G23390	0.465225	-1.104	0.00207
AT2G29180	0.46458	-1.106	0.000176
AT3G53235	0.46458	-1.106	0.048
AT5G43350	0.464258	-1.107	0.00042
AT1G22370	0.463937	-1.108	0.00504
AT3G25110	0.463937	-1.108	0.0175
AT3G47540	0.463937	-1.108	0.00188
AT4G24130	0.463937	-1.108	0.0188
AT2G20940	0.462973	-1.111	0.0117
AT3G16410	0.462973	-1.111	0.0451
AT3G58700	0.462973	-1.111	0.00816
AT5G24300	0.462652	-1.112	7.53e-05
AT2G04570	0.462011	-1.114	0.0121
AT5G03285	0.461691	-1.115	0.0293
AT4G30280	0.461371	-1.116	0.0373
AT1G67930	0.460732	-1.118	0.0456
AT4G39800	0.459138	-1.123	6.73e-05
AT5G10770	0.459138	-1.123	0.0055
AT5G28500	0.459138	-1.123	3.42e-07
AT5G66690	0.459138	-1.123	0.00124
AT5G04230	0.45882	-1.124	0.0281
AT4G30190	0.458502	-1.125	0.000358
AT1G10360	0.458184	-1.126	0.0173
AT3G13226	0.457867	-1.127	0.0337
AT3G28050	0.45755	-1.128	0.00523
AT1G52400	0.457233	-1.129	0.00218
AT2G29290	0.456916	-1.13	0.00117
AT4G29060	0.456916	-1.13	7.33e-10
AT2G29750	0.455651	-1.134	0.00752
AT3G51740	0.455651	-1.134	0.00857
AT4G13100	0.455651	-1.134	6.02e-05
AT3G10840	0.455019	-1.136	0.017
AT2G05790	0.454704	-1.137	0.00229
AT1G69530	0.454389	-1.138	5.9e-07
AT2G29980	0.453445	-1.141	4.51e-05
AT3G58050	0.452503	-1.144	0.0192
AT2G36250	0.451563	-1.147	0.0495
AT5G24165	0.450625	-1.15	2.38e-06
AT5G55120	0.450313	-1.151	0.000126
AT1G22160	0.450001	-1.152	0.044
AT4G20400	0.449689	-1.153	0.0165
AT1G32990	0.449378	-1.154	9.82e-05
AT2G32170	0.449378	-1.154	0.0317
AT4G23870	0.449066	-1.155	0.0042
AT3G16920	0.448755	-1.156	0.0165
AT3G48740	0.448444	-1.157	1.87e-07
AT2G38270	0.448133	-1.158	2.28e-06
AT1G74920	0.447823	-1.159	7.62e-05
AT2G41490	0.447513	-1.16	0.0181
AT4G13495	0.447513	-1.16	0.00446
AT5G67030	0.447513	-1.16	0.000123
AT4G04020	0.447202	-1.161	0.000455
AT4G24830	0.446893	-1.162	3.59e-06
AT2G25270	0.446583	-1.163	0.0273
AT2G45470	0.446583	-1.163	2.24e-08
AT4G22830	0.446583	-1.163	0.00126
AT1G75780	0.446273	-1.164	0.0232
AT5G01590	0.446273	-1.164	7.62e-06
AT1G03130	0.445655	-1.166	5.1e-11
AT2G24060	0.445346	-1.167	3.13e-05
AT5G46420	0.444729	-1.169	0.0317
AT5G55450	0.444421	-1.17	0.000151
AT5G56740	0.443806	-1.172	0.0235
AT2G26900	0.443498	-1.173	7.3e-09
AT5G54770	0.44227	-1.177	0.000123
AT1G18880	0.441964	-1.178	0.0272
AT2G30750	0.441351	-1.18	0.00787
AT2G46500	0.441046	-1.181	0.0153
AT2G43800	0.440435	-1.183	0.0427
AT3G52380	0.44013	-1.184	9.54e-09
AT4G36180	0.44013	-1.184	0.0451
AT1G33040	0.439825	-1.185	2.01e-05
AT1G05940	0.43952	-1.186	0.000873
AT4G13235	0.43952	-1.186	0.0345
AT5G35740	0.438911	-1.188	0.000547
AT1G47500	0.438303	-1.19	0.0211
AT2G05620	0.438303	-1.19	0.0122
AT4G36890	0.437999	-1.191	0.04
AT5G57350	0.437696	-1.192	0.00255
AT1G18370	0.437089	-1.194	0.00469
AT2G01610	0.437089	-1.194	0.0282
AT1G74070	0.436181	-1.197	5.15e-05
AT3G21240	0.434974	-1.201	0.00576
AT4G22200	0.434974	-1.201	0.0219
AT1G78995	0.434672	-1.202	0.00017
AT2G46650	0.434672	-1.202	0.00115
AT3G54580	0.434672	-1.202	0.0399
AT4G02770	0.43407	-1.204	6.69e-13
AT1G48030	0.433769	-1.205	9.14e-05
AT4G04610	0.433769	-1.205	3.16e-05
AT4G25520	0.433769	-1.205	0.0314
AT1G07440	0.433168	-1.207	0.007
AT1G15290	0.433168	-1.207	3.28e-06
AT2G38120	0.432568	-1.209	0.0016
AT2G33740	0.431969	-1.211	0.0423
AT1G17220	0.43167	-1.212	7.92e-08
AT5G22840	0.43167	-1.212	0.0419
AT3G58990	0.431371	-1.213	0.000993
AT4G10340	0.431371	-1.213	0.000724
AT3G04290	0.429878	-1.218	2.29e-05
AT1G80820	0.42958	-1.219	0.0069
AT2G05100	0.42958	-1.219	1.31e-08
AT1G04680	0.429283	-1.22	0.000181
AT1G73620	0.428985	-1.221	0.00115
AT4G29260	0.428688	-1.222	0.045
AT3G10620	0.427798	-1.225	0.00772
AT1G65230	0.426613	-1.229	0.00979
AT1G26880	0.426317	-1.23	2.99e-06
AT1G55325	0.426317	-1.23	0.0366
AT3G18580	0.425432	-1.233	0.0331
AT4G31910	0.425432	-1.233	1.06e-05
AT1G18270	0.424842	-1.235	0.0101
AT1G06460	0.424254	-1.237	3.41e-08
AT4G14570	0.424254	-1.237	0.0453
AT2G12462	0.423373	-1.24	0.0309
AT1G78450	0.423079	-1.241	0.0134
AT5G17700	0.422493	-1.243	0.0178
AT5G45670	0.422493	-1.243	0.00041
AT3G13290	0.421323	-1.247	0.0295
AT4G20940	0.421323	-1.247	0.0173
AT2G07360	0.421031	-1.248	0.00195
AT4G04340	0.421031	-1.248	0.00239
AT4G21910	0.42074	-1.249	0.000676
AT5G61520	0.42074	-1.249	0.0497
AT3G13470	0.420157	-1.251	0.000901
AT5G20740	0.419866	-1.252	0.00591
AT3G48320	0.419575	-1.253	0.0123
AT4G37930	0.418413	-1.257	0.0351
AT5G61420	0.418123	-1.258	0.000986
AT1G01600	0.416388	-1.264	0.0492
AT1G75040	0.416388	-1.264	0.00205
AT5G40770	0.416388	-1.264	0.0174
AT2G33530	0.416099	-1.265	0.00161
AT4G09650	0.415523	-1.267	1.53e-11
AT4G34290	0.414947	-1.269	0.000856
AT5G42390	0.414372	-1.271	0.00567
AT2G05710	0.414085	-1.272	1.84e-05
AT3G56940	0.414085	-1.272	2.5e-05
AT1G30870	0.413512	-1.274	0.0124
AT2G20725	0.413512	-1.274	0.0045
AT5G53170	0.413512	-1.274	0.0105
AT2G38280	0.413225	-1.275	0.022
AT3G01710	0.413225	-1.275	0.031
AT1G27480	0.411796	-1.28	1.26e-06
AT5G60620	0.411225	-1.282	0.0146
AT1G70890	0.41094	-1.283	0.00023
AT3G53190	0.410086	-1.286	1.13e-06
AT1G23740	0.409802	-1.287	1.43e-07
AT1G51500	0.409802	-1.287	0.0132
AT4G18970	0.409235	-1.289	6.41e-05
AT3G55120	0.407536	-1.295	0.0221
AT1G23390	0.406972	-1.297	2.55e-14
AT4G08410	0.40669	-1.298	0.0106
AT4G38770	0.406408	-1.299	2.04e-08
AT4G33760	0.405283	-1.303	0.0203
AT2G32400	0.405002	-1.304	0.00899
AT3G19480	0.404441	-1.306	0.0134
AT1G60680	0.403321	-1.31	0.00862
AT1G08570	0.403041	-1.311	0.00218
AT1G22640	0.401925	-1.315	0.0412
AT3G10080	0.401925	-1.315	0.00363
AT5G45010	0.401925	-1.315	0.00666
AT5G64840	0.401925	-1.315	0.0396
AT5G61030	0.401369	-1.317	0.000102
AT1G78370	0.401091	-1.318	0.0105
AT1G06640	0.399703	-1.323	0.0394
AT2G21340	0.399703	-1.323	0.0125
AT3G54600	0.399703	-1.323	2.77e-07
AT4G39050	0.399149	-1.325	0.0323
AT1G36940	0.398596	-1.327	0.0132
AT4G27700	0.398596	-1.327	5.21e-12
AT4G36810	0.398596	-1.327	0.000234
AT1G18800	0.398044	-1.329	0.0364
AT2G20890	0.397493	-1.331	1.8e-08
AT4G37090	0.396942	-1.333	0.0412
AT1G09780	0.393109	-1.347	0.00531
AT1G67840	0.392836	-1.348	2.02e-08
AT4G10120	0.392564	-1.349	0.0259
AT5G54270	0.391206	-1.354	3.1e-12
AT3G02640	0.390393	-1.357	6.47e-05
AT1G63680	0.389852	-1.359	0.00203
AT2G21530	0.389312	-1.361	1.96e-09
AT1G28480	0.389043	-1.362	0.0241
AT4G33220	0.388504	-1.364	0.0101
AT2G31790	0.387965	-1.366	3.67e-07
AT2G41820	0.387965	-1.366	0.00927
AT1G71480	0.386088	-1.373	0.0312
AT4G01020	0.385553	-1.375	0.0264
AT5G23010	0.385553	-1.375	0.000201
AT2G47560	0.384752	-1.378	0.0107
AT5G07030	0.384485	-1.379	2.19e-07
AT2G04160	0.384219	-1.38	3.57e-05
AT3G06890	0.384219	-1.38	0.0459
AT1G26761	0.383421	-1.383	0.00282
AT4G13590	0.382624	-1.386	3.71e-05
AT1G04820	0.382094	-1.388	4.1e-14
AT1G51680	0.382094	-1.388	1.03e-05
AT4G14060	0.382094	-1.388	0.0265
AT3G09580	0.381565	-1.39	0.000652
AT2G38940	0.380508	-1.394	0.00272
AT3G53480	0.380245	-1.395	0.0199
AT3G04790	0.379192	-1.399	1.53e-12
AT5G01015	0.379192	-1.399	0.00559
AT2G15000	0.378667	-1.401	0.00375
AT4G27440	0.377618	-1.405	3.32e-22
AT4G36850	0.377095	-1.407	0.00287
AT1G75310	0.376834	-1.408	0.026
AT1G61580	0.376573	-1.409	9.06e-05
AT2G28000	0.376312	-1.41	0.022
AT2G35960	0.376051	-1.411	9.68e-05
AT1G50920	0.37475	-1.416	1.37e-06
AT1G21250	0.373712	-1.42	0.0043
AT2G43570	0.373453	-1.421	0.00551
AT3G10220	0.372678	-1.424	0.0115
AT3G07540	0.372419	-1.425	0.0164
AT3G57180	0.371646	-1.428	0.00792
AT3G51840	0.371131	-1.43	0.00531
AT3G08520	0.370617	-1.432	0.0275
AT4G39950	0.369591	-1.436	1.21e-09
AT2G16440	0.368823	-1.439	0.0116
AT4G28310	0.368567	-1.44	0.00284
AT5G55730	0.368567	-1.44	2.7e-08
AT1G72520	0.368312	-1.441	0.00101
AT1G35680	0.367802	-1.443	0.0362
AT1G67750	0.367802	-1.443	0.0152
AT1G30230	0.367292	-1.445	3.87e-10
AT3G44990	0.367292	-1.445	0.000276
AT4G36360	0.367292	-1.445	0.00229
AT4G28240	0.367038	-1.446	8.34e-09
AT5G08260	0.367038	-1.446	2.27e-08
AT5G08720	0.365768	-1.451	0.0116
AT3G05120	0.364755	-1.455	0.0175
AT5G61210	0.364502	-1.456	0.0406
AT4G34700	0.36425	-1.457	0.0348
AT1G80870	0.363745	-1.459	0.0199
AT4G34160	0.363745	-1.459	0.0164
AT5G08280	0.363241	-1.461	0.000254
AT3G52370	0.36299	-1.462	0.0359
AT4G29700	0.36299	-1.462	0.00454
AT5G22620	0.36299	-1.462	0.00817
AT5G38420	0.361985	-1.466	3.24e-20
AT1G06950	0.359733	-1.475	5.83e-05
AT3G14900	0.358986	-1.478	0.0343
AT1G15780	0.357744	-1.483	0.0156
AT3G62020	0.357744	-1.483	0.0128
AT2G32140	0.357496	-1.484	0.0067
AT4G30610	0.357001	-1.486	0.000194
AT3G04060	0.356506	-1.488	0.0379
AT3G28270	0.356259	-1.489	4.32e-05
AT5G66280	0.355766	-1.491	0.000435
AT5G21100	0.355273	-1.493	0.00833
AT3G28550	0.355027	-1.494	0.0193
AT1G27000	0.354781	-1.495	0.0287
AT4G17100	0.353308	-1.501	0.000369
AT3G14210	0.353064	-1.502	5.24e-07
AT1G13640	0.349654	-1.516	0.0346
AT4G29030	0.349412	-1.517	2.01e-06
AT3G56290	0.34917	-1.518	0.00119
AT1G12900	0.34772	-1.524	4.33e-10
AT1G04520	0.34748	-1.525	0.00303
AT3G29250	0.347239	-1.526	0.00686
AT5G07475	0.346998	-1.527	0.0343
AT1G32350	0.346758	-1.528	0.0328
AT3G62410	0.346277	-1.53	1.35e-14
AT1G49740	0.345558	-1.533	0.0419
AT5G51720	0.345319	-1.534	7.11e-08
AT3G02890	0.344363	-1.538	0.00414
AT4G21650	0.342933	-1.544	0.0205
AT2G26330	0.342696	-1.545	0.00189
AT2G22330	0.341273	-1.551	9.81e-06
AT4G13770	0.341273	-1.551	1e-08
AT5G08410	0.341037	-1.552	4.92e-08
AT4G08685	0.340801	-1.553	0.000487
AT1G16060	0.340565	-1.554	0.0381
AT3G43670	0.339622	-1.558	0.00318
AT3G11670	0.339151	-1.56	0.0168
AT5G18930	0.338916	-1.561	0.0441
AT1G52230	0.338447	-1.563	0.00174
AT3G12610	0.337978	-1.565	1.92e-06
AT3G26830	0.335876	-1.574	0.0392
AT4G00165	0.335876	-1.574	4.63e-08
AT3G29360	0.334714	-1.579	0.000396
AT3G16660	0.334482	-1.58	3.63e-05
AT3G49140	0.334482	-1.58	0.00673
AT3G14930	0.33425	-1.581	0.0108
AT5G66470	0.332863	-1.587	0.000301
AT4G16450	0.332402	-1.589	3.19e-05
AT1G47550	0.331711	-1.592	0.0362
AT1G56045	0.331481	-1.593	2.84e-06
AT3G49390	0.330793	-1.596	0.0046
AT5G45510	0.330335	-1.598	0.00291
AT5G10390	0.330106	-1.599	5.62e-07
AT2G17040	0.328964	-1.604	0.0303
AT5G63460	0.328736	-1.605	0.00428
AT5G23240	0.328053	-1.608	0.0467
AT5G64030	0.327598	-1.61	0.0149
AT1G23720	0.326465	-1.615	0.00849
AT5G37790	0.326465	-1.615	0.0457
AT4G16190	0.326239	-1.616	1.81e-09
AT4G26230	0.325561	-1.619	6.39e-08
AT1G14030	0.325335	-1.62	0.00699
AT1G03475	0.32421	-1.625	2.38e-09
AT2G30600	0.323536	-1.628	0.0038
AT5G06630	0.323536	-1.628	0.00744
AT3G28080	0.322641	-1.632	0.034
AT2G38790	0.322417	-1.633	0.012
AT3G18680	0.321079	-1.639	0.0408
AT3G25220	0.320412	-1.642	2.18e-06
AT1G79470	0.32019	-1.643	0.00398
AT3G60750	0.319746	-1.645	3.49e-21
AT5G19220	0.319303	-1.647	0.00973
AT5G59050	0.319303	-1.647	0.0167
AT4G13390	0.31864	-1.65	0.00189
AT3G45030	0.317978	-1.653	0.02
AT1G11600	0.317538	-1.655	7.56e-05
AT2G40900	0.317098	-1.657	0.0466
AT2G05070	0.316878	-1.658	1.25e-06
AT2G14860	0.316659	-1.659	0.034
AT5G48880	0.316659	-1.659	0.00335
AT3G02380	0.316439	-1.66	0.0395
AT2G16630	0.315126	-1.666	0.00509
AT5G35180	0.314907	-1.667	0.00755
AT5G49530	0.314471	-1.669	0.0256
AT3G18110	0.313818	-1.672	7.79e-05
AT3G55130	0.313818	-1.672	0.0227
AT1G12820	0.313601	-1.673	0.00561
AT1G70070	0.313383	-1.674	0.04
AT2G47140	0.311219	-1.684	0.0113
AT1G10200	0.309927	-1.69	0.036
AT5G59613	0.309712	-1.691	8.28e-07
AT4G00400	0.309283	-1.693	0.0364
AT1G15180	0.308855	-1.695	0.0113
AT1G60950	0.308855	-1.695	1.07e-18
AT3G10410	0.308	-1.699	1.11e-05
AT4G37070	0.306509	-1.706	0.00416
AT3G28580	0.305872	-1.709	0.00358
AT2G43710	0.30566	-1.71	0.00827
AT2G44350	0.30566	-1.71	0.000115
AT1G49750	0.305237	-1.712	1.82e-07
AT3G49910	0.305025	-1.713	0.000118
AT5G23300	0.304814	-1.714	0.00488
AT2G30950	0.304181	-1.717	1.08e-05
AT2G42190	0.304181	-1.717	0.00943
AT5G25150	0.304181	-1.717	0.035
AT1G31970	0.303338	-1.721	0.00298
AT2G30970	0.301034	-1.732	0.0404
AT3G62680	0.301034	-1.732	0.0223
AT3G13060	0.300409	-1.735	0.0446
AT2G21100	0.300201	-1.736	0.0284
AT3G52990	0.300201	-1.736	0.0484
AT1G54000	0.299577	-1.739	0.0172
AT5G38430	0.298748	-1.743	5.5e-18
AT5G24160	0.297508	-1.749	0.00552
AT2G32100	0.29689	-1.752	0.000344
AT4G18730	0.296684	-1.753	7.24e-05
AT1G72230	0.296479	-1.754	0.00143
AT1G45201	0.295248	-1.76	0.041
AT3G56650	0.295044	-1.761	0.00266
AT3G23810	0.294839	-1.762	1.63e-06
AT4G37800	0.294839	-1.762	9.15e-14
AT4G12520	0.294227	-1.765	0.0148
AT2G47540	0.293209	-1.77	0.0429
AT3G09500	0.29179	-1.777	4.77e-10
AT5G05270	0.29179	-1.777	0.00427
AT2G05990	0.290377	-1.784	8.21e-05
AT5G62820	0.288972	-1.791	0.0459
AT2G34790	0.288172	-1.795	0.0472
AT3G27400	0.287573	-1.798	0.00386
AT4G35160	0.287374	-1.799	0.0321
AT5G13930	0.284796	-1.812	3.78e-13
AT5G62140	0.283025	-1.821	2.16e-07
AT1G70290	0.282437	-1.824	5.53e-05
AT1G17745	0.281655	-1.828	8.66e-05
AT5G10690	0.280486	-1.834	0.00565
AT4G29930	0.279515	-1.839	0.011
AT3G18980	0.279128	-1.841	0.0429
AT4G28250	0.279128	-1.841	0.000138
AT2G20420	0.278548	-1.844	0.00213
AT3G56020	0.278355	-1.845	0.00834
AT5G23140	0.278163	-1.846	0.00775
AT1G64430	0.276624	-1.854	0.000634
AT2G04039	0.275858	-1.858	9.06e-12
AT1G06080	0.275095	-1.862	0.0331
AT1G72330	0.274714	-1.864	0.0401
AT4G02290	0.274714	-1.864	2.51e-05
AT1G14960	0.274333	-1.866	0.0249
AT2G04170	0.272249	-1.877	0.00017
AT3G27690	0.271495	-1.881	5.84e-27
AT5G43130	0.271119	-1.883	0.00163
AT3G46900	0.269247	-1.893	0.000647
AT1G26250	0.266462	-1.908	0.00803
AT1G30280	0.266462	-1.908	0.0131
AT2G45560	0.266462	-1.908	7.93e-07
AT3G03790	0.266277	-1.909	0.0411
AT5G49210	0.266277	-1.909	0.0493
AT1G06830	0.263706	-1.923	0.0479
AT5G47110	0.262793	-1.928	0.000112
AT2G33790	0.261884	-1.933	0.00609
AT2G39220	0.26134	-1.936	0.0229
AT5G46280	0.261159	-1.937	0.0163
AT1G24150	0.260616	-1.94	0.00857
AT2G21370	0.259715	-1.945	6.77e-06
AT5G62600	0.256139	-1.965	0.0226
AT5G01770	0.255076	-1.971	0.0377
AT3G20450	0.253842	-1.978	0.0101
AT2G35120	0.253139	-1.982	0.0019
AT1G30520	0.252613	-1.985	0.00109
AT5G64580	0.25139	-1.992	0.0413
AT4G13780	0.250347	-1.998	0.0173
AT2G31890	0.250173	-1.999	0.0372
AT1G54010	0.249135	-2.005	9.07e-19
AT3G48110	0.248962	-2.006	0.0282
AT1G65800	0.248101	-2.011	0.0343
AT3G16250	0.247757	-2.013	1.18e-12
AT2G27550	0.247243	-2.016	0.000332
AT1G62560	0.245876	-2.024	0.0134
AT1G64790	0.244177	-2.034	0.0304
AT2G34490	0.244177	-2.034	0.000104
AT5G24155	0.243501	-2.038	0.0262
AT5G63550	0.241987	-2.047	0.00381
AT1G30370	0.241652	-2.049	0.0207
AT1G53620	0.240649	-2.055	0.0317
AT3G12860	0.240482	-2.056	0.0108
AT2G41480	0.237171	-2.076	0.0328
AT5G26230	0.237171	-2.076	0.0227
AT2G39050	0.235696	-2.085	0.00529
AT3G14172	0.235533	-2.086	0.0147
AT3G03130	0.234393	-2.093	0.00662
AT4G02110	0.233906	-2.096	0.0448
AT4G17970	0.232774	-2.103	0.00934
AT3G16360	0.231326	-2.112	0.000918
AT5G23060	0.231166	-2.113	0.00201
AT4G24780	0.230846	-2.115	2.4e-07
AT2G30860	0.228458	-2.13	5.81e-05
AT3G19720	0.228141	-2.132	0.000202
AT1G23900	0.227195	-2.138	0.016
AT5G12420	0.226252	-2.144	0.018
AT4G33510	0.224067	-2.158	9.29e-06
AT5G57610	0.223291	-2.163	0.0392
AT3G07010	0.222982	-2.165	3.02e-05
AT2G36290	0.222365	-2.169	0.00553
AT4G02630	0.219912	-2.185	0.0155
AT5G51890	0.218848	-2.192	0.0253
AT1G10230	0.217186	-2.203	0.0393
AT3G54590	0.216284	-2.209	0.00224
AT1G22070	0.215685	-2.213	0.00104
AT1G17880	0.215088	-2.217	0.00365
ATCG00120	0.21479	-2.219	0.00811
AT1G10640	0.213751	-2.226	0.00222
AT1G51550	0.213751	-2.226	0.0382
AT2G36050	0.212863	-2.232	0.00066
AT1G14685	0.212569	-2.234	0.0236
AT4G26470	0.212569	-2.234	0.00794
AT2G40840	0.2111	-2.244	0.00221
AT1G70410	0.210954	-2.245	0.0051
AT2G33470	0.210954	-2.245	0.00783
AT3G03780	0.210808	-2.246	3.14e-06
AT1G19150	0.210078	-2.251	2.8e-13
AT4G34410	0.209933	-2.252	0.00543
AT1G24148	0.208772	-2.26	0.000782
ATCG00730	0.208627	-2.261	0.00766
AT2G27140	0.208483	-2.262	0.0112
AT2G35390	0.208338	-2.263	0.0125
AT2G39460	0.208194	-2.264	0.00107
AT1G71980	0.207906	-2.266	0.0225
AT1G74730	0.203486	-2.297	1.63e-06
AT3G56640	0.202922	-2.301	0.0481
AT1G11905	0.202641	-2.303	0.0103
AT1G74000	0.20194	-2.308	0.013
AT5G63780	0.199022	-2.329	2.73e-05
AT4G19170	0.198746	-2.331	2.78e-13
AT3G05970	0.197921	-2.337	0.02
AT2G14880	0.197647	-2.339	2.15e-06
AT4G17570	0.196963	-2.344	0.0382
AT2G34810	0.194387	-2.363	0.00181
AT2G23170	0.193446	-2.37	0.00972
AT1G33960	0.190254	-2.394	0.00326
AT1G12040	0.188678	-2.406	0.00467
AT4G31890	0.188417	-2.408	0.0348
AT3G28720	0.187245	-2.417	0.0101
AT5G49080	0.186727	-2.421	0.000124
AT4G16870	0.18621	-2.425	0.00347
AT5G23120	0.186081	-2.426	7.45e-06
AT3G23400	0.184795	-2.436	0.0301
AT5G10130	0.183392	-2.447	0.00703
AT3G18820	0.182504	-2.454	0.00459
AT2G43100	0.181747	-2.46	3.43e-10
AT3G28070	0.181495	-2.462	0.000128
AT5G58420	0.181243	-2.464	0.000147
AT3G56100	0.180616	-2.469	0.0223
AT4G39510	0.17739	-2.495	0.00564
AT1G13340	0.175799	-2.508	0.00332
AT3G21080	0.175191	-2.513	0.0171
AT5G12140	0.175191	-2.513	3.61e-05
AT3G03190	0.173019	-2.531	0.0105
AT5G60490	0.173019	-2.531	0.0173
AT1G23400	0.172659	-2.534	0.0227
AT2G38080	0.17254	-2.535	0.000582
AT2G24830	0.171943	-2.54	0.038
AT5G24105	0.170282	-2.554	0.00354
AT5G05080	0.170164	-2.555	2.18e-05
AT2G06520	0.169693	-2.559	1.21e-09
AT2G40610	0.168989	-2.565	3.15e-07
AT2G46380	0.168872	-2.566	0.0162
AT1G50320	0.166894	-2.583	3.79e-06
AT5G40820	0.165167	-2.598	0.0384
AT1G03630	0.164596	-2.603	8.34e-18
AT5G49630	0.164254	-2.606	0.000151
AT1G02205	0.163686	-2.611	0.000586
AT1G47271	0.163686	-2.611	0.0452
AT2G45760	0.163572	-2.612	0.00434
AT1G14880	0.163232	-2.615	0.0468
AT3G48420	0.163232	-2.615	0.000677
AT1G32450	0.162781	-2.619	0.0177
AT3G18740	0.161993	-2.626	0.0466
AT3G60900	0.15932	-2.65	1.42e-05
AT1G32500	0.159099	-2.652	0.0123
AT4G09320	0.157018	-2.671	2.98e-06
AT5G48290	0.157018	-2.671	0.00938
AT5G27290	0.156692	-2.674	0.0165
AT1G68238	0.155933	-2.681	0.00892
AT3G60860	0.154963	-2.69	0.0133
AT4G30530	0.15432	-2.696	0.0142
AT4G20110	0.153361	-2.705	0.00305
AT1G02335	0.153254	-2.706	0.000168
AT1G72250	0.152513	-2.713	0.0378
AT1G74710	0.150935	-2.728	7.85e-05
AT1G19970	0.148548	-2.751	0.0265
AT2G44120	0.148445	-2.752	0.00192
AT1G31580	0.147829	-2.758	0.0325
AT1G16410	0.146401	-2.772	0.0416
AT2G32640	0.145895	-2.777	0.047
AT1G62780	0.145088	-2.785	3.98e-05
AT3G47910	0.144987	-2.786	0.0195
AT1G06290	0.143488	-2.801	0.00378
AT5G20550	0.142892	-2.807	0.0335
AT3G21230	0.142398	-2.812	2.18e-05
AT1G01790	0.142102	-2.815	0.036
AT3G10680	0.142102	-2.815	0.0396
AT3G04370	0.141905	-2.817	0.0212
AT1G67035	0.141023	-2.826	0.0398
AT1G14120	0.1386	-2.851	0.0138
AT3G48890	0.137357	-2.864	0.000184
AT1G05680	0.136976	-2.868	0.0144
AT1G32415	0.136219	-2.876	0.0298
AT4G26530	0.131215	-2.93	5.28e-32
AT1G69420	0.130942	-2.933	0.0312
AT1G70820	0.130851	-2.934	1.24e-05
AT4G28460	0.129229	-2.952	0.00203
AT5G54170	0.128871	-2.956	0.0291
AT3G62910	0.128782	-2.957	0.0482
AT5G48360	0.128603	-2.959	0.00606
AT1G63980	0.12745	-2.972	0.0313
AT3G59920	0.127185	-2.975	0.00106
AT3G13610	0.126921	-2.978	0.0172
AT5G08640	0.126306	-2.985	0.000614
AT1G04590	0.124309	-3.008	0.0423
AT2G22930	0.123707	-3.015	0.0398
AT1G21170	0.123279	-3.02	0.0241
AT3G57260	0.122597	-3.028	0.00202
AT1G06135	0.121666	-3.039	0.00143
AT5G49980	0.121329	-3.043	0.0443
AT4G21830	0.118915	-3.072	0.0121
AT5G19740	0.115343	-3.116	0.0028
AT2G26260	0.114864	-3.122	0.0404
AT3G22540	0.113913	-3.134	0.0113
AT2G03480	0.1125	-3.152	0.0182
AT5G56610	0.112344	-3.154	0.0343
AT5G51490	0.111182	-3.169	0.0434
AT1G33265	0.108819	-3.2	0.0104
AT5G58290	0.108067	-3.21	0.0284
AT5G45080	0.107843	-3.213	0.0441
AT2G14960	0.10747	-3.218	0.0342
AT2G20750	0.107172	-3.222	0.0332
AT5G48820	0.106875	-3.226	0.022
AT1G79320	0.106284	-3.234	0.0262
AT1G54030	0.106063	-3.237	0.0431
AT3G07420	0.105917	-3.239	0.026
AT3G22231	0.10577	-3.241	0.00112
AT2G07690	0.105404	-3.246	0.00784
AT2G33370	0.104603	-3.257	0.000163
AT3G55010	0.104314	-3.261	0.0327
AT5G27970	0.103235	-3.276	0.0291
AT5G20630	0.102451	-3.287	9.95e-11
AT1G01390	0.10125	-3.304	0.00105
AT4G32940	0.0993732	-3.331	0.000218
AT5G11880	0.099098	-3.335	0.0216
AT2G45130	0.0989607	-3.337	0.0401
AT5G14700	0.0988236	-3.339	0.000292
AT5G17020	0.098141	-3.349	0.0248
AT3G13180	0.0977337	-3.355	0.00593
AT2G27420	0.0973956	-3.36	0.0276
AT5G54870	0.0967228	-3.37	0.0209
AT1G01480	0.095193	-3.393	0.0118
AT5G03455	0.0949953	-3.396	0.00634
AT5G49760	0.0948637	-3.398	0.0267
AT4G37040	0.0933633	-3.421	0.0246
AT3G56480	0.093234	-3.423	0.0178
AT3G58560	0.0923336	-3.437	0.0288
AT5G49870	0.0922697	-3.438	0.0404
AT5G03260	0.0921418	-3.44	0.038
AT2G40460	0.0902456	-3.47	0.0158
AT2G43480	0.0891884	-3.487	0.0271
AT2G37240	0.0875348	-3.514	0.0253
AT5G12430	0.0872924	-3.518	0.0153
AT1G75260	0.0871715	-3.52	0.0378
AT3G14740	0.0859714	-3.54	0.0345
AT3G61610	0.0859714	-3.54	0.0178
AT5G24640	0.0840272	-3.573	0.00113
AT3G60280	0.0833312	-3.585	0.00941
AT5G67340	0.0832157	-3.587	0.0298
AT3G13845	0.0828129	-3.594	0.0298
AT4G37925	0.0826409	-3.597	0.00508
AT5G03880	0.0825837	-3.598	0.0176
AT5G14590	0.0818428	-3.611	0.000365
AT1G06090	0.0815597	-3.616	0.0163
AT3G19620	0.0802697	-3.639	0.00749
AT2G37700	0.0796048	-3.651	0.0174
AT1G11185	0.0792745	-3.657	0.0167
AT4G10320	0.0785089	-3.671	0.0138
AT5G21960	0.0762034	-3.714	0.0013
AT4G27900	0.072695	-3.782	0.0092
AT1G48930	0.0720429	-3.795	0.0129
AT3G61270	0.0716942	-3.802	0.0101
AT1G26460	0.0715453	-3.805	0.00582
AT4G38120	0.0715453	-3.805	0.0108
AT5G57570	0.0707562	-3.821	0.0052
AT1G58370	0.0700729	-3.835	0.004
AT5G45650	0.0694924	-3.847	0.0085
AT1G11410	0.069252	-3.852	0.00438
AT1G65860	0.0691561	-3.854	0.0144
AT2G19120	0.0688691	-3.86	0.0121
AT3G13080	0.0646144	-3.952	0.0296
AT3G18240	0.0644802	-3.955	0.00527
AT5G52410	0.0633286	-3.981	0.0109
AT5G55340	0.0626301	-3.997	0.00882
AT5G10170	0.0621113	-4.009	0.000379
AT5G48920	0.0584359	-4.097	0.0296
AT2G35980	0.0582338	-4.102	0.000533
AT5G37780	0.054712	-4.192	5.39e-05
AT5G11300	0.0527751	-4.244	0.0197
AT3G09810	0.052193	-4.26	0.0114
AT1G65060	0.0518684	-4.269	0.00273
AT2G14560	0.0508714	-4.297	0.0145
AT3G17930	0.0502755	-4.314	0.00399
AT2G23270	0.049549	-4.335	0.00363
AT5G06310	0.0479941	-4.381	0.012
AT5G60530	0.0477287	-4.389	0.0096
AT5G54190	0.0473661	-4.4	0.00249
AT3G19430	0.0453423	-4.463	0.00195
AT3G28510	0.0443476	-4.495	0.000703
AT2G44230	0.0433447	-4.528	0.000945
AT2G28950	0.0409782	-4.609	0.00221
AT2G24850	0.0386068	-4.695	0.00104
AT1G52050	0.0361967	-4.788	0.0274
AT5G24200	0.0334465	-4.902	0.000314
AT1G52070	0.0303113	-5.044	0.0134
AT5G22380	0.0296258	-5.077	0.00194
AT1G74930	0.0284584	-5.135	0.0057
AT1G14540	0.0267744	-5.223	8.21e-06
AT1G52060	0.024332	-5.361	0.0113
AT2G30770	0.0231154	-5.435	7.34e-05
AT1G06137	0.01975	-5.662	0.000149

## Sheet: DCMU
Gene	Fold change	log2FC	p-value
ATCG00910	1.14745e+06	20.13	6.8e-05
AT4G25200	241.353	7.915	5.05e-14
ATCG00260	193.743	7.598	0.000188
ATCG00530	145.11	7.181	0.00017
AT4G27670	112.361	6.812	1.21e-07
AT2G29500	72.1536	6.173	1.43e-97
AT4G10250	61.5207	5.943	2.47e-12
AT3G09640	59.3839	5.892	4.24e-06
AT5G12030	57.8803	5.855	1.63e-72
AT2G26150	51.9481	5.699	7.28e-08
AT3G46230	50.4926	5.658	7.22e-94
AT5G12020	46.6563	5.544	4.44e-43
AT1G07400	38.7198	5.275	6.98e-76
AT1G16030	38.2132	5.256	7.26e-42
AT5G48570	38.081	5.251	4.87e-05
AT3G46660	35.1633	5.136	9.59e-10
AT1G18330	33.7076	5.075	0.000245
AT5G54165	33.4052	5.062	0.000196
AT3G17609	33.3589	5.06	0.00263
AT4G25580	32.7177	5.032	0.00031
AT1G53540	25.1415	4.652	6.98e-37
AT1G59860	24.761	4.63	2.81e-30
AT3G22840	23.984	4.584	2.13e-38
AT1G74310	23.3767	4.547	1.02e-69
AT3G23200	22.2079	4.473	0.00674
AT2G46240	21.6906	4.439	1.75e-25
AT5G51440	21.1854	4.405	4.42e-43
AT2G16005	20.196	4.336	0.0102
AT4G03410	19.3868	4.277	0.0245
AT1G04540	19.2395	4.266	0.00734
AT5G52640	18.9746	4.246	1.37e-58
AT3G24500	18.5841	4.216	1.46e-86
AT5G67430	18.5198	4.211	0.017
AT5G58770	18.0134	4.171	7.9e-14
AT4G28811	16.9475	4.083	0.0028
AT2G14255	16.7142	4.063	0.0427
AT4G26288	16.6217	4.055	0.0213
AT2G30170	16.0222	4.002	0.018
AT1G67910	15.4336	3.948	0.0216
AT5G05220	15.3908	3.944	5.99e-05
AT2G39550	14.9182	3.899	0.0456
AT5G67385	14.6721	3.875	0.0166
AT4G12400	14.3801	3.846	2.61e-39
AT3G14200	14.2808	3.836	0.0132
AT1G06040	14.1232	3.82	1.47e-05
AT4G15248	13.68	3.774	0.0274
AT3G12580	13.6611	3.772	9.04e-88
AT2G36750	13.5104	3.756	5.25e-07
AT5G18340	13.2415	3.727	0.00133
AT4G34370	13.0955	3.711	0.017
ATMG00810	12.2101	3.61	0.0191
AT4G30380	12.1257	3.6	1e-11
AT4G34600	11.992	3.584	0.0306
AT2G21820	11.7942	3.56	0.000291
AT1G53560	11.3137	3.5	0.00932
AT5G43570	11.2746	3.495	0.0126
AT2G02710	11.22	3.488	0.00384
AT4G15990	11.1812	3.483	0.00238
AT5G02020	10.7183	3.422	0.0132
AT2G25140	10.4469	3.385	0.000828
AT4G14690	10.2959	3.364	8.24e-15
AT1G59660	10.119	3.339	3.03e-27
AT1G32560	10.0283	3.326	0.0272
AT3G23930	9.98664	3.32	0.00113
AT1G23180	9.86282	3.302	0.0355
AT2G41280	9.68666	3.276	0.049
AT1G54050	9.65984	3.272	0.0384
AT1G64200	9.65315	3.271	0.0339
AT5G57850	9.59977	3.263	0.0456
AT5G51451	9.59312	3.262	0.0422
AT4G22310	9.49389	3.247	0.0182
AT1G05680	9.45449	3.241	3.43e-10
AT1G32090	9.23428	3.207	0.0173
AT1G27300	9.13244	3.191	0.0141
AT1G02850	9.08823	3.184	0.00427
AT2G20560	9.00671	3.171	7.41e-51
AT2G34390	8.83972	3.144	7.22e-16
AT1G16320	8.82747	3.142	0.0111
AT3G28740	8.80913	3.139	1.51e-63
AT2G46340	8.77866	3.134	0.0304
AT5G59720	8.75435	3.13	1.03e-20
AT2G47520	8.71198	3.123	7.66e-26
AT1G15830	8.37448	3.066	0.0395
AT5G11260	8.33973	3.06	1.29e-64
AT3G08970	8.32817	3.058	3.02e-08
AT5G47610	8.27065	3.048	0.00771
AT2G40350	8.21352	3.038	0.0472
AT2G18550	8.04448	3.008	0.0122
AT4G11660	7.98892	2.998	7.47e-21
AT1G22040	7.79203	2.962	0.0179
AT3G46670	7.78663	2.961	8.1e-10
AT4G28040	7.72749	2.95	0.00793
AT5G13370	7.71144	2.947	0.0131
AT5G10040	7.32587	2.873	0.0357
AT5G17300	7.30052	2.868	1.5e-14
AT1G05560	7.24507	2.857	7.06e-41
AT5G05410	7.22501	2.853	7.48e-05
AT5G38980	7.11074	2.83	0.0245
AT2G26030	7.10089	2.828	0.0298
AT1G08630	7.09597	2.827	2.37e-24
AT3G55970	7.06162	2.82	1.66e-30
AT5G04455	7.06162	2.82	4.82e-09
AT3G04000	7.04695	2.817	3.22e-55
AT5G43450	7.04207	2.816	0.00586
AT2G17850	6.92589	2.792	6.8e-06
AT3G60910	6.87805	2.782	0.0111
AT1G14230	6.81635	2.769	0.0222
AT1G35670	6.7365	2.752	0.0259
AT3G03270	6.69925	2.744	2e-28
AT1G21528	6.68534	2.741	0.000441
AT2G16060	6.6116	2.725	1.03e-34
AT4G06410	6.60244	2.723	9.91e-09
AT2G05215	6.47554	2.695	3.18e-08
AT1G80160	6.44866	2.689	1.42e-20
AT1G19530	6.44419	2.688	6.52e-16
AT1G27921	6.3072	2.657	0.00562
AT1G26800	6.27667	2.65	4.92e-44
AT1G69640	6.25496	2.645	0.0166
AT3G53230	6.23764	2.641	1.13e-42
AT4G26460	6.19455	2.631	1.03e-06
AT5G07330	6.12623	2.615	0.0356
AT1G26770	6.10927	2.611	2.34e-10
AT2G47460	6.10927	2.611	1.63e-09
AT3G33121	6.06707	2.601	0.0008
AT5G53970	6.05867	2.599	1.61e-05
AT2G08650	6.04189	2.595	2.5e-14
AT1G66080	6.02934	2.592	2.95e-13
AT1G73480	5.99184	2.583	4.25e-13
AT3G27770	5.90526	2.562	3.59e-05
AT2G36790	5.89708	2.56	2.27e-14
AT4G36050	5.85228	2.549	0.00315
AT5G52170	5.84823	2.548	1.92e-16
AT1G09090	5.82396	2.542	7.3e-11
AT3G56290	5.82396	2.542	8.88e-10
AT5G18065	5.75573	2.525	0.000117
AT1G63530	5.73582	2.52	5.15e-08
AT2G37180	5.72391	2.517	2.57e-57
AT4G02920	5.71994	2.516	0.0441
AT2G36460	5.69225	2.509	1.35e-61
AT3G16050	5.57125	2.478	8.95e-12
AT5G19100	5.52127	2.465	6.18e-09
AT1G08115	5.47554	2.453	2.52e-07
AT5G54470	5.43018	2.441	7.26e-05
AT1G16730	5.39267	2.431	0.0479
AT1G02700	5.31106	2.409	0.018
AT1G03070	5.30738	2.408	0.00752
AT1G28150	5.26707	2.397	0.0316
AT4G15490	5.15867	2.367	1.3e-25
AT3G07150	5.12659	2.358	0.0232
AT3G43190	5.05601	2.338	6.13e-11
AT3G47720	5.05251	2.337	4.83e-05
AT5G43580	5.03503	2.332	1.94e-07
AT3G17611	4.93141	2.302	1.43e-16
AT1G80670	4.92458	2.3	5.77e-23
AT1G77120	4.91094	2.296	4.49e-12
AT1G14200	4.90754	2.295	2.07e-30
AT5G07745	4.89395	2.291	1.27e-06
AT1G54100	4.87364	2.285	7.85e-56
AT1G04907	4.87026	2.284	4.51e-06
AT1G66540	4.86015	2.281	0.000168
AT1G66840	4.83998	2.275	0.0106
AT3G16150	4.82323	2.27	2.62e-34
AT5G25450	4.81989	2.269	0.0143
AT2G31380	4.78991	2.26	1.37e-11
AT1G15520	4.76673	2.253	1.08e-08
AT1G48745	4.76673	2.253	0.041
AT3G21250	4.74366	2.246	1.82e-06
AT2G37770	4.74037	2.245	3.43e-05
AT5G58070	4.74037	2.245	4.2e-46
AT3G50980	4.70111	2.233	9.2e-11
AT5G39660	4.69459	2.231	3.5e-20
AT1G18810	4.66863	2.223	0.0417
AT5G42990	4.65893	2.22	0.0365
AT1G07350	4.6396	2.214	1.74e-46
AT1G03090	4.62996	2.211	3.46e-21
AT1G64660	4.62996	2.211	3.92e-43
AT1G55530	4.60117	2.202	1.09e-47
AT4G01895	4.60117	2.202	0.00304
AT5G15950	4.60117	2.202	0.00137
AT5G57660	4.59161	2.199	4.89e-18
AT4G14300	4.55042	2.186	2.91e-07
AT2G32120	4.54412	2.184	0.0389
AT5G35320	4.53154	2.18	7.38e-05
AT1G07040	4.52526	2.178	0.0269
AT2G47180	4.51586	2.175	1.34e-07
AT2G42330	4.50335	2.171	5.44e-05
AT2G47950	4.49712	2.169	8.75e-14
AT1G64500	4.49089	2.167	2.91e-15
AT4G34030	4.48777	2.166	1.23e-36
AT1G73850	4.45986	2.157	0.021
AT2G15880	4.45986	2.157	1.55e-38
AT3G06325	4.45986	2.157	0.0125
AT2G41230	4.44752	2.153	1.23e-37
AT4G37220	4.44136	2.151	1.61e-08
AT2G40340	4.41373	2.142	9.37e-16
AT5G55970	4.41068	2.141	1.27e-16
AT1G13360	4.39237	2.135	3.91e-24
AT5G04105	4.38629	2.133	5.63e-12
AT5G64530	4.36808	2.127	0.028
AT4G18930	4.34393	2.119	0.0295
AT5G59220	4.299	2.104	1.38e-07
AT5G07325	4.29007	2.101	2.09e-13
AT4G34680	4.28115	2.098	2.21e-10
AT4G04620	4.27226	2.095	0.0463
AT4G34000	4.27226	2.095	2.59e-18
AT2G19310	4.25453	2.089	0.00386
AT5G61820	4.24569	2.086	5.26e-56
AT3G47360	4.22807	2.08	0.0319
AT3G49780	4.22807	2.08	0.000181
AT1G31480	4.22221	2.078	0.0192
AT5G57910	4.18434	2.065	0.0138
AT1G06570	4.17275	2.061	8.98e-49
AT5G20830	4.17275	2.061	1.1e-15
AT3G05932	4.10676	2.038	2.02e-06
AT5G43630	4.08971	2.032	1.2e-13
AT4G27030	4.07839	2.028	9.73e-10
AT5G56100	4.07839	2.028	1.08e-23
AT2G20180	4.06146	2.022	2.99e-07
AT2G47730	4.02503	2.009	4.2e-49
AT4G17250	4.01667	2.006	3.25e-13
AT3G26510	3.97788	1.992	5.35e-49
AT2G38340	3.95863	1.985	0.00895
AT2G20030	3.95588	1.984	0.0427
AT2G36950	3.9422	1.979	1.65e-53
AT4G24040	3.93674	1.977	4.63e-19
AT5G02600	3.93674	1.977	1.53e-05
AT1G43800	3.91497	1.969	2.16e-08
AT5G62020	3.89872	1.963	2.09e-22
AT2G36080	3.89332	1.961	4.3e-20
AT1G55810	3.87985	1.956	0.0282
AT1G02816	3.86107	1.949	0.00526
AT1G07985	3.82378	1.935	9.86e-07
AT5G47830	3.82378	1.935	1.45e-22
AT2G15050	3.79474	1.924	0.0335
AT5G59820	3.78423	1.92	2.25e-25
AT2G05530	3.77637	1.917	0.024
AT2G11225	3.77375	1.916	0.000422
AT4G24050	3.76853	1.914	4.58e-05
AT2G04050	3.7633	1.912	0.000361
AT5G17390	3.75028	1.907	0.00486
AT4G16690	3.73213	1.9	0.000541
AT4G25640	3.72696	1.898	5.09e-35
AT4G37310	3.72438	1.897	7.07e-05
AT3G14570	3.69353	1.885	0.00205
AT4G30490	3.68075	1.88	0.0357
AT2G38820	3.66293	1.873	1.17e-07
AT1G77760	3.6604	1.872	5.96e-19
AT5G64250	3.6604	1.872	1.06e-17
AT5G18040	3.65533	1.87	0.00118
AT2G37750	3.64521	1.866	0.0441
AT5G11110	3.64521	1.866	0.000307
AT5G18180	3.63511	1.862	0.0139
AT1G52342	3.62505	1.858	2.03e-17
AT4G36850	3.62505	1.858	1.4e-09
AT5G10050	3.62505	1.858	2.7e-17
ATMG01020	3.62505	1.858	0.0318
AT3G14660	3.605	1.85	1.36e-41
AT5G51160	3.6025	1.849	0.0465
AT1G10070	3.56771	1.835	3.67e-18
AT1G12805	3.55537	1.83	0.00241
AT3G14690	3.54307	1.825	7.06e-20
AT3G21520	3.54307	1.825	7.07e-11
AT1G67070	3.53326	1.821	2.85e-06
AT2G17430	3.52348	1.817	0.00796
AT3G62990	3.5186	1.815	5.02e-05
AT2G01430	3.51372	1.813	1.03e-06
AT3G21150	3.50399	1.809	0.0119
AT2G45180	3.48703	1.802	0.000146
AT5G19850	3.47738	1.798	9.28e-05
AT3G57020	3.47497	1.797	2.14e-16
AT1G29195	3.47015	1.795	7.36e-05
AT4G17840	3.46295	1.792	1.07e-28
AT2G36800	3.45815	1.79	8.06e-14
AT2G41730	3.45815	1.79	1.25e-08
AT4G31020	3.45575	1.789	0.00684
AT1G78380	3.45097	1.787	1.12e-28
AT1G15110	3.44618	1.785	9.03e-10
AT2G28110	3.43903	1.782	4.7e-15
AT1G67360	3.43664	1.781	0.00413
AT3G14620	3.4295	1.778	0.0343
AT4G33560	3.4295	1.778	3.78e-15
AT1G25277	3.42713	1.777	0.0041
AT2G34070	3.42713	1.777	6.3e-25
AT3G20395	3.42713	1.777	0.00113
AT5G39050	3.42475	1.776	6.61e-34
AT1G70780	3.40345	1.767	3.18e-12
AT4G31860	3.4011	1.766	6.02e-13
AT2G02760	3.37995	1.757	0.00925
AT5G52250	3.37995	1.757	1.59e-15
AT3G45300	3.3776	1.756	4.01e-12
AT3G61420	3.3776	1.756	0.000485
AT4G15530	3.36359	1.75	2.04e-22
AT5G21280	3.3473	1.743	0.00012
AT1G15040	3.34499	1.742	1.32e-16
AT4G00050	3.33804	1.739	9.73e-06
AT1G15790	3.33572	1.738	0.0148
AT5G05250	3.32649	1.734	0.00113
AT3G53830	3.32188	1.732	0.0136
AT4G35770	3.31268	1.728	1.06e-12
AT4G27450	3.31039	1.727	4.3e-08
AT1G09140	3.3058	1.725	2.3e-32
AT3G01695	3.29665	1.721	0.0247
AT1G69600	3.29208	1.719	6.4e-07
AT4G34380	3.27842	1.713	7.29e-09
AT1G64590	3.26481	1.707	0.000117
AT3G25190	3.26481	1.707	2.22e-22
AT5G22290	3.25352	1.702	5.99e-05
AT3G09670	3.25126	1.701	0.02
AT1G72800	3.24901	1.7	1.08e-14
AT5G20930	3.23553	1.694	0.0285
AT4G34138	3.23104	1.692	2.93e-44
AT1G64900	3.21763	1.686	2.37e-10
AT5G15850	3.21763	1.686	6.74e-13
AT5G01260	3.2154	1.685	0.000116
AT1G53633	3.21095	1.683	1.94e-13
AT4G25990	3.19319	1.675	5.43e-05
AT3G60490	3.19098	1.674	1.92e-12
AT3G05880	3.18877	1.673	0.000104
AT2G39570	3.17774	1.668	1.12e-15
AT3G47340	3.17554	1.667	5.05e-14
AT5G16970	3.17334	1.666	0.0095
AT4G01120	3.17114	1.665	1.75e-06
AT5G53160	3.16894	1.664	0.00574
AT4G15550	3.16674	1.663	1.11e-18
AT2G30140	3.16455	1.662	1.25e-21
AT1G22403	3.16236	1.661	3.36e-07
AT3G06660	3.16017	1.66	5.11e-06
AT1G43245	3.14923	1.655	0.028
AT5G22270	3.14923	1.655	1.79e-14
AT5G21170	3.14705	1.654	6.2e-39
AT1G10140	3.14051	1.651	2.24e-28
AT2G43400	3.13834	1.65	0.0265
AT2G18440	3.13399	1.648	0.0111
AT4G28720	3.13399	1.648	0.0206
AT3G06850	3.12531	1.644	1.07e-14
AT4G02940	3.11018	1.637	5.82e-22
AT5G58980	3.11018	1.637	0.00232
AT5G20380	3.09084	1.628	0.00588
AT2G47890	3.08228	1.624	8.74e-21
AT5G50850	3.07375	1.62	0.000812
AT3G07500	3.05252	1.61	4.34e-06
AT1G21680	3.0504	1.609	1.16e-38
AT2G34500	3.0504	1.609	3.92e-11
AT3G04710	3.03985	1.604	1.62e-06
AT5G63450	3.03985	1.604	5.19e-09
AT1G42550	3.03564	1.602	1.52e-13
AT5G19550	3.03354	1.601	0.000524
AT1G50260	3.02933	1.599	0.018
AT2G01029	3.02933	1.599	0.0274
AT2G24540	3.02304	1.596	0.00292
AT5G47740	3.02095	1.595	1.6e-12
AT4G15850	3.01467	1.592	0.0433
AT1G15330	3.01258	1.591	7.26e-05
AT1G33415	3.01258	1.591	0.0372
AT3G14610	3.01258	1.591	0.000249
AT4G38470	3.00841	1.589	1.44e-27
AT1G53635	3.00424	1.587	0.00286
AT1G75000	2.99385	1.582	5.34e-12
AT1G54780	2.99177	1.581	0.00215
AT1G30130	2.98763	1.579	0.0414
AT4G15280	2.98763	1.579	1.23e-05
AT5G03555	2.98763	1.579	7.51e-06
AT3G28270	2.98556	1.578	0.00517
AT3G10020	2.98349	1.577	2.71e-32
AT5G14760	2.96493	1.568	0.000304
AT1G62660	2.95263	1.562	1.82e-17
AT5G14470	2.95058	1.561	6.58e-06
AT2G33480	2.94854	1.56	0.00013
AT1G04130	2.9465	1.559	0.000291
AT1G71520	2.93834	1.555	0.000649
AT5G64170	2.9363	1.554	0.0298
AT2G01010	2.92817	1.55	0.045
AT1G63440	2.92411	1.548	1.46e-05
AT1G69930	2.91602	1.544	0.0417
AT5G52050	2.91602	1.544	1.45e-19
AT2G31750	2.914	1.543	5.09e-08
AT5G48180	2.914	1.543	9.26e-20
AT3G61930	2.91198	1.542	0.00147
AT1G75340	2.90795	1.54	0.0187
AT1G21000	2.90392	1.538	0.0196
AT1G43160	2.89989	1.536	1.25e-15
AT5G57240	2.89788	1.535	0.000573
AT2G44130	2.89186	1.532	2.34e-37
AT5G01740	2.87986	1.526	1.05e-08
AT3G46080	2.87587	1.524	2.06e-13
AT3G21760	2.87189	1.522	7.26e-09
AT4G36380	2.87189	1.522	0.00835
AT3G21720	2.86791	1.52	0.000455
AT1G03700	2.86195	1.517	0.0334
AT1G72120	2.85601	1.514	0.0011
AT5G03380	2.85008	1.511	3.49e-26
AT3G55130	2.84415	1.508	0.000601
AT3G25230	2.83628	1.504	1.45e-15
AT3G44326	2.83628	1.504	1.69e-06
AT5G23920	2.83628	1.504	0.0346
ATMG00090	2.82451	1.498	1.16e-06
AT5G39610	2.81669	1.494	0.0326
AT3G63010	2.80694	1.489	0.0406
AT1G27595	2.79917	1.485	0.00481
AT5G53486	2.79917	1.485	0.00332
AT1G01490	2.79723	1.484	2.31e-35
AT4G15765	2.79723	1.484	0.00023
AT1G68620	2.79336	1.482	2.65e-12
AT3G21560	2.79142	1.481	1.82e-06
AT5G19110	2.78562	1.478	1.15e-12
AT2G38240	2.78176	1.476	3.37e-09
AT1G56210	2.77599	1.473	4.22e-05
AT4G33070	2.77599	1.473	6.67e-06
AT2G46030	2.7683	1.469	0.0265
AT2G39030	2.76446	1.467	0.0115
AT3G29575	2.76063	1.465	6.23e-14
AT3G48020	2.76063	1.465	8.72e-10
AT5G66480	2.76063	1.465	0.000134
AT1G54740	2.75681	1.463	6.71e-15
AT4G27460	2.75681	1.463	3.89e-07
AT3G11930	2.75299	1.461	2.17e-32
AT3G03265	2.75108	1.46	0.0395
AT4G27410	2.75108	1.46	1.5e-13
AT1G66670	2.74918	1.459	0.0379
AT3G50560	2.74727	1.458	1.82e-13
AT5G39890	2.74727	1.458	2.13e-10
AT5G23050	2.74157	1.455	7.62e-10
AT3G45900	2.73208	1.45	0.00202
AT1G75810	2.72452	1.446	1.06e-13
AT1G60730	2.72074	1.444	8.31e-14
AT1G15380	2.71697	1.442	2.65e-35
AT2G43820	2.71697	1.442	3.64e-21
AT3G44300	2.71509	1.441	3.79e-08
AT1G33110	2.71321	1.44	8.82e-10
AT3G53700	2.70757	1.437	0.0462
AT5G13210	2.70757	1.437	0.0104
AT3G50440	2.70382	1.435	1.88e-10
AT1G62480	2.70008	1.433	2.24e-25
AT3G41768	2.70008	1.433	3.7e-08
AT2G42900	2.69821	1.432	0.0309
AT4G10330	2.69447	1.43	0.0113
AT4G30460	2.69447	1.43	6.5e-15
AT1G63840	2.68887	1.427	2.18e-17
AT5G23730	2.68515	1.425	0.00388
AT2G36970	2.68143	1.423	8.3e-06
AT5G03990	2.67586	1.42	9.68e-06
AT5G07440	2.67586	1.42	3.64e-07
AT4G20820	2.674	1.419	0.0101
AT2G23430	2.67215	1.418	8.01e-09
AT3G15760	2.67215	1.418	2.12e-08
AT1G36060	2.66475	1.414	1.17e-06
AT2G15970	2.6629	1.413	7.15e-05
AT5G42300	2.65369	1.408	0.0461
AT2G30520	2.65185	1.407	0.0191
AT1G01050	2.65001	1.406	0.000796
AT1G22770	2.65001	1.406	4.27e-11
AT5G65207	2.64634	1.404	2.07e-11
AT4G37150	2.64268	1.402	0.000564
AT5G13290	2.64085	1.401	0.0358
AT1G30410	2.63902	1.4	3.99e-06
AT3G08690	2.62989	1.395	8.07e-15
AT5G38200	2.62989	1.395	5.29e-12
AT1G13990	2.62806	1.394	1.78e-18
AT5G55700	2.62442	1.392	0.0318
AT4G29230	2.6226	1.391	0.00184
AT5G07010	2.62079	1.39	2.07e-09
AT3G01490	2.61353	1.386	2.98e-11
AT4G34140	2.61172	1.385	0.00132
AT5G65380	2.6081	1.383	5.42e-09
AT2G01290	2.60449	1.381	2.39e-09
AT2G29420	2.60268	1.38	4.04e-20
AT3G22250	2.59728	1.377	0.0269
AT3G16800	2.59548	1.376	0.00179
AT4G14713	2.59368	1.375	0.0113
AT1G27970	2.59188	1.374	0.00435
AT4G00750	2.59009	1.373	3.64e-08
AT5G06839	2.58829	1.372	3.76e-05
AT1G03220	2.5865	1.371	8.98e-21
AT4G39720	2.58291	1.369	0.0116
AT3G15770	2.57398	1.364	0.0456
AT1G76460	2.56152	1.357	1.91e-05
AT4G10270	2.5562	1.354	0.0269
AT5G44660	2.55266	1.352	0.0193
AT3G21870	2.54735	1.349	0.000103
AT1G55310	2.54559	1.348	4.8e-12
AT1G73750	2.54383	1.347	0.00182
AT5G13090	2.54206	1.346	5.62e-10
AT4G20070	2.5403	1.345	3.63e-13
AT3G28160	2.53327	1.341	0.00797
AT4G34135	2.53327	1.341	8.97e-11
AT5G53902	2.52801	1.338	4.82e-08
AT1G12350	2.5245	1.336	0.00176
AT3G47500	2.5245	1.336	0.000773
AT3G51730	2.51577	1.331	0.000346
AT5G01720	2.51228	1.329	3.1e-05
AT5G56860	2.51228	1.329	7e-09
AT1G55850	2.51054	1.328	2.75e-23
AT4G37370	2.51054	1.328	1.14e-05
AT1G06430	2.50707	1.326	1.43e-07
AT5G19875	2.50707	1.326	0.0389
AT1G79900	2.4932	1.318	0.0404
AT5G11520	2.4932	1.318	7.42e-08
AT5G03285	2.49147	1.317	0.000516
AT5G66700	2.49147	1.317	0.00206
AT1G13640	2.4863	1.314	0.000493
AT2G38370	2.48285	1.312	9.08e-07
AT1G16840	2.48113	1.311	0.00432
AT1G69310	2.48113	1.311	1.65e-06
AT4G35750	2.48113	1.311	6.91e-09
AT1G15100	2.47598	1.308	1.59e-08
AT2G21180	2.47598	1.308	3.49e-09
AT4G24230	2.47598	1.308	6.3e-15
AT4G17370	2.47255	1.306	0.0465
AT2G36770	2.464	1.301	3.45e-05
AT2G45920	2.45547	1.296	0.0392
AT5G12420	2.45037	1.293	0.00184
AT4G02410	2.44528	1.29	0.000454
AT4G32840	2.44528	1.29	4.64e-06
AT5G66110	2.44359	1.289	0.000921
AT3G14990	2.44189	1.288	3.49e-30
AT1G55110	2.43344	1.283	2.03e-18
AT1G13300	2.42503	1.278	4.97e-06
AT5G13740	2.42503	1.278	1.41e-10
AT1G65845	2.42167	1.276	0.0146
AT3G57520	2.41999	1.275	0.000907
AT5G58590	2.41329	1.271	2.17e-17
AT2G16365	2.41162	1.27	0.000176
AT4G32690	2.40161	1.264	2.04e-09
AT1G76570	2.39496	1.26	0.00078
AT2G46740	2.39164	1.258	1.8e-05
AT5G18170	2.38667	1.255	1.01e-14
AT1G13340	2.38006	1.251	1.34e-05
AT2G21185	2.38006	1.251	0.000103
AT4G10040	2.37677	1.249	9.48e-12
AT4G29330	2.37347	1.247	1.64e-10
AT3G17040	2.36362	1.241	9.17e-05
AT5G24850	2.36362	1.241	1.04e-05
AT5G14420	2.35871	1.238	2.38e-05
AT5G41080	2.35218	1.234	0.00738
AT3G61198	2.34892	1.232	1.18e-05
AT1G07150	2.34567	1.23	1.43e-10
AT3G53540	2.34404	1.229	0.00343
AT4G06744	2.3408	1.227	1.13e-05
AT5G59590	2.33918	1.226	0.0278
AT4G02425	2.33755	1.225	0.0201
AT5G16560	2.33593	1.224	0.0451
AT5G02810	2.33432	1.223	3.5e-05
AT3G11580	2.3327	1.222	2.35e-08
AT4G37760	2.3327	1.222	6.99e-05
AT3G30775	2.33108	1.221	4.98e-16
AT3G46640	2.32947	1.22	6.58e-21
AT1G79840	2.32624	1.218	0.00687
AT3G01970	2.32302	1.216	1.28e-14
AT3G59060	2.31498	1.211	8.23e-12
AT1G70620	2.31177	1.209	0.000288
AT2G23672	2.31177	1.209	0.00861
AT2G23110	2.31017	1.208	0.00198
AT5G12170	2.30857	1.207	2.65e-05
AT1G31350	2.30378	1.204	1.97e-10
AT3G48690	2.30218	1.203	1.6e-17
AT1G80380	2.30058	1.202	8e-11
AT1G61750	2.29899	1.201	0.0453
AT1G64950	2.29421	1.198	5.29e-15
AT3G19290	2.29421	1.198	8.89e-12
AT1G29760	2.29262	1.197	3.86e-05
AT1G62770	2.29262	1.197	0.0106
AT1G46768	2.29104	1.196	4.12e-11
AT1G07128	2.28786	1.194	7.98e-16
AT1G70000	2.28628	1.193	2.84e-10
AT4G02380	2.28628	1.193	6.96e-15
AT4G29110	2.28311	1.191	0.00171
AT4G32480	2.28311	1.191	6.17e-09
AT2G24260	2.27521	1.186	3.11e-11
AT3G19390	2.27521	1.186	4.9e-15
AT1G29395	2.27363	1.185	3.51e-08
AT3G55500	2.27363	1.185	1.51e-05
AT5G01810	2.27048	1.183	7.55e-20
AT5G10960	2.2642	1.179	0.012
AT1G77450	2.26106	1.177	6.38e-12
AT2G01530	2.2548	1.173	4.67e-12
AT5G22300	2.25324	1.172	5.44e-07
AT1G55020	2.24856	1.169	3.49e-17
AT1G66580	2.24544	1.167	2.62e-05
AT1G09530	2.24078	1.164	3.51e-08
AT5G03560	2.24078	1.164	2.27e-07
AT3G17110	2.23923	1.163	6.78e-07
AT3G29240	2.23767	1.162	2.49e-22
AT2G14170	2.23612	1.161	0.000112
AT3G29370	2.23612	1.161	0.000518
AT5G54960	2.23457	1.16	4.53e-09
AT2G26975	2.23303	1.159	1.8e-09
AT5G67480	2.23148	1.158	0.0195
AT1G68670	2.22993	1.157	1.05e-15
AT4G35790	2.22993	1.157	5.08e-15
AT5G03340	2.22993	1.157	1.26e-17
AT4G21810	2.22839	1.156	0.0126
AT4G28020	2.22684	1.155	0.00164
AT1G18270	2.22376	1.153	0.000929
AT2G38210	2.22376	1.153	0.00034
AT2G25460	2.22068	1.151	1.22e-05
AT3G12050	2.22068	1.151	2.72e-14
AT3G26450	2.21914	1.15	4.62e-11
AT4G24026	2.21914	1.15	1.81e-06
AT1G72770	2.21606	1.148	3.14e-06
AT5G05100	2.20534	1.141	0.018
AT5G53870	2.20534	1.141	0.000493
AT1G23380	2.20076	1.138	0.00686
AT4G32870	2.19923	1.137	1.15e-09
AT3G22120	2.19771	1.136	1.19e-12
AT2G21970	2.19314	1.133	5.69e-17
AT2G46610	2.18707	1.129	0.000118
AT1G70980	2.18102	1.125	1.35e-05
AT2G32530	2.18102	1.125	0.000884
AT5G63530	2.18102	1.125	5.79e-08
AT2G23150	2.1795	1.124	0.000284
AT1G30320	2.17799	1.123	0.000176
AT1G66180	2.17799	1.123	0.000901
AT3G24420	2.17347	1.12	3.65e-06
AT4G19700	2.17347	1.12	9.18e-08
AT2G48010	2.17046	1.118	1.04e-07
AT1G47270	2.16745	1.116	0.00183
AT2G37760	2.16445	1.114	5.51e-13
AT2G45220	2.16295	1.113	1.2e-05
AT5G09590	2.15995	1.111	6.75e-05
AT5G64190	2.15995	1.111	0.0133
AT2G42270	2.15846	1.11	0.00372
AT5G24740	2.15547	1.108	0.00957
AT4G26150	2.15397	1.107	0.000993
AT4G36800	2.1495	1.104	0.0351
AT4G17245	2.14355	1.1	8.59e-08
AT4G28652	2.14355	1.1	0.00503
AT5G57180	2.14206	1.099	0.00756
AT3G22740	2.13909	1.097	0.00129
AT3G17510	2.13761	1.096	3.47e-06
AT1G17290	2.13317	1.093	1.24e-07
AT5G20070	2.13169	1.092	4.07e-05
AT1G37130	2.13022	1.091	7.65e-17
AT5G18850	2.12874	1.09	0.0303
AT1G11185	2.12579	1.088	0.0472
AT2G03890	2.12579	1.088	8.53e-05
AT3G15500	2.12579	1.088	8.17e-09
AT1G66330	2.12432	1.087	4.41e-07
AT3G27220	2.12432	1.087	1.23e-06
AT1G34370	2.11991	1.084	4.37e-14
AT2G36220	2.11991	1.084	3.41e-12
AT1G62045	2.11844	1.083	7e-05
AT5G05600	2.11404	1.08	1.73e-10
AT1G29260	2.10964	1.077	1.72e-07
AT2G26060	2.10818	1.076	0.0454
AT3G47430	2.10818	1.076	0.000702
AT1G51760	2.10526	1.074	7.19e-09
AT4G24110	2.10526	1.074	2.36e-07
AT5G03490	2.10526	1.074	1.38e-06
AT1G80180	2.1038	1.073	1.71e-18
AT5G03230	2.09943	1.07	0.000136
AT1G80440	2.09798	1.069	3.72e-12
AT1G03610	2.09652	1.068	2.29e-09
AT3G16330	2.09652	1.068	1.27e-09
AT2G47700	2.09507	1.067	9.4e-08
AT4G14540	2.09362	1.066	5.93e-08
AT5G48545	2.09362	1.066	1.35e-05
AT2G01340	2.09072	1.064	7.13e-08
AT3G01420	2.08927	1.063	3.37e-12
AT2G46550	2.08638	1.061	3.5e-05
AT5G15970	2.08493	1.06	5.33e-10
AT1G55805	2.0806	1.057	3.29e-09
AT3G23150	2.07628	1.054	2.99e-07
AT1G15410	2.07484	1.053	2.93e-06
AT3G59910	2.07484	1.053	0.000946
AT2G46735	2.0734	1.052	7.52e-08
AT3G22980	2.0734	1.052	1.1e-05
AT1G01770	2.07197	1.051	0.00879
AT4G25390	2.07053	1.05	1.37e-05
AT4G06746	2.0691	1.049	5.64e-12
AT1G72030	2.06623	1.047	0.000122
AT2G43420	2.06623	1.047	0.0139
AT1G73260	2.0648	1.046	5.31e-09
AT5G52420	2.0648	1.046	0.000377
AT4G08110	2.06337	1.045	0.0372
AT2G05380	2.06051	1.043	1.13e-11
AT1G22500	2.05908	1.042	3.88e-06
AT5G26200	2.05908	1.042	0.00478
AT5G56750	2.05908	1.042	0.000662
AT2G47560	2.05623	1.04	6.43e-06
AT4G14145	2.05623	1.04	0.00681
AT1G10890	2.0548	1.039	1.98e-06
AT2G15890	2.05053	1.036	0.033
AT3G56360	2.04911	1.035	2.11e-10
AT5G20020	2.04627	1.033	1.23e-07
AT1G65720	2.04344	1.031	0.0214
AT1G32530	2.04202	1.03	7.27e-05
AT2G33380	2.04202	1.03	0.000962
AT4G34710	2.0392	1.028	4.66e-07
AT1G78660	2.03496	1.025	1.9e-17
AT4G37320	2.03355	1.024	0.000897
AT1G78450	2.03214	1.023	0.000132
AT1G05562	2.03073	1.022	0.0158
AT1G77210	2.03073	1.022	0.000673
AT4G19060	2.03073	1.022	0.0231
AT1G55500	2.02792	1.02	7.96e-05
AT1G15125	2.02651	1.019	0.0124
AT1G69410	2.0223	1.016	0.00617
AT5G04340	2.0223	1.016	1.39e-15
AT5G20010	2.0223	1.016	7.99e-14
AT1G04310	2.0209	1.015	0.00345
AT5G19855	2.01391	1.01	9.04e-06
AT2G26040	2.00973	1.007	0.0111
AT4G37980	2.00973	1.007	1.74e-07
AT1G78310	2.00834	1.006	0.000398
AT4G23570	2.00834	1.006	8.91e-09
AT3G45730	2.00694	1.005	1.01e-09
AT1G08570	2.00555	1.004	0.00516
AT5G13330	2.00416	1.003	9.89e-08
AT2G43370	2.00277	1.002	0.0212
AT5G47560	2.00277	1.002	5.63e-11
AT1G14870	2.00139	1.001	1.99e-08
AT3G46320	0.498961	-1.003	8.1e-09
AT3G49220	0.498961	-1.003	6.8e-06
AT3G57930	0.497925	-1.006	8.59e-06
AT4G22540	0.49758	-1.007	2.02e-05
AT1G19380	0.497235	-1.008	4.43e-08
AT2G24762	0.497235	-1.008	0.0189
AT1G68050	0.496546	-1.01	7.4e-06
AT3G24520	0.496546	-1.01	0.00672
AT5G03370	0.496546	-1.01	0.000414
AT3G60260	0.496202	-1.011	0.00316
AT1G59710	0.495858	-1.012	0.00115
AT1G69910	0.495515	-1.013	0.000916
AT3G58990	0.495515	-1.013	0.00029
AT1G20370	0.495171	-1.014	0.0282
AT1G50360	0.495171	-1.014	0.0424
AT3G20310	0.494828	-1.015	2.84e-07
AT1G09780	0.494143	-1.017	0.000107
AT1G12160	0.494143	-1.017	0.0207
AT3G06740	0.494143	-1.017	0.00558
AT4G31500	0.493458	-1.019	3.27e-11
AT1G68060	0.492775	-1.021	4.97e-06
AT3G53730	0.492775	-1.021	9.04e-16
AT5G22250	0.492775	-1.021	7.53e-05
AT3G15540	0.492433	-1.022	0.000695
AT4G22070	0.492092	-1.023	0.0109
AT1G30870	0.491751	-1.024	0.000562
AT3G11550	0.491751	-1.024	0.00341
AT1G69720	0.49141	-1.025	0.00786
AT2G25810	0.49141	-1.025	0.00915
AT1G24530	0.49107	-1.026	0.0201
AT1G02660	0.49039	-1.028	4.34e-07
AT1G13250	0.49039	-1.028	0.0126
AT2G17840	0.49039	-1.028	1.43e-11
AT4G29210	0.49039	-1.028	0.000237
AT5G42180	0.48971	-1.03	0.000828
AT1G15010	0.488693	-1.033	0.00025
AT1G24140	0.488693	-1.033	0.00136
AT2G34810	0.488016	-1.035	0.00413
AT3G11420	0.488016	-1.035	1.26e-08
AT5G01890	0.487678	-1.036	0.00934
AT4G39030	0.48734	-1.037	3e-05
AT3G61130	0.487002	-1.038	0.0106
AT4G25260	0.487002	-1.038	9.07e-07
AT5G20820	0.487002	-1.038	0.00713
AT3G45140	0.486665	-1.039	1.11e-05
AT3G05060	0.486327	-1.04	0.0104
AT1G29690	0.48599	-1.041	7.76e-09
AT2G23340	0.48599	-1.041	5.06e-05
AT5G07250	0.485654	-1.042	0.00112
AT5G50950	0.485654	-1.042	0.0424
AT4G25760	0.484981	-1.044	0.0391
AT1G59820	0.484645	-1.045	7.72e-06
AT2G32800	0.483974	-1.047	2.52e-05
AT1G71360	0.482634	-1.051	0.00654
AT4G39070	0.482634	-1.051	1.02e-05
AT5G02550	0.482634	-1.051	0.0403
AT5G66470	0.482634	-1.051	0.00708
AT3G04910	0.481631	-1.054	2.26e-11
AT4G25320	0.4793	-1.061	0.000113
AT5G33370	0.4793	-1.061	0.031
AT2G46870	0.478968	-1.062	0.0258
AT4G26010	0.478968	-1.062	0.000223
AT5G05500	0.478968	-1.062	0.00174
AT5G15260	0.478968	-1.062	0.0237
AT4G19170	0.478636	-1.063	0.0156
AT1G14687	0.478304	-1.064	0.0183
AT4G28590	0.478304	-1.064	0.0207
AT2G35710	0.477311	-1.067	0.0086
AT5G12850	0.477311	-1.067	0.0123
AT2G36300	0.47698	-1.068	9.62e-06
AT3G14172	0.476649	-1.069	0.024
AT2G32280	0.476319	-1.07	0.000799
AT4G29030	0.476319	-1.07	0.0013
AT1G35230	0.475989	-1.071	0.0023
AT2G35610	0.475989	-1.071	0.0362
AT3G29320	0.475989	-1.071	0.00065
AT5G04670	0.47533	-1.073	0.0114
AT5G48430	0.47533	-1.073	5.42e-06
AT5G08500	0.475	-1.074	0.000118
AT5G05340	0.474342	-1.076	0.00306
AT5G43900	0.474013	-1.077	9.68e-06
AT1G45130	0.473357	-1.079	0.000191
AT4G08410	0.473357	-1.079	0.0165
AT4G30600	0.472701	-1.081	0.00363
AT1G54220	0.472374	-1.082	0.0354
AT4G33985	0.472374	-1.082	2.6e-05
AT1G15490	0.472046	-1.083	0.0474
AT5G01710	0.471719	-1.084	2.74e-11
AT5G59450	0.471066	-1.086	4.83e-05
AT3G08600	0.470739	-1.087	0.0181
AT5G67450	0.470413	-1.088	0.032
AT3G02640	0.469761	-1.09	0.000579
AT4G28310	0.469761	-1.09	0.0175
AT5G49100	0.469761	-1.09	0.0184
AT3G46110	0.469111	-1.092	0.00735
AT3G58865	0.469111	-1.092	0.0284
AT2G12400	0.468786	-1.093	0.0172
AT3G49670	0.468461	-1.094	0.00953
AT4G40090	0.468461	-1.094	7.1e-06
AT4G00400	0.468136	-1.095	0.0078
AT2G36430	0.467488	-1.097	0.00397
AT1G56020	0.467164	-1.098	0.012
AT3G50630	0.467164	-1.098	0.0259
AT2G30210	0.466193	-1.101	0.00893
AT5G48900	0.466193	-1.101	0.0306
AT5G11920	0.465547	-1.103	0.0365
AT5G64410	0.465547	-1.103	0.000155
AT3G50800	0.465225	-1.104	0.00608
AT1G10560	0.464902	-1.105	0.00368
AT5G14460	0.464902	-1.105	0.0167
AT1G18150	0.46458	-1.106	7.8e-05
AT4G37430	0.464258	-1.107	0.000607
AT3G05170	0.463937	-1.108	0.00595
AT1G24310	0.463294	-1.11	0.0173
AT4G38690	0.463294	-1.11	0.000326
AT4G03390	0.462973	-1.111	0.000278
AT5G66210	0.462973	-1.111	1.49e-09
AT3G18130	0.462332	-1.113	4.07e-06
AT4G39390	0.462332	-1.113	0.000115
AT5G06320	0.462011	-1.114	8.92e-11
AT5G44780	0.462011	-1.114	0.0498
AT5G45290	0.462011	-1.114	0.0463
AT4G24780	0.461691	-1.115	0.00395
AT1G72230	0.461052	-1.117	0.0413
AT2G45470	0.461052	-1.117	1.29e-07
AT4G29780	0.461052	-1.117	1.15e-06
AT1G50740	0.460732	-1.118	0.0024
AT5G66770	0.460413	-1.119	0.000307
AT5G52310	0.460094	-1.12	1.62e-08
AT3G05710	0.459775	-1.121	0.0135
AT1G22070	0.459456	-1.122	0.00022
AT3G60290	0.45882	-1.124	0.00932
AT1G06870	0.458502	-1.125	0.0172
AT4G39940	0.458502	-1.125	8.04e-09
AT2G18150	0.457867	-1.127	0.000226
AT3G61970	0.456916	-1.13	0.00179
AT4G38660	0.456599	-1.131	0.00314
AT5G28630	0.456599	-1.131	0.000119
AT5G02590	0.456283	-1.132	0.0185
AT1G47210	0.455967	-1.133	0.0312
AT5G50250	0.455967	-1.133	2.51e-05
AT4G25630	0.455651	-1.134	1.33e-05
AT5G40200	0.455651	-1.134	0.0483
AT2G40750	0.455335	-1.135	0.000103
AT2G34490	0.455019	-1.136	0.00369
AT4G16120	0.455019	-1.136	0.00349
AT5G25190	0.455019	-1.136	0.00434
AT1G25530	0.453131	-1.142	0.0127
AT2G27690	0.451876	-1.146	1.97e-09
AT5G11070	0.451876	-1.146	2.83e-13
AT1G17430	0.450938	-1.149	0.00518
AT1G63030	0.450625	-1.15	0.0212
AT3G02170	0.450625	-1.15	1.43e-06
AT1G52000	0.450313	-1.151	0.00676
AT2G32400	0.450313	-1.151	0.0131
AT3G28180	0.450001	-1.152	8.67e-11
AT1G74030	0.449689	-1.153	0.000177
AT5G28300	0.449689	-1.153	0.000178
AT2G13820	0.449378	-1.154	8.38e-05
AT3G45030	0.449066	-1.155	0.0116
AT1G05310	0.448755	-1.156	0.0358
AT3G43720	0.448444	-1.157	4.8e-11
AT4G04340	0.448444	-1.157	0.000121
AT5G57070	0.448133	-1.158	0.011
AT3G55010	0.447202	-1.161	0.023
AT3G58120	0.446583	-1.163	0.00453
AT3G63110	0.446583	-1.163	0.000698
AT5G07120	0.446273	-1.164	0.00988
AT1G70820	0.444729	-1.169	0.000962
AT1G78210	0.444729	-1.169	1.44e-05
AT2G17040	0.444729	-1.169	0.0018
AT2G28790	0.444113	-1.171	2.47e-05
AT5G63770	0.443806	-1.172	0.00105
AT1G28680	0.443191	-1.174	8.18e-06
AT4G26690	0.443191	-1.174	4.32e-11
AT4G35480	0.443191	-1.174	6.01e-10
AT1G01300	0.442884	-1.175	5.41e-09
AT1G32910	0.442884	-1.175	0.0429
AT3G53260	0.442884	-1.175	3.78e-09
AT5G52980	0.442577	-1.176	0.0126
AT1G16060	0.441964	-1.178	0.0447
AT3G03050	0.441964	-1.178	1.86e-07
AT1G22882	0.441658	-1.179	6.81e-06
AT3G50950	0.441046	-1.181	7.71e-12
AT2G05070	0.43952	-1.186	5.37e-06
AT3G55950	0.43952	-1.186	0.00097
AT1G78040	0.438911	-1.188	0.00271
AT3G12610	0.438303	-1.19	1.12e-06
AT1G52410	0.437392	-1.193	5.12e-06
AT1G47840	0.437089	-1.194	0.00368
AT2G38170	0.437089	-1.194	1.61e-05
AT5G64080	0.436786	-1.195	0.0258
AT1G33040	0.436181	-1.197	3.24e-06
AT2G27550	0.434974	-1.201	0.00444
AT4G02350	0.434974	-1.201	0.000576
AT5G09290	0.434672	-1.202	0.035
AT3G11410	0.433769	-1.205	1.79e-08
AT4G17340	0.433769	-1.205	1.16e-09
AT3G61820	0.432269	-1.21	9.61e-06
AT5G56170	0.432269	-1.21	3.42e-18
AT4G30280	0.431969	-1.211	0.0051
AT2G25260	0.431371	-1.213	0.0112
AT1G52070	0.430176	-1.217	0.00242
AT4G27440	0.430176	-1.217	3.54e-24
AT2G14560	0.429878	-1.218	2.07e-05
AT1G77660	0.428985	-1.221	0.0357
AT2G37940	0.428688	-1.222	1.34e-06
AT1G01790	0.428391	-1.223	0.0319
AT5G61480	0.427798	-1.225	0.0148
AT5G19380	0.427501	-1.226	0.0496
AT5G05090	0.427205	-1.227	0.00633
AT3G07040	0.426909	-1.228	0.0345
AT4G35985	0.426317	-1.23	5.12e-06
AT2G20515	0.425727	-1.232	0.00399
AT4G16670	0.425727	-1.232	0.00706
AT1G43620	0.425432	-1.233	0.0011
AT5G67400	0.425137	-1.234	0.0142
AT3G58100	0.424842	-1.235	0.029
AT5G44060	0.424842	-1.235	1.66e-05
AT1G27770	0.424548	-1.236	8.99e-07
AT5G56190	0.424548	-1.236	0.00767
AT2G11810	0.424254	-1.237	0.0326
AT4G28250	0.42396	-1.238	0.00678
AT1G64170	0.423666	-1.239	0.0194
AT3G07570	0.423666	-1.239	0.012
AT1G27050	0.423373	-1.24	8.5e-05
AT4G04700	0.423373	-1.24	0.00575
AT2G04170	0.423079	-1.241	0.00268
AT1G72970	0.421323	-1.247	0.012
AT5G15050	0.421323	-1.247	0.00199
AT1G20450	0.420448	-1.25	5.19e-11
AT5G08580	0.420448	-1.25	0.00495
AT4G31800	0.420157	-1.251	0.0165
AT5G05270	0.420157	-1.251	0.00648
AT5G15600	0.420157	-1.251	0.0135
AT2G37400	0.419866	-1.252	0.0316
AT4G26760	0.419575	-1.253	0.00938
AT1G15210	0.419284	-1.254	0.00306
AT3G03190	0.419284	-1.254	0.0426
AT3G44550	0.419284	-1.254	0.0462
AT5G04820	0.418994	-1.255	0.000156
AT3G23590	0.418703	-1.256	1.39e-08
AT4G36810	0.418703	-1.256	8.72e-06
AT5G05380	0.418703	-1.256	0.00342
AT5G25160	0.418703	-1.256	0.0292
AT5G09890	0.418413	-1.257	1.27e-06
AT1G23030	0.418123	-1.258	3.28e-05
AT1G76800	0.417833	-1.259	0.000294
AT5G64310	0.417833	-1.259	3.2e-14
AT4G29740	0.416677	-1.263	0.00234
AT5G07460	0.416677	-1.263	7.43e-11
AT2G23300	0.416099	-1.265	0.0363
AT3G18040	0.416099	-1.265	8.84e-11
AT4G37670	0.416099	-1.265	0.0107
AT5G10750	0.415811	-1.266	8.19e-11
AT1G02810	0.41466	-1.27	0.000759
AT5G67210	0.414372	-1.271	0.00991
AT1G72790	0.414085	-1.272	6.68e-10
AT2G24330	0.414085	-1.272	1.52e-08
AT5G67540	0.413798	-1.273	0.0389
AT1G03630	0.412653	-1.277	5.58e-08
AT1G04210	0.412367	-1.278	0.0229
AT1G06410	0.412081	-1.279	1.26e-06
AT3G50060	0.41151	-1.281	1.15e-08
AT1G62440	0.410655	-1.284	0.00173
AT5G35735	0.410655	-1.284	2.88e-10
AT5G07920	0.410371	-1.285	6.61e-06
AT3G02890	0.410086	-1.286	0.0438
AT3G51240	0.409802	-1.287	0.00116
AT1G74430	0.409518	-1.288	0.000917
AT3G10930	0.408951	-1.29	3.26e-11
AT1G29290	0.408668	-1.291	0.00147
AT1G41830	0.408384	-1.292	0.0448
AT2G27080	0.408384	-1.292	0.00826
AT4G32350	0.407819	-1.294	0.0063
AT3G09922	0.40669	-1.298	0.0389
AT5G43880	0.40669	-1.298	0.0389
AT4G13770	0.406408	-1.299	3.15e-16
AT1G56423	0.406126	-1.3	9.44e-05
AT3G14210	0.406126	-1.3	4.02e-11
AT4G22810	0.406126	-1.3	0.00102
AT1G27910	0.405845	-1.301	0.000179
AT3G43670	0.405002	-1.304	3.9e-06
AT3G51990	0.40416	-1.307	0.000492
AT5G17350	0.40388	-1.308	2.48e-08
AT5G66590	0.40388	-1.308	0.000859
AT4G25090	0.403041	-1.311	0.0361
AT2G24850	0.402483	-1.313	0.00218
AT1G72470	0.402204	-1.314	0.0426
AT4G27970	0.402204	-1.314	0.00494
AT4G28890	0.402204	-1.314	0.00989
AT2G06050	0.400813	-1.319	2.81e-11
AT4G30170	0.39998	-1.322	7.82e-11
AT5G49520	0.399426	-1.324	4.66e-05
AT1G29980	0.399149	-1.325	0.000181
AT1G70370	0.397493	-1.331	2.45e-08
AT3G09580	0.397217	-1.332	0.00118
AT1G69260	0.396942	-1.333	0.0327
AT1G74800	0.395843	-1.337	0.018
AT3G06150	0.395569	-1.338	8.68e-07
AT3G15300	0.395569	-1.338	0.0367
AT1G62980	0.395021	-1.34	0.00234
AT3G54200	0.395021	-1.34	0.0255
AT3G62720	0.393381	-1.346	7.44e-12
AT3G16290	0.391749	-1.352	0.023
AT5G28500	0.391749	-1.352	2.9e-10
AT2G36050	0.390935	-1.355	0.0263
AT4G01700	0.390393	-1.357	5.84e-12
AT5G18570	0.389852	-1.359	0.00597
AT1G47130	0.389043	-1.362	0.00828
AT1G78280	0.389043	-1.362	3.06e-05
AT3G01513	0.389043	-1.362	0.00179
AT1G04360	0.388504	-1.364	0.0108
AT3G57260	0.388234	-1.365	0.00697
AT4G34220	0.388234	-1.365	7.45e-05
AT3G07340	0.386891	-1.37	0.00318
AT1G73080	0.386355	-1.372	1.82e-07
AT2G21510	0.38582	-1.374	0.0186
AT5G10370	0.385553	-1.375	0.0394
AT3G11250	0.385286	-1.376	4.44e-07
AT4G14750	0.384485	-1.379	0.0181
AT2G47440	0.384219	-1.38	4.52e-13
AT1G56250	0.383953	-1.381	0.0172
AT5G51190	0.383421	-1.383	8.89e-09
AT1G18250	0.382889	-1.385	0.000166
AT1G21130	0.382359	-1.387	0.0463
AT1G77530	0.382359	-1.387	3.43e-06
AT5G01370	0.3813	-1.391	0.0231
AT5G39450	0.380772	-1.393	0.000544
AT4G39795	0.380245	-1.395	0.0207
AT4G14580	0.379981	-1.396	4.54e-09
AT4G18390	0.379455	-1.398	0.00218
AT2G48090	0.378929	-1.4	1.81e-08
AT1G53230	0.378142	-1.403	0.000143
AT2G15560	0.378142	-1.403	0.0124
AT4G17180	0.377618	-1.405	0.0347
AT1G04200	0.377095	-1.407	0.00316
AT4G25470	0.377095	-1.407	0.0296
AT1G12090	0.376573	-1.409	1.97e-16
AT1G54020	0.376312	-1.41	0.00705
AT5G64550	0.376312	-1.41	0.00774
AT2G31170	0.37501	-1.415	0.000135
AT2G46880	0.37501	-1.415	0.0351
AT4G39640	0.37501	-1.415	3.09e-08
AT5G62340	0.37501	-1.415	4.63e-05
AT3G51770	0.37475	-1.416	0.00623
AT4G21380	0.37475	-1.416	0.0184
AT1G12560	0.373971	-1.419	0.00146
AT1G53040	0.373712	-1.42	0.0124
AT4G15390	0.373712	-1.42	1.09e-07
AT2G42140	0.373453	-1.421	0.017
AT2G34250	0.373195	-1.422	0.0254
AT1G16260	0.372936	-1.423	0.0177
AT1G55330	0.372419	-1.425	0.0216
AT3G18680	0.372419	-1.425	0.00109
AT3G43110	0.372161	-1.426	0.00481
AT5G66420	0.371903	-1.427	0.00312
AT5G23060	0.371131	-1.43	0.0133
AT5G49680	0.370103	-1.434	0.0239
AT3G27960	0.369847	-1.435	3.39e-09
AT2G04080	0.369335	-1.437	0.00459
AT2G24980	0.369079	-1.438	0.000306
AT3G56090	0.368312	-1.441	0.00637
AT3G59350	0.368312	-1.441	2.4e-11
AT3G23800	0.368057	-1.442	0.0122
AT5G43890	0.368057	-1.442	0.0177
AT1G52030	0.367802	-1.443	0.00153
AT5G45670	0.367802	-1.443	0.000523
AT2G28760	0.367547	-1.444	0.00798
AT3G60630	0.367038	-1.446	0.000352
AT5G67060	0.367038	-1.446	0.00684
AT5G16570	0.366783	-1.447	4.56e-05
AT1G10480	0.366529	-1.448	3.29e-05
AT5G39580	0.366529	-1.448	0.0132
AT2G29050	0.366275	-1.449	0.013
AT1G23200	0.365768	-1.451	0.0178
AT3G17390	0.365768	-1.451	4.6e-28
AT5G11790	0.365768	-1.451	8.74e-08
AT2G10931	0.365008	-1.454	0.00708
AT3G50340	0.365008	-1.454	1.33e-05
AT2G05920	0.363241	-1.461	5.27e-10
AT5G18070	0.36299	-1.462	0.00218
AT1G73600	0.362236	-1.465	0.0282
AT3G49940	0.361985	-1.466	3.23e-30
AT3G19830	0.361483	-1.468	0.042
AT4G15210	0.360732	-1.471	3.44e-06
AT5G38010	0.360732	-1.471	0.0437
AT3G55840	0.359983	-1.474	6.14e-10
AT2G36880	0.359484	-1.476	5.79e-29
AT3G02570	0.358737	-1.479	8.9e-06
AT4G18970	0.358489	-1.48	4.05e-08
AT1G07520	0.35824	-1.481	0.0307
AT2G22470	0.357249	-1.485	3.54e-25
AT5G43420	0.356754	-1.487	0.0144
AT5G47850	0.356754	-1.487	0.0454
AT1G16410	0.355519	-1.492	0.0071
AT1G67510	0.355027	-1.494	0.0256
AT1G32860	0.354781	-1.495	0.000131
AT3G18080	0.354781	-1.495	6.67e-10
AT4G11290	0.354289	-1.497	5.91e-07
AT5G23570	0.353799	-1.499	0.0405
AT1G21120	0.353308	-1.501	2.19e-05
AT5G24230	0.353308	-1.501	0.0214
AT3G09035	0.353064	-1.502	3.28e-05
AT4G33220	0.353064	-1.502	9.91e-13
AT5G13390	0.353064	-1.502	5.15e-07
AT1G75335	0.352574	-1.504	0.00866
AT5G21482	0.352086	-1.506	0.00024
AT5G10130	0.351842	-1.507	0.000492
AT1G04160	0.351598	-1.508	0.0369
AT1G63480	0.350868	-1.511	0.011
AT1G67750	0.348686	-1.52	0.0171
AT1G56240	0.348444	-1.521	2.12e-05
AT2G37040	0.347962	-1.523	6.33e-16
AT5G06740	0.347962	-1.523	0.00181
AT1G10870	0.34748	-1.525	0.0454
AT4G25790	0.346998	-1.527	0.000898
AT4G09560	0.346517	-1.529	0.0497
AT3G02730	0.346277	-1.53	0.0404
AT4G21740	0.345558	-1.533	2e-07
AT5G06000	0.344363	-1.538	0.0228
AT2G28510	0.343885	-1.54	5.33e-07
AT5G01100	0.342933	-1.544	4.6e-05
AT5G19310	0.342458	-1.546	0.048
AT1G68600	0.340565	-1.554	0.0221
AT1G23000	0.339857	-1.557	0.038
AT1G52400	0.339857	-1.557	5.69e-05
AT4G27560	0.339857	-1.557	0.00104
AT5G20885	0.339622	-1.558	2.29e-13
AT2G45310	0.339151	-1.56	0.00356
AT2G30770	0.338447	-1.563	0.00784
AT5G44585	0.338447	-1.563	0.0105
AT2G38010	0.336808	-1.57	5.83e-08
AT4G29700	0.336808	-1.57	7e-07
AT4G36670	0.335876	-1.574	0.00756
AT5G47490	0.335411	-1.576	0.000436
AT1G60890	0.334482	-1.58	0.023
AT5G50420	0.33425	-1.581	0.0136
AT4G21200	0.333787	-1.583	0.0443
AT3G07390	0.332863	-1.587	1.07e-09
AT3G03670	0.331711	-1.592	0.0161
AT1G68360	0.331022	-1.595	0.00247
AT2G05765	0.330793	-1.596	0.00885
AT5G45470	0.330564	-1.597	2.47e-07
AT5G37790	0.32942	-1.602	0.0137
AT5G43520	0.32942	-1.602	5.1e-08
AT1G55450	0.328508	-1.606	0.0458
AT2G46890	0.328508	-1.606	0.0423
AT5G03350	0.32828	-1.607	9.5e-05
AT3G11650	0.327371	-1.611	0.00032
AT5G57220	0.327371	-1.611	0.00671
AT2G17230	0.327145	-1.612	2.71e-11
AT3G61580	0.326691	-1.614	0.000176
AT5G23220	0.325787	-1.618	0.00352
AT2G03450	0.325561	-1.619	0.0406
AT3G10080	0.32466	-1.623	8.27e-05
AT4G14570	0.324435	-1.624	0.000257
AT3G22231	0.32421	-1.625	0.00148
AT5G60760	0.323536	-1.628	0.0124
AT3G07320	0.323312	-1.629	2.23e-07
AT2G44230	0.323088	-1.63	0.000959
AT1G22065	0.322864	-1.631	8.97e-06
AT2G37930	0.322417	-1.633	0.0181
AT4G24790	0.322417	-1.633	0.0412
AT2G38940	0.32197	-1.635	4.42e-07
AT4G36570	0.32197	-1.635	0.011
AT2G47360	0.321747	-1.636	0.00113
AT5G04480	0.321747	-1.636	0.024
AT1G22900	0.320856	-1.64	2.23e-08
AT1G52060	0.320856	-1.64	0.00415
AT1G52290	0.320856	-1.64	0.00775
AT2G40460	0.319525	-1.646	0.00685
AT3G10960	0.319303	-1.647	1.12e-06
AT2G01610	0.31864	-1.65	0.00101
AT1G17980	0.317098	-1.657	0.0304
AT1G26380	0.317098	-1.657	5.99e-05
AT1G72180	0.316439	-1.66	2.18e-10
AT4G23940	0.31622	-1.661	0.0104
AT1G49780	0.316001	-1.662	0.0169
AT3G01190	0.316001	-1.662	3.46e-11
AT5G46750	0.315563	-1.664	0.0336
AT4G22010	0.314471	-1.669	4.91e-10
AT2G28500	0.314036	-1.671	0.00698
AT1G13210	0.313166	-1.675	8.72e-09
AT3G18240	0.312732	-1.677	0.0397
AT3G23810	0.312732	-1.677	1.09e-15
AT1G61240	0.312299	-1.679	0.00208
AT1G34130	0.311434	-1.683	0.0487
AT5G64580	0.310572	-1.687	0.00394
AT3G51160	0.310357	-1.688	1.74e-15
AT2G27370	0.309283	-1.693	0.000503
AT3G13610	0.309069	-1.694	0.000146
AT5G54585	0.309069	-1.694	0.00494
AT3G21230	0.308641	-1.696	1.28e-09
AT1G24147	0.308	-1.699	2.83e-11
AT4G21903	0.30736	-1.702	0.0346
AT1G51680	0.306934	-1.704	1.32e-12
AT5G01640	0.306509	-1.706	2.57e-06
AT1G09950	0.306084	-1.708	2.16e-05
AT4G34050	0.306084	-1.708	0.000124
AT2G29750	0.30566	-1.71	9.92e-09
AT3G10720	0.30566	-1.71	1.45e-11
AT4G35390	0.305448	-1.711	0.026
AT5G12010	0.305448	-1.711	2.09e-23
AT1G22220	0.304814	-1.714	1.03e-08
AT3G17120	0.304603	-1.715	4.48e-07
AT5G22430	0.304603	-1.715	0.0375
AT5G24030	0.304181	-1.717	1.49e-10
AT5G16590	0.30397	-1.718	0.00292
AT5G03120	0.303128	-1.722	9.71e-08
AT3G18160	0.302918	-1.723	0.0386
AT5G55050	0.302918	-1.723	0.0252
AT4G39840	0.302079	-1.727	3.83e-06
AT3G62780	0.30187	-1.728	0.049
AT4G23690	0.300409	-1.735	2.66e-12
AT3G51710	0.299993	-1.737	0.041
AT2G47140	0.29937	-1.74	1.44e-05
AT4G31910	0.298748	-1.743	4.3e-06
AT5G54380	0.298748	-1.743	0.0154
AT3G25640	0.297714	-1.748	0.00114
AT1G45201	0.297508	-1.749	1.44e-06
AT1G11600	0.29689	-1.752	0.0362
AT5G66330	0.29689	-1.752	0.0294
AT5G01040	0.296684	-1.753	2.1e-15
AT1G01190	0.294839	-1.762	0.000101
AT1G52050	0.294227	-1.765	0.000298
AT2G20870	0.294023	-1.766	0.0342
AT5G44400	0.294023	-1.766	0.000165
AT1G17420	0.293819	-1.767	2.24e-12
AT2G26440	0.293819	-1.767	2.24e-07
AT1G49380	0.293615	-1.768	0.000123
AT5G10760	0.291385	-1.779	5.35e-06
AT1G12040	0.290982	-1.781	0.000343
AT1G78230	0.288371	-1.794	7.35e-06
AT2G40240	0.287772	-1.797	0.00887
AT3G23090	0.287175	-1.8	1.4e-07
AT5G60890	0.286976	-1.801	1.25e-06
AT3G01720	0.286777	-1.802	0.000104
AT1G21110	0.285785	-1.807	5.28e-09
AT2G37580	0.285389	-1.809	0.000592
AT5G65470	0.285191	-1.81	0.0422
AT5G52970	0.283811	-1.817	0.0318
AT1G10550	0.283221	-1.82	0.000516
AT5G05300	0.282829	-1.822	3.65e-09
AT3G44260	0.282633	-1.823	1.36e-16
AT5G10910	0.282633	-1.823	1.5e-05
AT1G04680	0.282046	-1.826	7.64e-13
AT1G74380	0.28185	-1.827	3.89e-17
AT1G01120	0.28146	-1.829	6.46e-13
AT4G01950	0.28107	-1.831	0.00206
AT5G47600	0.28107	-1.831	0.00899
AT3G03780	0.28068	-1.833	1.17e-13
AT3G48460	0.280292	-1.835	0.00673
AT5G42140	0.280097	-1.836	0.0178
AT3G48610	0.279903	-1.837	0.00932
AT5G04960	0.279709	-1.838	0.000241
AT5G57685	0.279322	-1.84	0.000115
AT5G01760	0.27797	-1.847	0.0231
AT1G65310	0.277585	-1.849	0.0319
AT5G52390	0.276816	-1.853	0.0106
AT1G24150	0.276624	-1.854	1.82e-06
AT2G28950	0.276624	-1.854	0.000571
AT1G64380	0.276433	-1.855	9.39e-06
AT2G34510	0.275667	-1.859	2.4e-18
AT3G13650	0.275285	-1.861	2.07e-08
AT4G21650	0.275095	-1.862	0.00118
AT4G35320	0.274143	-1.867	5.7e-11
AT5G61810	0.273194	-1.872	0.000452
AT1G13750	0.273005	-1.873	5.11e-06
AT5G42330	0.272627	-1.875	0.0392
AT1G47670	0.272438	-1.876	0.00853
AT3G44990	0.272438	-1.876	2.15e-05
AT5G03140	0.271307	-1.882	6.6e-05
AT3G47570	0.270556	-1.886	0.000495
AT1G17620	0.269994	-1.889	1.03e-28
AT1G30280	0.26962	-1.891	5.06e-06
AT5G49560	0.269433	-1.892	0.000425
AT5G62210	0.269247	-1.893	0.00422
AT4G19380	0.268501	-1.897	0.0143
AT3G16860	0.267572	-1.902	9.43e-07
AT3G50930	0.267572	-1.902	1.86e-06
AT1G30760	0.267201	-1.904	4.33e-09
AT4G39250	0.267201	-1.904	0.0351
AT4G23840	0.266831	-1.906	0.0399
AT1G74300	0.266277	-1.909	0.00643
AT3G15680	0.265172	-1.915	2.94e-06
AT1G18370	0.264988	-1.916	0.00218
AT1G77200	0.264988	-1.916	0.00516
AT2G39220	0.264988	-1.916	0.00118
AT1G12940	0.264255	-1.92	0.00477
AT3G12860	0.264071	-1.921	0.0256
AT2G44300	0.263158	-1.926	5.06e-06
AT5G17340	0.262793	-1.928	0.037
AT3G07400	0.262429	-1.93	0.00466
AT4G36240	0.26134	-1.936	5.88e-05
AT4G23140	0.261159	-1.937	0.0387
AT3G25882	0.258996	-1.949	2.13e-09
AT4G14365	0.258996	-1.949	0.000413
AT3G07130	0.254546	-1.974	0.00334
AT5G05890	0.254194	-1.976	0.00885
AT3G49500	0.253314	-1.981	0.0367
AT5G19880	0.253314	-1.981	0.033
AT1G14780	0.252788	-1.984	8.37e-07
AT5G18430	0.251913	-1.989	0.0089
AT2G47540	0.251042	-1.994	0.000284
AT5G62360	0.250694	-1.996	0.00101
AT1G08090	0.25	-2	2.3e-06
AT2G20370	0.249481	-2.003	1.15e-16
AT2G12462	0.248962	-2.006	0.0086
AT3G58560	0.248962	-2.006	0.0276
AT3G20015	0.248618	-2.008	1.07e-08
AT4G29610	0.248618	-2.008	0.000593
AT1G62710	0.248445	-2.009	0.0219
AT4G03400	0.248273	-2.01	4.45e-12
AT5G61160	0.248101	-2.011	0.000229
AT4G38420	0.247586	-2.014	3.4e-17
AT1G76580	0.244855	-2.03	0.0242
AT4G28850	0.244685	-2.031	0.00964
AT1G14540	0.24367	-2.037	7.34e-07
AT5G59240	0.243164	-2.04	0.0141
AT4G00310	0.242827	-2.042	0.01
AT1G11210	0.242322	-2.045	8.42e-15
AT3G55720	0.242322	-2.045	0.0024
AT5G15130	0.241317	-2.051	9.47e-06
AT3G25780	0.239816	-2.06	1.89e-15
AT4G30250	0.23965	-2.061	0.0288
AT5G54190	0.238821	-2.066	0.0469
AT1G18710	0.237994	-2.071	0.0342
AT3G21240	0.237171	-2.076	6.08e-16
AT3G19620	0.235044	-2.089	0.0148
AT5G01840	0.234393	-2.093	0.00091
AT5G09470	0.234068	-2.095	0.00147
AT2G33580	0.233258	-2.1	3.9e-05
AT4G20000	0.232774	-2.103	5.89e-07
AT4G39950	0.231647	-2.11	1.96e-23
AT5G52900	0.231647	-2.11	0.00807
AT2G41800	0.231326	-2.112	2.72e-10
AT3G23070	0.229728	-2.122	0.0139
AT1G62800	0.229251	-2.125	0.0095
AT3G04290	0.229092	-2.126	7.87e-08
AT1G58420	0.228141	-2.132	1.27e-09
AT1G18140	0.22751	-2.136	0.00365
AT2G05810	0.227195	-2.138	1.03e-05
AT4G12520	0.227037	-2.139	1.89e-05
AT2G37670	0.225313	-2.15	0.00763
AT2G35290	0.223446	-2.162	1.18e-17
AT2G45340	0.222982	-2.165	0.0194
AT5G57010	0.222982	-2.165	0.00016
AT3G54630	0.222828	-2.166	0.0246
AT4G38400	0.222673	-2.167	2.03e-20
AT5G12940	0.220217	-2.183	2.7e-12
AT5G66558	0.219455	-2.188	0.00212
AT5G66580	0.219151	-2.19	1.48e-08
AT1G06360	0.21794	-2.198	3.61e-06
AT5G66280	0.216284	-2.209	2.83e-07
AT2G24600	0.215835	-2.212	4.33e-15
AT2G37430	0.215685	-2.213	0.0335
AT4G36620	0.213751	-2.226	0.0443
AT4G37450	0.2111	-2.244	1.05e-29
AT3G06300	0.210954	-2.245	0.0416
AT5G53820	0.208627	-2.261	0.00522
AT3G25730	0.208483	-2.262	4.63e-25
AT3G06890	0.20805	-2.265	0.000123
AT3G45970	0.207761	-2.267	0.00219
AT1G72520	0.206899	-2.273	6.06e-16
AT1G49230	0.206326	-2.277	0.000189
AT5G49630	0.206041	-2.279	2.32e-12
AT1G11940	0.204192	-2.292	0.0267
AT4G38410	0.203627	-2.296	0.00194
AT5G49080	0.203486	-2.297	0.000242
AT1G80170	0.202501	-2.304	0.021
AT2G44578	0.20166	-2.31	0.00143
AT1G53300	0.201521	-2.311	0.0209
AT4G22080	0.201381	-2.312	0.0383
AT5G18080	0.200406	-2.319	0.0481
AT1G77520	0.199575	-2.325	6.35e-11
AT1G12950	0.199022	-2.329	5.61e-07
AT4G18253	0.199022	-2.329	1.03e-08
AT4G23810	0.198746	-2.331	4.83e-12
AT1G12710	0.197647	-2.339	0.0485
AT5G01050	0.197373	-2.341	0.000714
AT4G19120	0.19601	-2.351	2.41e-13
AT1G60390	0.195874	-2.352	0.00138
AT1G73620	0.195603	-2.354	0.000434
AT5G53990	0.195467	-2.355	0.000352
AT1G07370	0.195061	-2.358	0.0268
AT5G40150	0.194521	-2.362	0.00329
AT2G38480	0.19358	-2.369	0.000254
AT1G08960	0.193178	-2.372	0.00428
AT5G04885	0.191843	-2.382	1.7e-05
AT1G34040	0.19171	-2.383	0.0147
AT1G16690	0.19065	-2.391	0.000917
AT4G12500	0.190122	-2.395	0.000478
AT1G13270	0.189859	-2.397	0.0277
AT5G53580	0.189333	-2.401	0.0202
AT5G45650	0.189071	-2.403	0.0229
AT4G20890	0.18894	-2.404	0.000992
AT4G39920	0.187375	-2.416	0.027
AT1G79320	0.18518	-2.433	0.0359
AT2G37870	0.185052	-2.434	0.0155
AT1G65790	0.180742	-2.468	0.00278
AT1G59950	0.179493	-2.478	0.0111
AT1G22570	0.175799	-2.508	0.00025
AT1G30370	0.175799	-2.508	0.0235
AT4G21890	0.173019	-2.531	0.0478
AT1G70270	0.17254	-2.535	0.00193
AT2G37860	0.171229	-2.546	0.000606
AT3G14740	0.17111	-2.547	0.00467
AT4G24570	0.17111	-2.547	1.9e-30
AT3G57240	0.170518	-2.552	2.17e-07
AT3G45960	0.170164	-2.555	5.33e-14
AT2G34650	0.169693	-2.559	0.0371
AT1G59970	0.168638	-2.568	8.91e-08
AT2G39480	0.163913	-2.609	0.0346
AT5G48850	0.163459	-2.613	0.0448
AT3G26320	0.162781	-2.619	0.0358
AT1G05420	0.160428	-2.64	4.47e-05
AT3G02840	0.156258	-2.678	8.32e-13
AT2G43330	0.15615	-2.679	0.0142
AT2G32680	0.156041	-2.68	0.0394
AT3G59970	0.155178	-2.688	0.0148
AT2G15090	0.153573	-2.703	0.0316
AT1G08590	0.152724	-2.711	0.00535
AT5G24420	0.149374	-2.743	0.00945
AT3G14370	0.146503	-2.771	0.0255
AT2G22500	0.145491	-2.781	4.73e-53
AT2G16850	0.145088	-2.785	0.00156
AT2G17660	0.143488	-2.801	1.23e-08
AT5G59600	0.142793	-2.808	0.0414
AT2G40470	0.142201	-2.814	0.0265
AT1G67420	0.141807	-2.818	0.0408
AT1G56680	0.141512	-2.821	0.00787
AT5G53290	0.139467	-2.842	0.000118
AT1G78120	0.137834	-2.859	6.26e-09
AT1G06590	0.137547	-2.862	0.048
AT3G17790	0.136597	-2.872	0.00147
AT4G32800	0.134623	-2.893	4.69e-22
AT1G10280	0.132036	-2.921	0.0147
AT2G41480	0.131124	-2.931	1.02e-10
AT1G64390	0.129947	-2.944	7.22e-10
AT3G18750	0.12807	-2.965	0.0492
AT1G31690	0.126833	-2.979	0.0348
AT3G45680	0.126394	-2.984	0.0296
AT1G12610	0.125434	-2.995	1.77e-11
AT5G22380	0.122428	-3.03	0.00017
AT3G28040	0.122258	-3.032	0.0469
AT3G09680	0.121498	-3.041	0.0369
AT3G43960	0.121077	-3.046	0.000743
AT4G39404	0.120993	-3.047	0.0447
AT4G12510	0.12091	-3.048	0.000152
AT3G13080	0.120742	-3.05	0.0162
AT3G25600	0.120324	-3.055	0.0346
AT1G11950	0.120158	-3.057	0.0382
AT5G59310	0.111801	-3.161	0.00183
AT4G33680	0.110721	-3.175	0.0254
AT2G46660	0.110338	-3.18	0.0272
AT2G19780	0.1095	-3.191	0.00543
AT1G56120	0.108668	-3.202	0.0359
AT2G21630	0.108593	-3.203	0.0434
AT2G27290	0.108518	-3.204	0.0324
AT1G78860	0.106211	-3.235	7.31e-05
AT1G16220	0.106137	-3.236	0.013
AT3G03130	0.10577	-3.241	0.00192
AT3G53010	0.104241	-3.262	0.0291
AT5G19060	0.104025	-3.265	0.0457
AT3G51930	0.102025	-3.293	0.0317
AT1G27410	0.101884	-3.295	0.0387
AT5G40140	0.1009	-3.309	0.0318
AT5G58700	0.099511	-3.329	4.98e-07
AT3G10610	0.0983453	-3.346	0.0329
AT3G05470	0.0948637	-3.398	0.00848
AT2G29120	0.093234	-3.423	0.00811
AT4G24400	0.0925258	-3.434	0.0399
AT1G08860	0.0915054	-3.45	0.0309
AT1G18590	0.0907474	-3.462	0.0281
AT1G76430	0.0905589	-3.465	0.0265
AT2G40130	0.0896222	-3.48	0.0324
ATCG00310	0.0870507	-3.522	0.0322
AT5G58690	0.0850821	-3.555	0.0129
AT4G20140	0.0849054	-3.558	0.0155
AT5G07800	0.0848466	-3.559	0.0116
AT1G75410	0.0832734	-3.586	0.0199
AT3G55790	0.0828704	-3.593	0.0197
AT2G19380	0.0826982	-3.596	0.00896
AT4G02330	0.082355	-3.602	0.000183
AT5G39000	0.082127	-3.606	0.0246
AT2G37070	0.0816728	-3.614	0.0286
AT5G05560	0.0814467	-3.618	0.0199
AT1G65490	0.0803254	-3.638	0.0274
AT5G42510	0.0774817	-3.69	0.00205
AT5G26230	0.0753108	-3.731	0.00596
AT2G32920	0.0741197	-3.754	0.0156
AT1G29950	0.0736077	-3.764	0.0142
AT5G60350	0.0732514	-3.771	0.0149
AT1G06930	0.0725943	-3.784	0.00742
AT1G32415	0.0708052	-3.82	0.00641
AT3G09280	0.0696371	-3.844	0.0012
AT4G14450	0.0678268	-3.882	0.00474
AT4G19140	0.0647041	-3.95	0.0217
AT3G62280	0.0633286	-3.981	0.0241
AT3G57530	0.0626301	-3.997	0.00638
AT5G43990	0.0621544	-4.008	0.035
AT4G39330	0.0620253	-4.011	0.0414
AT4G17890	0.0618107	-4.016	0.00651
AT1G29090	0.0615542	-4.022	0.00351
AT3G57130	0.0612138	-4.03	0.0151
AT3G56100	0.0604548	-4.048	0.0104
AT5G51490	0.0573128	-4.125	0.0127
AT2G34930	0.056838	-4.137	0.0173
AT1G33760	0.0550543	-4.183	3.5e-09
AT2G22930	0.0548639	-4.188	0.00298
AT2G20520	0.0524832	-4.252	0.0356
AT1G55420	0.0520485	-4.264	0.0151
AT4G00770	0.0504151	-4.31	0.00365
AT1G61930	0.0463914	-4.43	0.00317
AT4G27720	0.0431349	-4.535	0.00471
AT3G47960	0.0420719	-4.571	0.000887
AT1G63930	0.0384466	-4.701	0.00131
AT4G16660	0.0329861	-4.922	0.000521
AT4G34950	0.0296053	-5.078	1.09e-05

## Sheet: Ch1 LL
Gene	Fold change	log2FC	p-value
AT5G54865	2.10631e+06	21.0063	7.61319e-07
ATCG01180	34271.6	15.0647	0.000469969
AT3G03670	58.9842	5.88226	6.31109e-12
AT2G03850	33.9939	5.0872	0.00016616
AT5G10946	32.0911	5.0041	0.000444362
AT4G33720	31.2644	4.96645	1.60189e-07
ATCG00530	29.6459	4.88976	0.0205228
AT2G41810	29.5169	4.88347	0.00222218
AT5G19890	28.9857	4.85727	0.00051626
AT4G35220	26.6013	4.73343	0.00148672
AT5G43725	25.0761	4.64824	0.00261203
AT3G28650	24.6134	4.62137	0.00396891
AT1G05240	24.4578	4.61222	0.00151895
AT3G23930	20.9732	4.39048	0.00117491
AT3G20810	20.85	4.38197	1.24918e-48
AT3G05285	20.7867	4.37759	0.00312338
AT2G44750	20.4437	4.35358	0.00700573
AT1G09230	20.3573	4.34747	0.00559494
AT1G58684	19.2213	4.26463	0.00236817
AT3G14610	19.0948	4.25511	0.00834664
AT1G80340	18.7244	4.22685	0.00347162
AT3G26230	18.0554	4.17436	0.0019996
AT1G16770	17.6049	4.1379	0.0242983
AT5G51520	17.3767	4.11909	0.00998795
AT1G53700	17.2335	4.10714	2.72816e-05
AT2G05530	16.2529	4.02263	0.0170979
AT1G31820	16.1798	4.01612	0.0156735
AT4G15440	15.8595	3.98728	0.0106117
AT3G22640	14.9501	3.90208	0.00568088
AT3G05950	14.923	3.89947	8.4042e-06
AT4G11790	14.8064	3.88815	0.0326502
AT1G10530	14.3399	3.84196	0.0493655
AT5G58770	14.1852	3.82632	6.02345e-08
AT4G08770	13.9269	3.7998	0.00116992
AT3G49960	13.5342	3.75854	0.0184832
AT1G51645	13.0938	3.71082	0.0429511
AT1G49570	13.0262	3.70334	6.29437e-14
AT2G41280	12.7103	3.66793	0.0182965
AT1G05660	12.6739	3.66378	0.0175133
AT1G34520	11.9392	3.57764	0.0225065
AT3G60280	11.8198	3.56314	3.35866e-05
AT4G16260	11.8178	3.56289	1.33126e-22
AT3G23200	11.7332	3.55252	0.0379331
AT3G27150	11.3269	3.50168	0.000429589
ATCG01210	11.3152	3.50019	0.0160612
AT1G73650	10.5592	3.40042	0.0366953
AT5G56795	10.3954	3.37787	0.047126
AT5G03960	10.2186	3.35312	0.0410818
AT2G32530	10.0571	3.33014	3.42975e-19
AT5G64190	10.0495	3.32905	4.53854e-05
AT1G12940	9.9779	3.31874	0.00267723
AT1G49470	9.84715	3.29971	0.0291771
AT4G25760	9.83207	3.2975	2.90771e-05
AT1G19610	9.82694	3.29674	4.25251e-35
AT4G33020	9.29993	3.21722	0.0192177
AT5G39610	9.03883	3.17614	0.010715
AT5G60590	8.97602	3.16608	0.0480036
AT1G54970	8.95067	3.162	0.0400991
AT1G28470	8.82267	3.14122	0.0192167
AT5G15500	8.79776	3.13714	0.000869072
AT3G59850	8.67806	3.11737	0.0162054
AT4G21790	8.64063	3.11114	0.0168847
AT5G59990	8.52397	3.09153	0.00312372
AT3G47430	8.28956	3.05129	5.5328e-26
AT1G28660	8.20435	3.03639	0.0166097
AT2G40610	8.01739	3.00313	1.93474e-05
AT4G37920	7.97691	2.99583	0.0246865
AT4G12310	7.95728	2.99227	0.0018932
AT5G67430	7.83031	2.96907	0.0190657
AT4G11650	7.67383	2.93995	3.05751e-39
AT1G06080	7.53235	2.9131	1.86219e-07
AT5G48800	7.37502	2.88265	0.044017
AT4G37310	7.37208	2.88207	0.000243629
AT1G73260	7.23397	2.85479	6.64439e-15
AT3G06510	7.00868	2.80914	0.000438651
AT3G16770	6.90014	2.78663	9.91546e-58
AT4G22900	6.62527	2.72798	0.0378707
AT1G64500	6.60299	2.72312	1.66337e-22
AT2G45360	6.54065	2.70943	4.15535e-11
AT5G66460	6.50998	2.70265	0.0374078
AT2G47190	6.43969	2.68699	1.86291e-10
AT3G01970	6.43569	2.68609	1.4481e-38
AT2G42290	6.29001	2.65306	0.0111914
AT5G02830	6.28924	2.65288	0.00482482
AT5G57520	6.26654	2.64767	0.041959
AT3G28100	6.19712	2.6316	2.07273e-09
AT4G24930	6.14805	2.62013	0.0204188
AT2G28630	6.07053	2.60182	0.00790229
AT3G56500	6.05203	2.59742	0.014729
AT3G13450	6.04353	2.59539	0.0168755
AT1G52660	5.92277	2.56627	0.0199079
AT1G29090	5.88782	2.55773	0.0219513
AT4G30320	5.86047	2.55102	7.09168e-06
AT5G20940	5.83666	2.54514	0.00205132
AT5G54250	5.83493	2.54471	7.17786e-24
AT3G04720	5.829	2.54325	2.23395e-27
AT1G62540	5.79834	2.53564	0.00492909
AT2G08650	5.78034	2.53116	1.41001e-09
AT2G26670	5.77004	2.52858	0.0260108
AT1G79110	5.75336	2.5244	4.29664e-05
AT2G33480	5.73277	2.51923	4.92544e-06
AT3G17626	5.6947	2.50962	0.000352443
AT1G67328	5.61387	2.48899	0.00985448
AT4G25580	5.60039	2.48553	0.0099315
AT1G52342	5.57466	2.47888	1.66189e-25
AT4G22760	5.5538	2.47348	0.0300801
AT2G32540	5.55319	2.47332	1.86726e-11
AT3G62090	5.52103	2.46494	0.00783495
AT1G75750	5.49403	2.45786	3.79079e-31
AT2G21820	5.43091	2.44119	0.0272742
AT2G28200	5.3915	2.43069	2.8625e-15
AT2G25680	5.32476	2.41272	8.64665e-07
AT2G31960	5.31471	2.40999	0.00939013
AT2G42890	5.30052	2.40614	0.00134845
AT5G09970	5.26427	2.39623	0.0416149
AT2G25625	5.24861	2.39194	2.3024e-23
AT3G21760	5.21447	2.38252	1.27284e-20
AT2G43920	5.21022	2.38134	9.08107e-20
AT3G03470	5.199	2.37823	5.34794e-38
AT1G17810	5.19044	2.37586	0.025818
AT1G20120	5.18686	2.37486	0.00726707
AT3G26240	5.17023	2.37023	0.0129765
AT1G18860	5.09603	2.34937	0.00813972
AT3G21351	5.07354	2.34299	2.13821e-05
AT1G17100	5.01104	2.32511	7.67815e-30
AT1G55020	5.00747	2.32408	4.8332e-23
AT3G15580	4.96545	2.31192	0.0153395
AT3G22550	4.93223	2.30224	0.000476861
AT1G05560	4.91122	2.29608	1.52918e-13
AT2G41178	4.8589	2.28063	0.0408865
AT4G15550	4.84817	2.27744	6.14829e-28
AT4G37520	4.76458	2.25235	2.15476e-20
AT3G47010	4.75926	2.25074	0.00342807
AT4G02700	4.62739	2.2102	0.0141619
AT5G53970	4.59588	2.20034	0.00223323
AT1G29195	4.58602	2.19724	0.00044509
AT4G37320	4.58474	2.19684	3.40201e-15
AT5G47590	4.56499	2.19061	1.61943e-10
AT1G21320	4.55228	2.18659	0.001198
AT5G04390	4.54662	2.1848	0.000272293
AT1G78020	4.47647	2.16236	5.6025e-25
AT5G38940	4.42421	2.14542	0.028082
AT1G80160	4.4189	2.14369	0.00427849
AT3G09780	4.41678	2.14299	0.0433352
AT3G50840	4.39966	2.13739	0.00366327
AT2G25090	4.39817	2.1369	0.000108813
AT3G12502	4.39151	2.13472	0.0340507
AT1G78815	4.37825	2.13036	0.00623219
AT1G65350	4.36912	2.12734	0.000442135
AT4G32870	4.35653	2.12318	5.81722e-24
AT2G37640	4.34866	2.12057	2.82786e-19
AT5G24155	4.33564	2.11625	0.00439768
AT5G53160	4.32899	2.11403	0.0357974
AT4G11910	4.32165	2.11158	8.23888e-07
AT5G42530	4.30894	2.10733	7.87684e-09
AT4G33150	4.29953	2.10418	4.96146e-05
AT5G42060	4.25303	2.08849	0.00897905
AT3G14280	4.24968	2.08735	0.00587052
AT5G64550	4.21777	2.07648	2.77201e-05
AT4G26150	4.20545	2.07226	3.69665e-07
AT5G52190	4.19283	2.06792	0.0202152
AT4G25707	4.18435	2.065	0.0291388
AT1G79900	4.17616	2.06218	0.00299925
AT2G19090	4.09643	2.03437	0.0404347
AT2G26740	4.08432	2.0301	4.76654e-27
AT2G02930	4.05234	2.01876	0.000212821
AT5G62140	4.04204	2.01508	3.49822e-09
AT5G04880	4.03443	2.01237	0.00025389
AT2G25940	4.02263	2.00814	0.00213971
AT3G23240	4.01659	2.00597	2.37067e-05
AT3G28940	4.01611	2.0058	0.0268497
AT2G05510	4.00721	2.0026	4.97138e-16
AT3G22820	3.99003	1.9964	0.0107048
AT4G10380	3.96708	1.98808	2.57365e-20
AT3G50980	3.95167	1.98246	2.55839e-05
AT5G36220	3.94147	1.97873	4.48562e-11
AT1G18350	3.93349	1.97581	0.00307368
AT5G66490	3.91223	1.96799	4.71619e-19
AT4G33040	3.89737	1.9625	0.00192352
AT3G14210	3.89457	1.96147	1.00537e-26
AT1G51355	3.86447	1.95027	0.00216958
AT1G14430	3.82336	1.93484	0.000205976
AT3G61930	3.81886	1.93314	8.4568e-06
AT5G14780	3.8045	1.92771	1.19515e-20
AT1G58150	3.80106	1.9264	2.54438e-08
AT4G32810	3.79721	1.92494	1.03609e-08
AT1G36060	3.78235	1.91928	2.78384e-17
AT3G51000	3.76609	1.91307	0.00317408
AT4G01915	3.7623	1.91161	0.00589624
AT4G31650	3.7491	1.90654	0.00243797
AT5G03455	3.74056	1.90325	0.00317223
AT1G19960	3.72949	1.89898	6.85993e-05
AT4G32940	3.72573	1.89752	9.97989e-05
AT4G17030	3.71114	1.89186	4.46094e-10
AT1G11540	3.70982	1.89135	0.002414
AT2G39705	3.70265	1.88856	1.30505e-17
AT2G03550	3.69441	1.88534	1.18995e-07
AT5G06270	3.68315	1.88094	1.18913e-05
AT3G04184	3.67673	1.87842	0.0451994
AT5G14180	3.66906	1.87541	2.09037e-05
AT3G25290	3.66292	1.873	1.47705e-05
AT4G28850	3.65153	1.8685	0.000904274
AT2G31560	3.64666	1.86657	5.29623e-13
AT4G00895	3.6455	1.86612	0.00315248
AT2G23910	3.63978	1.86385	0.0445164
AT1G23050	3.63418	1.86163	0.000848923
AT4G33730	3.63137	1.86051	0.0113007
AT5G01260	3.63082	1.8603	0.00141611
AT2G34080	3.63051	1.86017	0.00215212
AT3G61630	3.6286	1.85941	1.75659e-10
AT4G36050	3.62112	1.85644	0.0357672
AT4G33735	3.6198	1.85591	0.0203565
AT1G15380	3.56663	1.83456	1.67242e-25
AT5G20670	3.56228	1.8328	0.0034252
AT1G66840	3.56138	1.83244	0.0143986
AT5G55580	3.56088	1.83224	0.0109613
AT2G21187	3.54812	1.82706	8.13276e-08
AT5G52420	3.54388	1.82533	1.51618e-10
AT1G49010	3.53893	1.82331	3.64808e-07
AT1G68430	3.52756	1.81867	0.0394163
AT1G68620	3.52656	1.81826	5.47864e-10
AT5G43580	3.50928	1.81118	0.0270349
AT2G17740	3.50797	1.81064	0.0162005
AT3G22121	3.50235	1.80832	0.0248696
AT5G60630	3.50201	1.80818	0.00914099
AT3G12500	3.49351	1.80468	6.97805e-12
AT1G68110	3.47613	1.79748	0.0147512
AT3G13672	3.46134	1.79133	0.0155221
AT2G24280	3.45793	1.78991	1.02211e-09
AT1G34110	3.44985	1.78654	0.000361343
AT3G23150	3.44482	1.78443	1.11071e-14
AT2G23590	3.43849	1.78178	0.0185493
AT5G18180	3.42899	1.77778	0.00807008
AT5G52780	3.41561	1.77214	1.98962e-23
AT4G00165	3.39958	1.76536	2.76301e-18
AT3G07500	3.39566	1.76369	0.0292296
AT1G05562	3.39196	1.76212	6.15557e-06
AT1G11700	3.38217	1.75795	2.95415e-09
AT4G15390	3.37883	1.75653	1.37168e-13
AT4G25790	3.37223	1.7537	4.77268e-05
AT1G66140	3.37028	1.75287	1.47783e-15
AT4G17680	3.3681	1.75194	0.00568478
AT1G54120	3.3678	1.7518	0.0292794
AT5G10520	3.36415	1.75024	0.000395075
AT1G77885	3.31969	1.73105	3.79753e-28
AT3G48550	3.30188	1.72329	0.00228559
AT5G11260	3.29791	1.72155	2.13126e-16
AT3G51440	3.29363	1.71968	1.62202e-10
AT1G75335	3.28349	1.71523	1.23749e-05
AT2G23672	3.27962	1.71353	4.5145e-06
AT1G08630	3.2709	1.70969	3.86444e-17
AT5G61610	3.2529	1.70173	0.000105541
AT4G15545	3.25016	1.70051	0.00292038
AT3G62410	3.23488	1.69371	7.80891e-26
AT3G50740	3.22193	1.68793	2.06043e-18
AT1G02070	3.21609	1.68531	0.0498474
AT4G16690	3.21421	1.68446	0.000569743
AT3G04530	3.20084	1.67845	7.76143e-06
AT2G41180	3.19974	1.67796	1.5119e-08
AT5G44580	3.19307	1.67494	2.27122e-12
AT3G60300	3.18335	1.67055	9.11415e-21
AT2G34490	3.18282	1.67031	5.8791e-09
AT2G36950	3.17096	1.66492	2.32734e-31
AT5G19040	3.16503	1.66222	0.00617423
AT5G41400	3.14505	1.65308	5.54026e-06
AT2G21180	3.1164	1.63988	4.05841e-10
AT3G13062	3.09119	1.62816	2.46424e-14
AT1G73830	3.08676	1.62609	6.13191e-08
AT2G04110	3.08557	1.62554	4.68533e-12
AT3G48310	3.08404	1.62482	3.53714e-09
AT5G20630	3.07357	1.61991	6.63282e-11
AT4G13540	3.07218	1.61926	3.75618e-06
AT3G08860	3.06831	1.61744	3.0646e-06
AT1G06002	3.06736	1.617	4.8089e-05
AT3G01470	3.05624	1.61176	6.14696e-29
AT4G37330	3.05358	1.6105	1.28531e-10
AT2G37630	3.04849	1.60809	4.14004e-09
AT5G60050	3.0412	1.60464	0.00920209
AT5G03560	3.04048	1.6043	1.21571e-10
AT5G57655	3.04023	1.60418	0.000164341
AT3G02620	3.03354	1.601	0.00245992
AT4G26542	3.0291	1.59889	0.045536
AT4G40090	3.01583	1.59256	5.86782e-13
AT2G37530	3.0144	1.59187	0.0205945
AT2G21970	3.01397	1.59167	2.23249e-20
AT4G12290	3.011	1.59024	1.01369e-12
AT4G02710	3.00673	1.5882	0.00344009
AT3G60966	3.0067	1.58818	0.000102258
AT5G47810	2.99946	1.5847	9.35575e-10
AT3G20640	2.9993	1.58463	0.0107287
AT1G45150	2.99711	1.58357	1.14743e-10
AT4G17730	2.9952	1.58265	5.93447e-05
AT5G13330	2.98981	1.58006	1.99055e-15
AT3G28070	2.98478	1.57763	0.000251012
AT1G78995	2.97778	1.57424	3.04761e-08
AT5G56100	2.97347	1.57215	2.6565e-17
AT1G62370	2.97335	1.57209	6.0783e-06
AT5G56860	2.96804	1.56951	3.696e-11
AT1G78460	2.9672	1.5691	8.96276e-15
AT3G21750	2.9613	1.56623	1.63317e-11
AT4G32272	2.95477	1.56304	0.0106354
AT1G06160	2.9501	1.56076	1.34668e-12
AT2G33050	2.94425	1.5579	0.0101189
AT4G14830	2.94281	1.5572	8.04988e-08
AT4G32460	2.93835	1.55501	1.29116e-10
AT4G26850	2.93363	1.55269	1.35822e-14
AT5G62680	2.92571	1.54879	0.000172908
AT5G65640	2.92485	1.54836	0.0161096
AT3G24503	2.92421	1.54805	5.03479e-11
AT2G01290	2.92152	1.54672	2.88632e-12
AT5G48500	2.90829	1.54017	6.51146e-07
AT3G25880	2.90528	1.53867	0.0424199
AT5G59220	2.90372	1.5379	0.00235581
AT1G01180	2.9002	1.53615	3.49891e-11
AT5G19730	2.89995	1.53603	0.000535186
AT3G01520	2.89953	1.53582	0.0366868
AT5G66690	2.89323	1.53268	3.34989e-07
AT1G12780	2.87116	1.52163	0.00817974
AT1G67365	2.86084	1.51644	0.000256444
AT1G09090	2.8592	1.51561	0.0475336
AT1G09530	2.85276	1.51236	1.64299e-09
AT5G64570	2.84382	1.50783	9.66334e-32
AT4G37560	2.84244	1.50713	0.00191727
AT4G38540	2.83948	1.50563	2.31316e-07
AT5G03280	2.83421	1.50295	3.98368e-15
AT1G29160	2.83186	1.50175	8.73556e-09
AT1G16320	2.82586	1.49869	0.0450843
AT3G02060	2.8248	1.49815	0.00563943
AT4G25710	2.82004	1.49571	0.000216787
AT3G12710	2.81958	1.49548	5.51426e-06
AT2G30370	2.81705	1.49419	0.00879663
AT5G11550	2.81099	1.49108	3.78895e-06
AT3G51860	2.80966	1.49039	7.42098e-05
AT3G26610	2.80583	1.48843	0.0389552
AT1G13990	2.80565	1.48834	1.95226e-19
AT5G21100	2.80159	1.48624	0.0024123
AT1G08230	2.7795	1.47483	0.0165505
AT5G42780	2.77812	1.47411	9.55301e-05
AT1G13740	2.76856	1.46913	0.00193172
AT4G18940	2.76172	1.46557	0.00173376
AT5G08260	2.74791	1.45833	8.2796e-12
AT3G62650	2.74736	1.45804	1.89307e-20
AT3G07650	2.73979	1.45406	0.000420221
AT3G21870	2.73107	1.44947	1.7372e-06
AT4G14540	2.72778	1.44773	5.06774e-12
AT3G60330	2.72275	1.44507	0.0156325
AT2G28710	2.72134	1.44432	0.000147012
AT5G41410	2.72008	1.44365	6.42556e-07
AT5G53486	2.71912	1.44314	0.00218386
AT1G31310	2.71839	1.44275	0.0477056
AT1G48300	2.71537	1.44115	1.31854e-07
AT1G69530	2.71467	1.44078	5.44685e-10
AT3G59710	2.70786	1.43716	0.0376267
AT1G70760	2.70151	1.43376	0.0313596
AT3G16530	2.69714	1.43143	0.01569
AT1G10640	2.69129	1.4283	0.0293838
AT1G78450	2.67886	1.42162	0.00180886
AT5G58390	2.66663	1.41502	0.000202183
AT1G64230	2.66309	1.4131	0.00700439
AT2G38180	2.66046	1.41167	0.000729027
AT3G56270	2.65773	1.41019	0.0454141
AT2G05540	2.65237	1.40728	1.21798e-20
AT4G12300	2.64973	1.40584	1.61046e-05
AT1G04310	2.64726	1.4045	1.24952e-05
AT1G66200	2.6409	1.40103	2.54813e-23
AT5G14840	2.64084	1.401	1.18328e-05
AT5G57240	2.63747	1.39915	0.00515137
AT3G48280	2.63668	1.39872	0.00464341
AT2G22660	2.63303	1.39672	2.3842e-16
AT2G15580	2.62862	1.39431	5.1261e-13
AT5G23100	2.6266	1.3932	0.00420279
AT3G51430	2.6256	1.39265	1.25407e-07
AT3G54040	2.62154	1.39041	2.01318e-19
AT3G53280	2.61622	1.38748	3.64718e-09
AT5G08710	2.61456	1.38657	0.00444568
AT3G50440	2.61374	1.38612	1.69584e-05
AT2G20920	2.61247	1.38541	1.38395e-22
AT5G03140	2.61091	1.38455	3.43588e-05
AT3G03870	2.60825	1.38308	1.84847e-07
AT3G28080	2.60385	1.38065	0.0225221
AT4G11290	2.5868	1.37117	0.00279724
AT3G61198	2.58574	1.37058	5.62899e-06
AT2G37200	2.58513	1.37023	7.43707e-16
AT4G37580	2.58025	1.36751	0.00210174
AT1G47128	2.57982	1.36727	4.5069e-26
AT1G27980	2.57777	1.36612	5.00355e-14
AT2G36470	2.57586	1.36506	5.8712e-05
AT3G23800	2.57548	1.36484	0.0152992
AT2G26975	2.57537	1.36478	2.74753e-09
AT3G05100	2.5728	1.36334	0.0343294
AT4G28020	2.5615	1.35699	0.00250345
AT5G17170	2.56055	1.35645	1.68293e-13
AT1G02050	2.55882	1.35548	2.29793e-05
AT5G58800	2.5545	1.35304	4.73426e-15
AT2G38090	2.55367	1.35257	0.0165677
AT5G23660	2.55087	1.35099	0.0470983
AT3G15760	2.54766	1.34917	0.00053988
AT1G07090	2.54019	1.34494	1.28663e-10
AT2G43620	2.53948	1.34453	0.0267622
AT1G70560	2.53878	1.34414	0.000196461
AT5G47640	2.53072	1.33955	2.26865e-08
AT2G22800	2.53036	1.33934	4.3571e-05
AT1G32740	2.52309	1.33519	0.0242082
AT1G17700	2.52239	1.33479	0.0228722
AT3G01190	2.51986	1.33335	6.79078e-09
AT2G38210	2.51586	1.33105	4.62642e-05
AT2G23390	2.51344	1.32966	1.39856e-06
AT1G27480	2.50984	1.32759	1.43929e-09
AT2G30150	2.50611	1.32545	0.00209064
AT2G28110	2.5005	1.32222	2.49143e-07
AT1G22350	2.49849	1.32105	0.0148036
AT2G24545	2.49693	1.32015	0.026004
AT5G48545	2.49101	1.31673	6.15522e-05
AT5G20130	2.48933	1.31576	9.74218e-07
AT2G33855	2.4885	1.31528	5.42783e-09
AT3G46580	2.4866	1.31417	0.0206628
AT3G61440	2.4829	1.31203	0.000444983
AT2G43370	2.48272	1.31192	0.0368801
AT1G64950	2.48254	1.31182	9.41908e-15
AT1G21780	2.47835	1.30938	0.0265694
AT3G46900	2.47553	1.30774	0.000267887
AT3G19080	2.47431	1.30703	0.0174474
AT1G13830	2.47309	1.30631	0.00734584
AT1G76280	2.4714	1.30533	0.01415
AT3G16670	2.47007	1.30455	1.00646e-06
AT4G02280	2.46967	1.30432	0.0137266
AT5G23240	2.46792	1.3033	0.00489111
AT3G17070	2.46786	1.30326	1.19873e-05
AT2G37130	2.46763	1.30312	1.05645e-10
AT4G12470	2.46518	1.30169	4.52498e-08
AT2G37860	2.45424	1.29527	0.0184419
AT4G14145	2.44867	1.292	0.0016854
AT1G69587	2.44835	1.29181	0.000882558
AT2G22650	2.44652	1.29073	0.000578711
AT2G47910	2.44529	1.29	1.26277e-11
AT4G13100	2.44514	1.28992	3.60072e-05
AT3G46230	2.44094	1.28744	0.000556654
AT4G12480	2.43429	1.2835	7.10711e-07
AT1G55920	2.43376	1.28319	1.29224e-11
AT4G38932	2.43108	1.2816	9.38826e-07
AT1G55530	2.43002	1.28097	2.06733e-07
AT5G24160	2.42848	1.28005	0.000242695
AT5G57625	2.4216	1.27596	2.0247e-09
AT2G26355	2.41972	1.27484	0.00530999
AT5G15210	2.41926	1.27457	1.40534e-09
AT1G18720	2.41513	1.2721	0.0386296
AT2G26695	2.41141	1.26988	0.00653885
AT3G11930	2.40686	1.26715	7.68798e-19
AT4G25910	2.40633	1.26683	0.000150186
AT3G44990	2.40516	1.26613	6.81219e-05
AT1G11600	2.40506	1.26607	0.0459576
AT4G21120	2.4	1.26303	0.00959666
AT3G21352	2.39875	1.26228	0.0195983
AT1G58602	2.39741	1.26148	1.0517e-06
AT1G10960	2.39659	1.26098	1.36976e-16
AT5G48330	2.39557	1.26037	0.00721642
AT1G19670	2.38752	1.25551	5.02377e-10
AT1G54100	2.38738	1.25543	4.26459e-19
AT4G25820	2.38706	1.25524	2.78076e-06
AT1G15400	2.38144	1.25183	5.36379e-21
AT4G16190	2.37712	1.24921	0.00986075
AT1G20190	2.37587	1.24845	0.013972
AT5G52170	2.37474	1.24777	9.81063e-05
AT3G16910	2.37118	1.2456	3.50961e-13
AT5G04190	2.37041	1.24514	0.00699205
AT3G53920	2.36966	1.24468	1.36625e-06
AT1G61620	2.36839	1.24391	0.000989497
AT4G34131	2.3667	1.24288	3.44399e-06
AT3G06145	2.36451	1.24154	0.00799018
AT2G36800	2.36389	1.24116	0.0138105
AT5G03230	2.36267	1.24042	5.20025e-06
AT2G04790	2.35631	1.23653	0.0184369
AT1G77230	2.35026	1.23282	0.0265697
AT1G23040	2.3496	1.23241	1.90195e-14
AT1G70230	2.34895	1.23202	1.18554e-06
AT1G68360	2.34618	1.23031	0.0263825
AT1G65980	2.3452	1.22971	0.0106696
AT5G48485	2.34414	1.22906	1.36912e-06
AT1G80180	2.34348	1.22865	5.36947e-17
AT5G45250	2.33833	1.22548	0.0364201
AT1G55850	2.33695	1.22463	1.71129e-11
AT1G42550	2.33551	1.22374	1.11388e-13
AT4G09350	2.33076	1.2208	0.000344634
AT2G37100	2.32868	1.21951	0.0498177
AT2G01680	2.32805	1.21912	0.000280802
AT5G67370	2.32752	1.2188	2.68374e-05
AT1G48960	2.3254	1.21748	0.00270921
AT4G14100	2.3244	1.21686	2.64412e-08
AT4G01410	2.32152	1.21507	4.00675e-07
AT2G40080	2.32053	1.21446	2.04657e-10
AT4G01670	2.31897	1.21348	0.00629645
AT5G20520	2.31824	1.21303	4.02794e-08
AT5G58375	2.31583	1.21153	0.000297423
AT5G58540	2.3147	1.21083	0.00151231
AT2G30390	2.31449	1.21069	3.47762e-07
AT4G16670	2.31258	1.2095	0.0185309
AT3G19450	2.31158	1.20888	1.67269e-07
AT5G44660	2.31057	1.20825	0.0162998
AT5G47560	2.3073	1.20621	1.93112e-13
AT4G31290	2.30621	1.20553	8.68048e-09
AT2G23430	2.30515	1.20486	9.24996e-09
AT4G01070	2.3022	1.20301	7.49961e-08
AT2G19310	2.30103	1.20228	0.0372202
AT5G25890	2.30096	1.20224	1.90442e-11
AT5G44920	2.30041	1.20189	0.000191099
AT1G32520	2.29869	1.20081	0.00376215
AT5G40720	2.29285	1.19714	6.0773e-06
AT1G48430	2.29278	1.1971	1.3205e-09
AT4G13660	2.2908	1.19585	9.99275e-06
AT5G64120	2.2902	1.19547	0.00197418
AT4G31390	2.28618	1.19294	4.25048e-06
AT2G31160	2.28554	1.19254	0.000997936
AT4G04830	2.28141	1.18993	0.000382093
AT5G14800	2.28044	1.18931	1.46099e-10
AT1G01490	2.27864	1.18817	3.26189e-16
AT2G45830	2.27618	1.18662	0.0375722
AT1G56200	2.27537	1.1861	1.9983e-13
AT5G59570	2.27431	1.18543	7.62488e-06
AT1G67750	2.2684	1.18167	0.0102934
AT1G71180	2.26203	1.17762	2.50778e-05
AT3G02910	2.26081	1.17684	5.68343e-10
AT4G33660	2.26044	1.1766	8.11398e-09
AT5G07360	2.26017	1.17643	2.05586e-05
AT5G47620	2.25755	1.17476	3.53942e-13
AT5G15840	2.25444	1.17277	0.0246541
AT1G08250	2.25443	1.17276	2.65958e-07
AT1G71990	2.25257	1.17157	0.0125665
AT1G01320	2.25177	1.17106	5.03729e-08
AT2G38120	2.24842	1.16891	0.0022612
AT2G29950	2.246	1.16736	0.034221
AT4G00040	2.24423	1.16622	1.35547e-05
AT2G38530	2.24355	1.16578	1.64749e-11
AT1G20890	2.2393	1.16305	0.00127285
AT1G80310	2.23875	1.16269	3.61087e-08
AT3G06660	2.23382	1.15951	0.00221942
AT5G42090	2.23121	1.15783	0.00020824
AT5G66170	2.22933	1.15661	0.00514486
AT5G48840	2.22877	1.15625	0.0219914
AT3G63445	2.22387	1.15307	0.026498
AT5G44910	2.22318	1.15263	0.04821
AT3G17611	2.22078	1.15107	0.00240218
AT1G80300	2.21521	1.14744	3.75016e-06
AT4G25780	2.21301	1.14601	0.00997786
AT5G02840	2.21094	1.14466	9.16901e-06
AT3G18280	2.20986	1.14395	3.71884e-10
AT1G76460	2.20945	1.14369	0.000411636
AT1G56220	2.20868	1.14319	1.17071e-15
AT4G15530	2.20741	1.14236	3.74404e-08
AT2G46310	2.20682	1.14197	0.014944
AT2G01270	2.20556	1.14115	1.26123e-08
AT3G05990	2.20532	1.14099	0.0201829
AT2G18280	2.20476	1.14062	1.06532e-08
AT3G44880	2.20408	1.14018	1.97752e-09
AT4G06410	2.20039	1.13776	0.0148026
AT3G24100	2.19583	1.13476	1.74735e-12
AT3G56020	2.19457	1.13394	0.00195873
AT1G17530	2.19387	1.13348	1.6833e-11
AT1G19350	2.18954	1.13063	3.08337e-07
AT5G14390	2.18903	1.13029	1.4653e-05
AT1G19130	2.18857	1.12999	0.01989
AT2G07180	2.18841	1.12988	1.09297e-11
AT3G48800	2.1845	1.1273	0.00925923
AT4G17695	2.18051	1.12466	0.0258425
AT5G20110	2.17932	1.12388	0.00421978
AT3G13224	2.17738	1.12259	1.23489e-05
AT5G05500	2.17705	1.12238	4.80893e-05
AT3G11560	2.17643	1.12197	0.037186
AT4G00270	2.1744	1.12062	0.00013023
AT3G51420	2.17367	1.12013	0.0246675
AT2G24980	2.16959	1.11742	0.0173584
AT1G48750	2.16745	1.116	1.42312e-08
AT1G72030	2.16641	1.11531	2.58247e-06
AT2G28000	2.16343	1.11332	0.0414389
AT2G20550	2.1632	1.11317	0.0063856
AT2G20830	2.16296	1.11301	2.1452e-05
AT3G01690	2.16264	1.11279	9.85353e-11
AT4G24630	2.16149	1.11202	0.000555656
AT1G72120	2.15771	1.1095	0.0327889
AT1G04550	2.15701	1.10903	0.00226525
AT1G47530	2.15374	1.10684	3.21866e-08
AT5G20700	2.15367	1.1068	3.04185e-08
AT5G04810	2.15166	1.10545	7.45304e-06
AT2G19130	2.14929	1.10386	0.00326871
AT4G24660	2.14721	1.10246	0.000112676
AT4G15840	2.14485	1.10087	6.49643e-06
AT5G09540	2.14018	1.09773	0.0327111
AT3G09390	2.1394	1.0972	4.82801e-12
AT1G80520	2.13802	1.09628	0.022877
AT2G05620	2.13462	1.09398	0.000745809
AT2G27230	2.13451	1.0939	0.0400117
AT3G60490	2.13108	1.09158	0.00433006
AT3G47610	2.13024	1.09102	0.000606997
AT2G19572	2.12603	1.08816	0.0106852
AT1G77690	2.12584	1.08803	0.000592165
AT1G66820	2.12433	1.08701	2.2418e-10
AT3G17668	2.12287	1.08602	0.00549112
AT5G06630	2.1215	1.08508	0.0106135
AT2G36080	2.12109	1.0848	7.04325e-07
AT5G01210	2.11893	1.08334	2.347e-09
AT3G54680	2.11769	1.08249	8.24765e-07
AT5G67160	2.11618	1.08146	0.0323657
AT3G51730	2.11598	1.08132	0.0239235
AT4G17070	2.11388	1.07989	1.69092e-08
AT1G73620	2.11363	1.07972	0.0343384
AT5G66310	2.11129	1.07813	0.0310008
AT2G47160	2.11091	1.07786	0.00456055
AT2G20950	2.10985	1.07714	0.000211778
AT1G55310	2.10972	1.07705	1.87376e-10
AT5G60450	2.10951	1.07691	0.0144221
AT5G14730	2.10666	1.07496	0.000586753
AT1G30870	2.10647	1.07482	0.000344669
AT1G53170	2.10144	1.07138	8.70754e-06
AT1G30530	2.10112	1.07116	0.00164872
AT4G26010	2.10028	1.07058	7.34829e-05
AT4G38520	2.10017	1.0705	6.48087e-11
AT4G00750	2.09946	1.07002	6.98625e-06
AT1G49240	2.0989	1.06964	0.00816944
AT1G49660	2.09645	1.06795	0.0016895
AT1G78670	2.09591	1.06758	4.75537e-05
AT4G31730	2.09575	1.06747	0.000718424
AT3G06380	2.09377	1.0661	1.81077e-07
AT3G23290	2.09298	1.06556	6.85818e-05
AT4G03030	2.09214	1.06498	1.14989e-07
AT5G58575	2.09207	1.06493	3.35043e-05
AT1G19600	2.09161	1.06462	6.42959e-06
AT1G21920	2.0899	1.06343	4.41879e-10
AT5G44210	2.08898	1.0628	0.000310852
AT5G03740	2.08869	1.0626	2.64904e-07
AT1G02705	2.08641	1.06102	0.0336808
AT5G63600	2.07796	1.05517	6.49126e-07
AT4G31910	2.07293	1.05167	3.00573e-05
AT5G64730	2.07148	1.05066	0.00785034
AT4G09830	2.07061	1.05006	2.03572e-14
AT2G45220	2.06695	1.0475	0.00630729
AT4G28270	2.06683	1.04742	1.12315e-06
AT5G07325	2.06656	1.04723	0.00439971
AT1G54630	2.06548	1.04648	0.0369486
AT1G15125	2.06486	1.04605	0.0485005
AT3G26770	2.06384	1.04533	0.00015121
AT5G07460	2.06345	1.04506	7.08816e-06
AT3G14100	2.06188	1.04396	4.73949e-07
AT3G57390	2.06041	1.04293	0.0102119
AT4G00050	2.05944	1.04225	0.00266039
AT2G24580	2.05857	1.04164	1.41906e-12
AT3G62680	2.05837	1.0415	0.000693851
AT1G64390	2.05814	1.04134	0.0284978
AT1G63460	2.05806	1.04129	0.0144891
AT1G22160	2.05785	1.04114	0.00528515
AT3G14680	2.05606	1.03988	0.00924269
AT5G35732	2.05442	1.03873	2.1318e-06
AT1G72810	2.05103	1.03635	0.00918349
AT5G51450	2.05008	1.03568	0.0258216
AT4G00720	2.04969	1.03541	8.03863e-07
AT4G32290	2.04637	1.03306	3.96201e-05
AT1G70470	2.04622	1.03296	0.0320539
AT5G65990	2.0459	1.03274	2.08568e-05
AT3G48690	2.04412	1.03148	1.85656e-15
AT5G48290	2.04019	1.0287	0.0379602
AT4G08455	2.03919	1.028	0.0243783
AT5G64370	2.03886	1.02776	0.00642044
AT5G57930	2.03651	1.0261	1.69152e-09
AT5G24380	2.03481	1.02489	0.000307819
AT2G43540	2.03448	1.02466	9.81335e-09
AT5G64280	2.03274	1.02342	2.21911e-05
AT3G53720	2.03202	1.02291	3.97533e-08
AT1G45230	2.03165	1.02265	1.67248e-05
AT4G21960	2.03059	1.0219	3.46038e-20
AT4G21720	2.02982	1.02135	0.0130751
AT3G11500	2.02881	1.02063	0.00266611
AT3G47420	2.02596	1.0186	0.00381906
AT2G43060	2.02584	1.01852	1.65408e-05
AT2G44210	2.02571	1.01843	1.21578e-07
AT3G12650	2.02556	1.01832	1.22443e-05
AT4G24520	2.02508	1.01798	5.33273e-12
AT1G08460	2.02502	1.01793	2.21724e-06
AT1G56045	2.0227	1.01628	5.98997e-05
AT5G49360	2.02102	1.01508	3.56543e-10
AT5G05230	2.01885	1.01354	0.000924808
AT5G53350	2.01862	1.01337	8.02751e-12
AT3G11210	2.01354	1.00974	0.00646771
AT3G15095	2.0116	1.00834	2.22496e-06
AT5G02760	2.00864	1.00622	0.000966592
AT1G31350	2.00596	1.00429	8.91056e-06
AT5G59150	2.00464	1.00334	0.0211265
AT2G45250	2.00146	1.00105	2.23729e-07
AT2G37650	2.00144	1.00104	0.0160047
AT3G26580	2.00087	1.00063	7.55986e-10
AT4G08400	2.00058	1.00042	0.0179906
AT5G10180	0.499	-1.00289	0.00277189
AT3G06650	0.498998	-1.00289	0.00192716
AT1G07650	0.498645	-1.00391	0.0062045
AT1G13930	0.498588	-1.00408	3.9793e-08
AT4G02770	0.498548	-1.0042	2.06961e-13
AT4G18253	0.498194	-1.00522	0.0326045
AT4G09650	0.498085	-1.00554	1.2636e-07
AT3G16470	0.497713	-1.00662	1.71029e-05
AT4G02090	0.497659	-1.00677	0.0406516
AT1G20823	0.497284	-1.00786	0.0235726
AT2G41940	0.497182	-1.00815	0.0458308
AT5G01530	0.496903	-1.00896	4.45734e-11
AT4G28350	0.496203	-1.011	0.0109753
AT4G34350	0.495798	-1.01218	1.71158e-05
AT3G22780	0.495289	-1.01366	0.0171377
AT3G23805	0.495223	-1.01385	0.00588101
AT1G71040	0.494694	-1.01539	0.0145564
AT1G09390	0.494588	-1.0157	0.0207338
AT1G63040	0.493905	-1.01769	0.0134271
AT5G11810	0.493643	-1.01846	0.00335116
AT1G34340	0.493542	-1.01876	0.0261529
AT3G44326	0.493085	-1.02009	0.028951
AT4G00360	0.492502	-1.0218	2.80754e-08
AT3G23590	0.492264	-1.0225	1.84095e-05
AT4G30260	0.491841	-1.02374	0.000322749
AT3G62950	0.491259	-1.02544	7.20458e-07
AT5G12940	0.491056	-1.02604	0.000259124
AT5G09220	0.490961	-1.02632	3.81549e-05
AT2G34790	0.490726	-1.02701	0.00517363
AT1G12900	0.490581	-1.02744	2.87188e-05
AT5G59050	0.489575	-1.0304	0.0305926
AT5G02490	0.489527	-1.03054	2.60439e-05
AT1G05340	0.489002	-1.03209	1.01088e-07
AT2G32850	0.488911	-1.03236	0.0475133
AT3G07360	0.488626	-1.0332	0.000161524
AT2G35000	0.488586	-1.03332	0.0106557
AT5G51465	0.488457	-1.0337	0.00454813
AT5G62280	0.488449	-1.03372	0.000808462
AT5G59290	0.488261	-1.03428	0.00242914
AT5G60200	0.488086	-1.03479	0.00751636
AT1G20200	0.487789	-1.03567	0.0190851
AT2G21380	0.487749	-1.03579	0.00314043
AT2G02360	0.487388	-1.03686	0.0427306
AT1G68830	0.486584	-1.03924	0.04293
AT2G42870	0.486165	-1.04048	0.000101929
AT1G65930	0.486135	-1.04057	0.00264889
AT5G40390	0.485783	-1.04162	0.045848
AT2G07050	0.485765	-1.04167	0.00894714
AT1G68370	0.485609	-1.04213	0.0189781
AT2G43020	0.485567	-1.04226	0.000194951
AT1G07000	0.485274	-1.04313	8.14578e-06
AT3G27360	0.485101	-1.04364	7.64476e-05
AT3G13330	0.485063	-1.04376	0.00063037
AT3G49240	0.485034	-1.04384	0.0148382
AT3G24550	0.485006	-1.04392	4.95354e-09
AT1G64780	0.48497	-1.04403	0.0245308
AT1G16860	0.484495	-1.04545	0.000232302
AT5G15450	0.483665	-1.04792	0.0364054
AT3G60980	0.483461	-1.04853	0.0091411
AT2G43100	0.48301	-1.04987	0.000142343
AT3G23840	0.482542	-1.05127	0.0475456
AT3G08630	0.482334	-1.05189	0.0140645
AT1G74010	0.482272	-1.05208	0.000956242
AT1G54580	0.482147	-1.05246	0.00118916
AT3G09035	0.481915	-1.05315	0.0492087
AT2G39730	0.480226	-1.05822	9.97324e-15
AT1G03370	0.480055	-1.05873	0.00562363
AT1G48030	0.479876	-1.05927	0.0147709
AT1G05260	0.479727	-1.05972	0.000130245
AT1G06690	0.479271	-1.06109	0.000101883
AT5G54585	0.479228	-1.06122	0.016331
AT4G00355	0.479147	-1.06146	0.00317139
AT1G19310	0.478846	-1.06237	9.91305e-06
AT1G28110	0.478751	-1.06265	0.00581529
AT5G23010	0.478217	-1.06426	7.85959e-08
AT4G22690	0.477788	-1.06556	4.67699e-09
AT4G23060	0.476826	-1.06847	0.00989225
AT2G38080	0.476536	-1.06934	0.00189747
AT1G35680	0.476318	-1.07	0.0137231
AT5G61910	0.475745	-1.07174	0.00403317
AT2G38790	0.475107	-1.07367	0.0029451
AT4G21850	0.475014	-1.07396	1.32239e-10
AT4G04210	0.475	-1.074	0.0224493
AT1G67560	0.474955	-1.07414	0.00179459
AT4G05020	0.47494	-1.07418	0.00309867
AT4G37410	0.474933	-1.0742	5.2511e-06
AT1G76100	0.474745	-1.07477	9.42086e-12
AT1G68500	0.474636	-1.07511	1.49009e-07
AT4G33220	0.474573	-1.0753	0.00120079
AT2G21280	0.474139	-1.07662	0.000177768
AT3G61190	0.473887	-1.07739	1.30202e-06
AT4G19200	0.473571	-1.07835	3.48629e-13
AT1G78370	0.473472	-1.07865	8.47309e-06
AT3G16350	0.47261	-1.08128	0.00150822
AT2G25870	0.472351	-1.08207	0.0259138
AT1G29395	0.472276	-1.0823	1.38981e-08
AT2G37710	0.471033	-1.0861	6.48983e-05
AT3G23090	0.470224	-1.08858	0.00712287
AT3G04290	0.470019	-1.08921	0.000227697
AT1G48350	0.469091	-1.09206	0.0211672
AT4G12730	0.468671	-1.09335	4.46982e-08
AT5G19370	0.46861	-1.09354	0.0389369
AT3G29780	0.468416	-1.09414	0.048207
AT1G66410	0.467731	-1.09625	4.05753e-05
AT2G35320	0.467691	-1.09637	0.0445724
AT4G32410	0.467278	-1.09765	4.60836e-11
AT2G10940	0.467203	-1.09788	0.00452165
AT3G50820	0.466314	-1.10063	9.15765e-13
AT1G13260	0.466308	-1.10064	6.32599e-07
AT5G14070	0.466237	-1.10087	5.7545e-05
AT5G01640	0.465893	-1.10193	0.0129004
AT1G30760	0.465873	-1.10199	0.00509429
AT5G58430	0.465456	-1.10328	6.77848e-07
AT3G19150	0.464983	-1.10475	0.000376562
AT3G09300	0.464246	-1.10704	0.00260583
AT2G31800	0.463724	-1.10866	0.0306089
AT1G45180	0.463477	-1.10943	0.0277379
AT1G43670	0.463092	-1.11063	0.000790774
AT3G48720	0.463053	-1.11075	0.000233192
AT1G79010	0.463047	-1.11077	0.00760124
AT1G24170	0.462817	-1.11148	2.06681e-05
AT5G21280	0.462387	-1.11283	0.0331575
AT1G14270	0.460849	-1.11763	0.00835603
AT1G79790	0.460687	-1.11814	0.0168988
AT2G23130	0.4603	-1.11935	4.64961e-06
AT5G56360	0.460078	-1.12005	0.0333207
AT4G28190	0.459847	-1.12077	0.000217047
AT2G36220	0.459361	-1.1223	7.79033e-10
AT4G15160	0.459176	-1.12288	1.3462e-06
AT5G43940	0.458341	-1.12551	0.0217252
AT4G14230	0.45833	-1.12554	0.00371349
AT1G25400	0.458269	-1.12573	1.40726e-12
AT1G80890	0.458096	-1.12628	0.0456643
AT2G06850	0.457906	-1.12688	2.85995e-10
AT1G25230	0.457694	-1.12754	4.25735e-08
AT2G26900	0.457339	-1.12866	2.24447e-08
AT5G07920	0.457268	-1.12889	0.00366717
AT2G37550	0.457116	-1.12937	2.94585e-06
AT5G03120	0.457104	-1.12941	0.00303739
AT4G02350	0.457041	-1.12961	0.00211624
AT1G70170	0.456068	-1.13268	0.00932678
AT5G19450	0.456036	-1.13278	0.0384026
AT2G45820	0.45581	-1.13349	7.21803e-17
AT5G23940	0.455598	-1.13417	0.000919838
AT5G38660	0.455479	-1.13454	0.000577107
AT4G27350	0.455121	-1.13568	0.000162496
AT2G16890	0.453904	-1.13954	0.00660057
AT4G23670	0.45314	-1.14197	3.73309e-09
AT2G02120	0.453027	-1.14233	0.000685034
AT3G59400	0.452966	-1.14253	0.0288942
AT5G25930	0.452533	-1.14391	0.000203496
AT3G02880	0.452063	-1.1454	7.36819e-07
AT1G69740	0.451321	-1.14777	0.00011429
AT1G78380	0.451175	-1.14824	2.63312e-08
AT1G67090	0.450875	-1.1492	2.33362e-07
AT3G06680	0.450464	-1.15052	0.0110061
AT2G41430	0.45005	-1.15184	9.4253e-19
AT3G05900	0.449647	-1.15314	0.000617997
AT4G15800	0.449113	-1.15485	2.34091e-05
AT4G26750	0.449006	-1.15519	0.0016405
AT3G13920	0.448991	-1.15524	2.56078e-05
AT1G02335	0.448623	-1.15642	8.92173e-07
AT5G62390	0.448315	-1.15741	9.7615e-07
AT3G23890	0.448207	-1.15776	0.00163099
AT5G16390	0.448115	-1.15806	4.07996e-12
AT1G59910	0.448109	-1.15808	7.87792e-05
AT2G06530	0.447848	-1.15892	8.75068e-12
AT4G23550	0.445091	-1.16783	4.25745e-06
AT1G28140	0.444229	-1.17062	0.00999574
AT2G36410	0.443627	-1.17258	7.00994e-09
AT5G57580	0.443556	-1.17281	0.0493732
AT3G03170	0.443478	-1.17307	0.00160151
AT5G61660	0.443267	-1.17375	2.39982e-06
AT4G13010	0.443	-1.17462	9.77809e-11
AT4G08170	0.442975	-1.1747	0.00831358
AT1G06870	0.442936	-1.17483	0.024269
AT4G25390	0.442566	-1.17604	1.08948e-05
AT1G10590	0.442489	-1.17629	0.0354148
AT4G39170	0.442246	-1.17708	0.0082494
AT2G15220	0.441829	-1.17844	0.00265314
AT1G74800	0.441644	-1.17904	0.0286693
AT3G15530	0.441428	-1.17975	1.93449e-11
AT3G25500	0.441019	-1.18109	8.82005e-06
AT5G63380	0.440895	-1.18149	0.00140569
AT3G06500	0.440713	-1.18209	0.000132445
AT5G18270	0.440618	-1.1824	0.00033961
AT5G64860	0.440452	-1.18294	0.0457254
AT3G19710	0.440066	-1.18421	7.07081e-07
ATMG01380	0.439766	-1.18519	5.52697e-05
AT1G77450	0.439429	-1.1863	0.00161223
AT4G33910	0.439045	-1.18756	0.0177113
AT4G33050	0.438488	-1.18939	0.00232021
AT3G10640	0.438409	-1.18965	0.00812379
AT2G30500	0.437832	-1.19155	4.96672e-06
AT1G77120	0.437171	-1.19373	2.9516e-05
AT1G30730	0.437143	-1.19382	3.96134e-05
AT5G09900	0.436993	-1.19432	0.000481913
AT2G21500	0.436477	-1.19602	2.59807e-05
AT3G53870	0.435004	-1.2009	0.00984333
AT1G75590	0.4347	-1.20191	0.0369343
AT5G17670	0.434617	-1.20218	0.0010273
AT3G07340	0.434481	-1.20263	0.0493853
AT1G57770	0.434287	-1.20328	3.2864e-07
AT5G07580	0.434178	-1.20364	0.0179242
AT1G70770	0.433948	-1.2044	0.00948275
AT5G10750	0.433393	-1.20625	3.23833e-06
AT1G29880	0.433013	-1.20752	0.000154108
AT4G04990	0.432947	-1.20774	0.0181402
AT4G03550	0.432887	-1.20794	6.03534e-07
AT1G02810	0.432565	-1.20901	0.00107878
AT1G53625	0.432483	-1.20929	0.000603149
AT4G35450	0.432468	-1.20934	0.0457722
AT4G12800	0.432122	-1.21049	4.93542e-16
AT3G50950	0.431676	-1.21198	3.11061e-07
AT1G18390	0.431651	-1.21206	6.48204e-05
AT5G67300	0.431541	-1.21243	2.02824e-17
AT3G50560	0.43137	-1.213	2.45471e-05
AT2G11520	0.430455	-1.21607	0.0104453
AT4G17230	0.430433	-1.21614	5.41161e-13
AT4G17100	0.42999	-1.21762	5.16683e-09
AT3G53990	0.428887	-1.22133	2.02746e-07
AT3G03990	0.428787	-1.22167	0.047212
AT5G11560	0.428497	-1.22264	0.00246834
AT5G57990	0.428369	-1.22307	0.0427121
AT3G02130	0.427982	-1.22438	0.0361848
AT4G27460	0.42793	-1.22455	0.00919852
AT1G06410	0.427421	-1.22627	0.00398546
AT1G25450	0.427286	-1.22672	0.00236985
AT1G27730	0.426721	-1.22863	3.77014e-12
AT1G66580	0.426533	-1.22927	0.0464866
AT5G60920	0.426483	-1.22944	0.00072898
AT1G32130	0.426273	-1.23015	0.0217463
AT1G78000	0.426053	-1.2309	0.0314524
AT4G01310	0.42557	-1.23253	2.21552e-05
AT1G13440	0.425172	-1.23388	0.00118074
AT2G24500	0.424932	-1.2347	0.0190515
AT1G22330	0.424904	-1.23479	0.000300342
AT5G06865	0.424799	-1.23515	0.00171944
AT4G08500	0.423921	-1.23813	7.56618e-08
AT4G28750	0.423294	-1.24027	1.8208e-12
AT1G13250	0.423236	-1.24047	0.00195507
AT3G07540	0.423097	-1.24094	0.0247465
AT1G22410	0.423062	-1.24106	6.70948e-10
AT4G39070	0.422961	-1.2414	0.00458442
AT5G53000	0.422648	-1.24247	0.000372425
AT5G66570	0.422215	-1.24395	1.61979e-14
AT1G56140	0.421802	-1.24536	0.0039849
AT4G35250	0.421722	-1.24564	7.45939e-13
AT1G30620	0.421366	-1.24685	0.00216983
AT3G04010	0.420951	-1.24828	0.0284203
AT1G03150	0.420589	-1.24952	0.0313289
AT4G15470	0.419761	-1.25236	8.37187e-07
AT4G01690	0.419175	-1.25438	9.87931e-10
AT2G25080	0.418736	-1.25589	0.0478302
AT4G13235	0.418262	-1.25752	0.0125624
AT3G23070	0.417896	-1.25878	0.00505132
AT5G56000	0.417789	-1.25915	0.0173918
AT5G42650	0.417468	-1.26026	1.47174e-14
AT3G23750	0.417234	-1.26107	4.29672e-10
AT1G14830	0.41722	-1.26112	4.49983e-05
AT3G28720	0.417176	-1.26127	0.0402785
AT2G04039	0.416722	-1.26284	0.000381873
AT4G17340	0.416549	-1.26344	5.59901e-15
AT2G46650	0.416506	-1.26359	0.00362637
AT1G32100	0.416108	-1.26497	0.0042104
AT2G39350	0.41535	-1.2676	0.000551532
AT4G23500	0.414253	-1.27142	0.0301134
AT1G12090	0.414038	-1.27216	3.08187e-12
AT1G25350	0.413848	-1.27283	0.00297474
AT5G24300	0.413848	-1.27283	9.55284e-06
AT1G31180	0.413681	-1.27341	0.0182272
AT2G39050	0.413159	-1.27523	0.000491413
AT5G22920	0.413119	-1.27537	0.0313619
AT2G41730	0.413102	-1.27543	0.011617
AT2G38360	0.412521	-1.27746	0.00176514
AT2G30570	0.411936	-1.27951	6.71952e-15
AT2G44260	0.411922	-1.27956	0.00603711
AT3G11700	0.411826	-1.27989	1.07791e-09
AT1G75200	0.411269	-1.28185	0.0329446
AT1G53840	0.411227	-1.28199	2.50817e-17
AT5G01540	0.41085	-1.28332	0.0013027
AT4G09030	0.410719	-1.28378	1.42046e-13
AT1G77500	0.410628	-1.2841	0.0199326
AT1G69900	0.409678	-1.28744	9.60304e-08
AT2G27370	0.409504	-1.28805	0.0192101
AT2G31060	0.409226	-1.28903	0.00161656
AT1G28280	0.409217	-1.28906	0.0213465
AT5G16400	0.409055	-1.28963	7.30711e-13
AT4G39640	0.40903	-1.28972	1.41904e-05
AT3G10060	0.408988	-1.28987	1.50141e-10
AT2G45400	0.408814	-1.29048	7.51139e-06
AT3G45930	0.408641	-1.29109	0.00393585
AT3G52800	0.408633	-1.29112	7.65492e-26
AT2G31880	0.408529	-1.29149	3.76896e-08
AT2G20670	0.408522	-1.29151	7.06433e-06
AT1G73330	0.408463	-1.29172	0.00101932
AT1G72230	0.408408	-1.29192	6.87711e-05
AT3G09440	0.408126	-1.29291	8.07156e-09
AT5G23880	0.40766	-1.29456	0.00271298
AT3G55230	0.406984	-1.29696	9.97646e-09
AT2G30410	0.406957	-1.29705	0.00415044
AT4G15450	0.406902	-1.29725	0.00364624
AT5G66650	0.406836	-1.29748	9.41027e-06
AT5G57110	0.406085	-1.30015	0.0275894
AT5G64290	0.406058	-1.30024	9.06705e-05
AT5G17420	0.405781	-1.30123	0.047887
AT1G03130	0.405739	-1.30138	7.23114e-26
AT4G37760	0.405411	-1.30254	0.00616621
AT5G16810	0.40506	-1.30379	0.000316573
AT5G12860	0.404984	-1.30406	0.000230463
AT2G41010	0.404927	-1.30427	6.17083e-06
AT4G24510	0.404755	-1.30488	2.13212e-05
AT1G15040	0.4046	-1.30543	0.0107197
AT1G32990	0.404178	-1.30694	0.00394013
AT1G79990	0.404132	-1.3071	9.88801e-10
AT1G68580	0.404089	-1.30726	0.000755398
AT1G74640	0.403699	-1.30865	0.00293758
AT5G25980	0.40335	-1.30989	0.0167388
AT5G19340	0.402587	-1.31263	0.0164675
AT4G28780	0.402575	-1.31267	0.00152328
AT5G54430	0.402455	-1.3131	0.00198293
AT1G62840	0.402288	-1.3137	0.00174361
AT5G28630	0.401768	-1.31557	1.04233e-05
AT5G58860	0.401676	-1.31589	2.84687e-05
AT5G65670	0.401489	-1.31657	0.0362644
AT1G54780	0.401478	-1.31661	0.0145925
AT2G47485	0.401127	-1.31787	1.08441e-07
AT3G02780	0.400912	-1.31864	0.030454
AT1G21310	0.400835	-1.31892	4.05977e-08
AT1G30380	0.400785	-1.3191	6.8409e-17
AT4G15560	0.400493	-1.32015	2.11034e-05
AT3G13650	0.399774	-1.32274	0.00789439
AT2G31360	0.398938	-1.32576	2.86462e-12
AT2G38010	0.397423	-1.33125	0.000170728
AT4G00975	0.397159	-1.33221	0.0272088
AT5G38710	0.396336	-1.33521	0.000667889
AT2G27260	0.396059	-1.33621	8.97375e-09
AT1G53310	0.395909	-1.33676	0.000241109
AT3G56940	0.395535	-1.33812	5.56073e-06
AT2G16900	0.395496	-1.33827	1.07787e-07
AT3G43720	0.395403	-1.3386	1.84409e-08
AT3G05500	0.395401	-1.33861	6.85354e-08
AT4G23050	0.395232	-1.33923	0.00936668
AT1G78240	0.394603	-1.34153	2.45326e-13
AT5G66080	0.393949	-1.34392	0.0120529
AT4G31700	0.393895	-1.34412	2.40242e-05
AT2G13790	0.393887	-1.34415	4.2549e-05
AT1G32860	0.393257	-1.34645	0.00104146
AT4G00850	0.392861	-1.34791	0.00528424
AT1G78850	0.39258	-1.34894	4.02345e-15
AT1G04820	0.392514	-1.34918	4.39353e-06
AT5G62070	0.392271	-1.35008	4.72132e-06
AT1G20630	0.391899	-1.35145	2.35413e-07
AT5G18400	0.39101	-1.35472	3.5095e-08
AT1G73080	0.390805	-1.35548	0.000649379
AT4G37660	0.390667	-1.35599	0.0366106
AT5G20020	0.390488	-1.35665	0.00668769
AT1G06680	0.390204	-1.3577	1.65427e-19
AT5G15490	0.390108	-1.35805	1.20125e-08
AT1G74430	0.3895	-1.36031	0.00473848
AT1G70300	0.38764	-1.36721	0.0157342
AT2G06520	0.38749	-1.36777	0.0422289
AT5G51110	0.387132	-1.3691	8.4909e-05
AT5G45470	0.386579	-1.37116	0.0183404
AT2G32800	0.386378	-1.37192	1.48761e-07
AT2G22125	0.385223	-1.37623	0.000851949
AT2G05940	0.385122	-1.37661	0.000327491
AT4G39780	0.384639	-1.37842	0.0220859
AT5G41100	0.38449	-1.37898	0.000251129
AT4G14210	0.384442	-1.37916	0.0362094
AT4G05180	0.384267	-1.37982	1.98802e-28
AT4G02130	0.383906	-1.38117	2.93093e-05
AT4G27520	0.383228	-1.38372	2.83776e-10
AT2G30360	0.382525	-1.38637	1.31162e-11
AT5G14200	0.382505	-1.38645	2.9471e-07
AT4G01870	0.381875	-1.38883	1.33517e-08
AT3G14350	0.381731	-1.38937	7.37464e-11
AT2G36310	0.381475	-1.39034	3.06607e-06
AT2G35930	0.381354	-1.3908	4.96531e-10
AT2G17880	0.381286	-1.39105	8.73585e-11
AT4G30440	0.380963	-1.39228	1.57156e-10
AT4G17970	0.380943	-1.39235	0.00289276
AT3G06890	0.38081	-1.39286	0.0299552
AT3G06850	0.379756	-1.39686	0.0107645
AT4G35110	0.379178	-1.39905	2.72316e-05
AT3G11420	0.379003	-1.39972	1.78654e-09
AT1G52230	0.378641	-1.4011	2.72885e-05
AT1G15830	0.378445	-1.40184	0.0339542
AT1G11210	0.378337	-1.40226	5.08346e-09
AT3G12145	0.377587	-1.40512	2.38822e-08
AT2G39430	0.377344	-1.40605	0.00056085
AT5G12420	0.377302	-1.40621	0.00807329
AT3G61470	0.377092	-1.40701	1.84128e-14
AT2G33330	0.376779	-1.40821	0.0050047
AT3G05290	0.376723	-1.40842	0.0419216
AT1G23490	0.37641	-1.40962	2.15807e-26
AT1G70190	0.376051	-1.411	0.0124813
AT4G32330	0.375877	-1.41167	0.00278989
AT3G20300	0.375757	-1.41213	0.00358933
AT1G78630	0.375687	-1.4124	1.8326e-08
AT1G21080	0.375682	-1.41242	0.0383081
AT4G23810	0.375288	-1.41393	0.000781329
AT1G75680	0.375171	-1.41438	2.65909e-06
AT3G42050	0.375052	-1.41484	0.0011742
AT2G46820	0.374939	-1.41527	3.8537e-06
AT5G44020	0.374202	-1.41811	0.000699188
AT1G75180	0.374019	-1.41882	0.0267013
AT1G10550	0.373803	-1.41965	0.00111345
AT5G65620	0.37347	-1.42093	0.000793274
AT2G26190	0.37346	-1.42097	0.0126007
AT1G32940	0.372532	-1.42456	0.0149036
AT1G27950	0.372498	-1.4247	1.06762e-15
AT3G46700	0.372378	-1.42516	0.001301
AT4G19120	0.37228	-1.42554	3.20987e-05
AT4G14680	0.372135	-1.4261	0.00630505
AT1G22530	0.37119	-1.42977	2.67539e-16
AT2G35980	0.371119	-1.43005	0.000361565
AT1G02205	0.370935	-1.43076	0.000657437
AT1G75960	0.370504	-1.43244	6.11236e-08
AT4G30920	0.370371	-1.43296	0.00174496
AT4G11211	0.370346	-1.43305	2.94037e-05
AT5G26667	0.370221	-1.43354	3.97517e-05
AT1G59860	0.369724	-1.43548	0.0252416
AT4G30850	0.369261	-1.43729	0.000640013
AT5G51890	0.368479	-1.44035	0.0119539
AT1G64650	0.368345	-1.44087	0.0386722
AT2G16600	0.368292	-1.44108	0.00149375
AT2G03240	0.368246	-1.44126	0.0025936
AT1G44575	0.368224	-1.44134	2.99854e-22
AT2G42170	0.367805	-1.44299	0.0161474
AT1G04690	0.367642	-1.44363	0.0280468
AT5G63770	0.367439	-1.44442	0.0198903
AT5G42570	0.367383	-1.44464	4.11552e-13
AT3G50140	0.366119	-1.44961	0.0391664
AT5G35560	0.365943	-1.45031	0.0307624
AT3G19240	0.365933	-1.45035	2.70639e-06
AT3G16510	0.365083	-1.4537	2.01987e-05
AT5G28840	0.364868	-1.45455	0.000944546
AT5G21990	0.364423	-1.45631	0.00720488
AT4G37220	0.364417	-1.45634	0.00342267
AT1G67900	0.364195	-1.45722	0.00907301
AT4G03510	0.36359	-1.45961	0.000804211
AT5G12010	0.363091	-1.4616	6.29793e-15
AT1G31800	0.361529	-1.46782	0.0108241
AT5G66070	0.361321	-1.46865	1.32278e-08
AT2G43560	0.360949	-1.47013	2.25073e-07
AT1G09460	0.36027	-1.47285	1.99179e-08
AT1G73990	0.360091	-1.47357	0.0148553
AT1G70890	0.360038	-1.47378	0.00248385
AT1G55670	0.359594	-1.47556	1.85903e-25
AT1G06430	0.359179	-1.47722	0.00287829
AT1G13300	0.358814	-1.47869	8.77288e-06
AT3G17110	0.358609	-1.47952	2.9708e-05
AT3G27960	0.35831	-1.48072	1.25999e-08
AT4G27440	0.358205	-1.48114	2.62915e-27
AT4G18510	0.357981	-1.48205	1.14341e-08
AT4G23600	0.357238	-1.48504	5.26969e-09
AT3G03780	0.356831	-1.48669	1.6615e-07
AT1G68850	0.356088	-1.48969	0.00580959
AT1G72180	0.355882	-1.49053	1.24963e-07
AT2G27389	0.355716	-1.4912	1.14897e-05
AT3G62120	0.355482	-1.49215	0.0115168
AT3G19390	0.355331	-1.49277	2.50109e-05
AT5G49280	0.354985	-1.49417	4.81013e-14
AT2G37580	0.354974	-1.49422	0.0070464
AT4G22485	0.35493	-1.49439	1.10034e-05
AT1G68410	0.354929	-1.4944	8.93589e-06
AT5G19250	0.354765	-1.49507	0.0231652
AT2G22470	0.354416	-1.49648	3.54937e-15
AT3G16520	0.354192	-1.4974	0.00239822
AT1G74330	0.353876	-1.49868	0.000982832
AT1G54020	0.353549	-1.50002	0.011644
AT1G70820	0.35354	-1.50006	7.75245e-09
AT2G36145	0.353166	-1.50158	2.28917e-14
AT1G76250	0.352793	-1.50311	0.00555761
AT2G46700	0.352737	-1.50334	0.00494317
AT3G06770	0.350766	-1.51142	0.00385629
AT3G57060	0.350166	-1.51389	0.0490109
AT4G36360	0.349265	-1.51761	0.00013702
AT4G17490	0.348804	-1.51951	2.30904e-09
AT5G08330	0.348341	-1.52143	2.00145e-11
AT5G45650	0.347997	-1.52285	0.0183919
AT4G37450	0.347947	-1.52306	5.56545e-12
AT1G62440	0.347338	-1.52559	0.00158386
AT3G11820	0.347198	-1.52617	1.17281e-28
AT5G16490	0.346698	-1.52825	0.0387578
AT1G02660	0.34557	-1.53295	4.84692e-19
AT4G29030	0.345236	-1.53434	1.83123e-06
AT2G26290	0.34416	-1.53885	0.0100805
AT2G17705	0.344143	-1.53892	0.000116482
AT4G34950	0.343793	-1.54039	0.005925
AT3G57330	0.342978	-1.54381	0.0246765
AT5G65207	0.342921	-1.54405	1.39167e-08
AT4G29080	0.342871	-1.54426	0.0320334
AT3G17390	0.342664	-1.54513	3.52537e-15
AT1G75510	0.342104	-1.54749	0.00790726
AT4G29440	0.34163	-1.5495	0.009612
AT4G23820	0.34148	-1.55012	1.38241e-06
AT1G55480	0.341378	-1.55056	0.0465439
AT4G25960	0.341365	-1.55061	2.19042e-06
AT1G05020	0.341223	-1.55121	0.0128682
AT1G62520	0.341083	-1.5518	0.0063385
AT5G38200	0.33881	-1.56145	1.41391e-06
AT3G08940	0.338677	-1.56202	2.30999e-24
AT4G27950	0.338674	-1.56203	8.83039e-05
AT5G24140	0.338619	-1.56226	0.0112375
AT3G51160	0.338408	-1.56317	0.000162643
AT4G19980	0.33839	-1.56324	0.0053034
AT2G36350	0.337894	-1.56536	0.0361943
AT1G63830	0.337248	-1.56812	3.58192e-10
AT1G26450	0.337167	-1.56846	0.00954209
AT5G20270	0.337164	-1.56848	5.16005e-08
AT1G67430	0.336755	-1.57023	0.0179543
AT2G35150	0.336466	-1.57147	0.00334582
AT1G24180	0.33612	-1.57295	0.0496703
AT5G09530	0.336017	-1.57339	2.50263e-08
AT3G60540	0.335739	-1.57459	8.15224e-06
AT1G04200	0.335677	-1.57486	0.0411551
AT3G23980	0.334848	-1.57842	0.0150532
AT5G56170	0.334555	-1.57969	7.81323e-16
AT3G48425	0.334419	-1.58027	0.0437276
AT4G35480	0.333719	-1.5833	1.0961e-19
AT4G08160	0.333541	-1.58406	0.0463745
AT4G29930	0.333481	-1.58432	0.0029601
AT4G09730	0.333177	-1.58564	0.0119559
AT4G18730	0.332938	-1.58668	0.0250857
AT3G43110	0.332868	-1.58698	0.000194896
AT3G53260	0.332696	-1.58772	3.33081e-09
AT5G66130	0.332543	-1.58839	0.0227869
AT4G03390	0.332396	-1.58903	1.93086e-05
AT3G18080	0.332133	-1.59017	0.0100141
AT1G23720	0.331996	-1.59076	1.1185e-05
AT1G33590	0.331674	-1.59216	1.53965e-12
AT3G07320	0.331308	-1.59376	4.26747e-07
AT5G16010	0.331051	-1.59488	0.0134625
AT1G11400	0.330688	-1.59646	0.00266651
AT4G37070	0.330682	-1.59649	2.45465e-06
AT1G75690	0.330673	-1.59652	0.00563113
AT1G24150	0.330661	-1.59657	0.000374457
AT2G40340	0.330288	-1.5982	0.000378912
AT4G21380	0.330243	-1.5984	0.0177527
AT2G29670	0.330195	-1.59861	0.0244357
AT2G30210	0.329881	-1.59998	9.27426e-05
AT5G19410	0.329858	-1.60008	0.043092
AT1G23200	0.329854	-1.6001	0.0177163
AT3G08770	0.329768	-1.60048	5.92957e-07
AT1G62790	0.329449	-1.60187	0.0214252
AT5G25190	0.329283	-1.6026	0.000205074
AT4G24840	0.329088	-1.60345	0.0454809
AT4G14060	0.328699	-1.60516	0.00181715
AT1G73810	0.328354	-1.60668	2.76618e-05
AT3G23400	0.327866	-1.60882	0.00989368
AT3G27660	0.327822	-1.60901	0.00171023
AT4G24180	0.327364	-1.61103	0.00107854
AT1G64970	0.327311	-1.61127	0.0386472
AT4G02600	0.327286	-1.61138	0.00351682
AT1G74380	0.327246	-1.61155	3.51851e-12
AT2G13560	0.326884	-1.61315	1.3083e-08
AT2G21170	0.326197	-1.61618	0.0243749
AT1G21500	0.326088	-1.61666	3.21808e-17
AT4G35600	0.325094	-1.62107	0.037696
AT3G07195	0.325013	-1.62143	4.48195e-07
AT3G50800	0.324917	-1.62186	0.0118527
AT1G29690	0.324759	-1.62256	1.72847e-11
AT1G04270	0.324676	-1.62293	0.0165455
AT1G68725	0.324498	-1.62372	0.000680484
AT5G65690	0.324436	-1.62399	3.67152e-05
AT2G02800	0.32433	-1.62446	0.0361856
AT2G35860	0.324298	-1.62461	2.11463e-09
AT1G19370	0.324217	-1.62497	0.0103803
AT4G36030	0.324201	-1.62504	6.48896e-05
AT1G03457	0.323519	-1.62808	0.00256565
AT1G76180	0.323186	-1.62956	1.08025e-24
AT1G02560	0.323088	-1.63	0.0205656
AT3G10960	0.322864	-1.631	1.24326e-05
AT5G01015	0.322419	-1.63299	9.10698e-06
AT3G46600	0.321754	-1.63597	0.00390906
AT3G23810	0.321298	-1.63801	7.92642e-17
AT2G26560	0.321243	-1.63826	0.00293512
AT2G44350	0.321203	-1.63844	0.0322994
AT2G06050	0.320969	-1.63949	1.14454e-15
AT1G74590	0.320773	-1.64037	0.0224405
AT1G53633	0.320767	-1.6404	1.02197e-07
AT3G55500	0.319935	-1.64415	0.000127117
AT1G72670	0.319543	-1.64592	0.00247692
AT3G44260	0.319479	-1.64621	5.96406e-15
AT5G06990	0.319412	-1.64651	0.0222043
AT3G57930	0.31865	-1.64995	7.2914e-10
AT5G64816	0.318278	-1.65164	0.0114123
AT5G13630	0.318188	-1.65205	5.43077e-36
AT1G35230	0.317693	-1.65429	0.00188797
AT1G20510	0.317622	-1.65462	1.54353e-09
AT1G78280	0.317018	-1.65736	0.00010349
AT2G40180	0.316739	-1.65863	0.0317924
AT5G16910	0.316737	-1.65864	4.30046e-15
AT1G07720	0.316622	-1.65917	8.00258e-06
AT2G41100	0.31662	-1.65917	5.73698e-35
AT3G57240	0.316415	-1.66011	0.0126291
AT1G64150	0.315987	-1.66206	0.0188431
AT5G28050	0.315447	-1.66453	0.00108498
AT2G42220	0.315398	-1.66475	1.32901e-23
AT2G30600	0.314883	-1.66711	0.00456433
AT1G22770	0.314509	-1.66883	5.30968e-13
AT1G61520	0.313775	-1.6722	4.3507e-26
AT5G66210	0.31375	-1.67231	1.24709e-13
AT2G23140	0.313505	-1.67344	0.00764597
AT1G62750	0.313498	-1.67347	0.000178761
AT5G10760	0.313267	-1.67454	0.000173448
AT4G35160	0.313017	-1.67569	4.38742e-06
AT3G55760	0.312722	-1.67705	4.08136e-10
AT1G28370	0.311821	-1.68121	5.33171e-07
AT3G10020	0.311781	-1.6814	9.51035e-30
AT1G17290	0.311086	-1.68461	2.06114e-07
AT4G28430	0.310603	-1.68686	0.0451364
AT4G10340	0.309088	-1.69391	7.75571e-15
AT3G07040	0.308983	-1.6944	0.0107936
AT2G47440	0.307893	-1.6995	2.2707e-17
AT1G31440	0.307414	-1.70175	0.0148996
AT4G35090	0.306719	-1.70501	0.000717251
AT3G55430	0.306339	-1.7068	1.41667e-31
AT3G12700	0.306324	-1.70687	2.5209e-08
AT1G61850	0.306277	-1.70709	0.00135091
AT5G23750	0.306085	-1.70799	2.99095e-06
AT1G70090	0.306026	-1.70827	1.43808e-09
AT4G36610	0.3058	-1.70934	0.0163626
AT5G24150	0.305664	-1.70998	0.0035424
AT1G76160	0.30566	-1.71	1.22324e-18
AT4G40070	0.305069	-1.71279	1.3364e-07
AT1G19770	0.304877	-1.7137	0.0359289
AT2G42840	0.304772	-1.7142	2.88395e-12
AT5G05010	0.304767	-1.71422	0.0195589
AT2G23690	0.304626	-1.71489	7.0398e-06
AT5G64640	0.304569	-1.71516	0.0053471
AT2G37040	0.303977	-1.71797	6.28223e-10
AT1G79260	0.303574	-1.71988	0.0169512
AT2G25900	0.302659	-1.72424	4.20029e-06
AT1G50040	0.301641	-1.7291	4.8186e-08
AT4G17280	0.301611	-1.72924	0.000554085
AT2G36250	0.30127	-1.73087	0.0399007
AT3G19170	0.300873	-1.73277	3.11637e-22
AT1G19530	0.300211	-1.73595	0.023925
AT3G23820	0.299932	-1.73729	4.11449e-26
AT2G05790	0.299548	-1.73914	0.0277673
AT5G04550	0.299527	-1.73924	0.00078664
AT5G13120	0.299485	-1.73944	0.023431
AT3G53232	0.297879	-1.7472	0.0372431
AT4G12720	0.29775	-1.74783	0.00942911
AT3G22370	0.297694	-1.7481	1.37307e-10
AT2G25110	0.297574	-1.74868	0.00661721
AT4G10320	0.297539	-1.74885	0.00897313
AT5G59820	0.297375	-1.74964	1.05856e-14
AT1G77520	0.296869	-1.7521	0.000183041
AT2G38250	0.296816	-1.75236	2.36826e-08
AT5G18470	0.296808	-1.7524	0.000109504
AT1G69840	0.296607	-1.75338	2.37267e-20
AT5G16440	0.295828	-1.75717	6.40978e-05
AT1G43170	0.295426	-1.75913	0.000170074
AT5G37540	0.295362	-1.75944	8.96676e-06
AT5G66400	0.294852	-1.76194	6.46145e-11
AT1G21313	0.294747	-1.76245	0.00539297
AT5G55570	0.294314	-1.76457	0.0462593
AT2G35710	0.292416	-1.77391	0.000270106
AT1G80840	0.292157	-1.77518	3.60212e-12
AT3G01480	0.29187	-1.7766	0.00428789
AT1G11840	0.291501	-1.77843	1.03669e-09
AT5G22510	0.291295	-1.77945	0.00040944
AT3G58790	0.291165	-1.78009	0.0002737
AT2G32140	0.290714	-1.78233	0.000422868
AT1G76690	0.290353	-1.78412	5.83936e-06
AT1G18100	0.289415	-1.78879	0.00493402
AT1G50140	0.289267	-1.78953	0.00335524
AT5G19190	0.289105	-1.79033	0.00401279
AT1G61260	0.289091	-1.7904	5.93747e-08
AT1G55330	0.288938	-1.79117	0.0136783
AT3G02470	0.288931	-1.7912	0.0168206
AT1G26830	0.28833	-1.79421	0.0103133
AT4G28250	0.287826	-1.79673	8.61363e-07
AT3G09922	0.287811	-1.79681	0.00010609
AT5G65660	0.287283	-1.79946	0.00789
AT4G14130	0.287181	-1.79997	5.63543e-05
AT4G15670	0.287058	-1.80059	3.66567e-05
AT2G44160	0.286573	-1.80303	0.0391083
AT5G18670	0.285892	-1.80646	1.38085e-06
AT1G50240	0.285665	-1.8076	0.0164659
AT5G15350	0.284834	-1.81181	1.43628e-19
AT1G75780	0.284609	-1.81295	0.0372388
AT5G60930	0.283831	-1.81689	0.000752981
AT1G29470	0.283622	-1.81796	0.00119542
AT3G52470	0.283596	-1.81809	1.31368e-10
AT2G21140	0.283245	-1.81988	0.000296316
AT1G66760	0.281707	-1.82773	4.96585e-06
AT2G32510	0.281538	-1.8286	0.000352033
AT2G46550	0.281224	-1.83021	0.00899917
AT5G25250	0.281041	-1.83115	9.3416e-10
AT1G63750	0.280409	-1.8344	1.11999e-05
AT5G13200	0.279982	-1.8366	4.35788e-07
AT1G55490	0.279916	-1.83693	0.000434568
AT5G06320	0.279799	-1.83754	2.47595e-28
AT5G35735	0.279663	-1.83824	3.159e-20
AT2G33580	0.279495	-1.8391	0.00192456
AT5G45620	0.279038	-1.84147	0.0416892
AT1G29670	0.278843	-1.84248	8.32043e-22
AT3G19680	0.278534	-1.84407	4.16637e-16
AT4G26300	0.278061	-1.84653	0.0141853
AT1G20310	0.277931	-1.8472	0.0106899
AT1G43130	0.277469	-1.8496	0.0233989
AT1G20030	0.277445	-1.84973	2.556e-07
AT4G18340	0.277435	-1.84978	2.84621e-10
AT4G39830	0.277269	-1.85064	0.000174953
AT1G80820	0.27724	-1.85079	2.12143e-06
AT5G19110	0.276979	-1.85215	1.0807e-07
AT3G03050	0.276609	-1.85408	3.64806e-10
AT1G54990	0.276596	-1.85415	0.010332
AT1G76540	0.276582	-1.85422	0.0105656
AT5G58670	0.276281	-1.85579	1.15369e-05
AT3G53510	0.276026	-1.85712	0.00243179
AT3G55920	0.275427	-1.86026	0.0243576
AT1G29790	0.275324	-1.8608	0.011866
AT5G05450	0.275196	-1.86147	0.00337115
AT1G16920	0.274743	-1.86384	0.00214174
AT1G22690	0.274637	-1.8644	1.2403e-23
AT2G40270	0.274538	-1.86492	7.85534e-06
AT5G11070	0.27453	-1.86496	5.32191e-21
AT5G10695	0.274067	-1.8674	5.68415e-29
AT3G62160	0.273522	-1.87027	0.00429399
AT4G08950	0.272553	-1.87539	4.34382e-15
AT4G35180	0.27254	-1.87546	0.000710559
AT5G49460	0.272536	-1.87548	0.000291113
AT1G51700	0.272072	-1.87794	0.0342317
AT2G32030	0.271263	-1.88223	5.88378e-06
AT2G01180	0.270675	-1.88537	3.89454e-22
AT1G02640	0.270561	-1.88597	7.44921e-19
AT1G23760	0.270427	-1.88669	8.45688e-06
AT5G49320	0.270318	-1.88727	0.00387906
AT1G21790	0.270296	-1.88739	3.13724e-05
AT5G09570	0.270148	-1.88818	0.0187849
AT4G14960	0.270083	-1.88853	0.00178135
AT4G33985	0.270013	-1.8889	1.54096e-09
AT2G28080	0.269204	-1.89323	0.0141975
AT4G02500	0.26885	-1.89513	4.30615e-05
AT3G26980	0.268595	-1.89649	0.0226509
AT2G35300	0.268569	-1.89664	0.00519395
AT2G25920	0.268557	-1.8967	0.0220735
AT3G10720	0.268464	-1.8972	4.55441e-17
AT3G52790	0.268366	-1.89773	0.0237479
AT1G61890	0.268325	-1.89795	5.35464e-21
AT1G69600	0.268119	-1.89905	1.2691e-05
AT1G73170	0.268116	-1.89907	0.0419267
AT5G19100	0.267979	-1.89981	0.0099004
AT2G18690	0.267755	-1.90101	0.00671178
AT4G13340	0.267695	-1.90134	1.71254e-25
AT1G21250	0.267692	-1.90136	0.00522044
AT2G16630	0.266845	-1.90593	2.45492e-06
AT5G46110	0.266666	-1.90689	0.00490709
AT1G22550	0.266633	-1.90707	0.0257681
AT5G47070	0.266424	-1.90821	7.52937e-05
AT1G56450	0.266305	-1.90885	4.78898e-05
AT1G31330	0.266232	-1.90924	2.41112e-16
AT4G36810	0.266202	-1.90941	0.000421634
AT1G28480	0.266176	-1.90955	1.29318e-05
AT1G19570	0.265697	-1.91214	0.0294705
AT2G18730	0.265407	-1.91372	0.00177683
AT5G19770	0.265286	-1.91438	1.75251e-05
AT4G14690	0.265137	-1.91519	0.047222
AT5G45280	0.264502	-1.91865	2.07738e-16
AT1G19180	0.262789	-1.92803	0.00109232
AT3G62930	0.262367	-1.93034	0.0389158
AT2G23600	0.262348	-1.93045	0.000318976
AT1G66430	0.262286	-1.93079	1.77508e-08
AT4G37370	0.262112	-1.93175	0.0065011
AT5G46790	0.262055	-1.93206	0.000302407
AT3G54810	0.262042	-1.93213	7.53094e-13
AT3G52400	0.261853	-1.93317	3.31512e-22
AT2G47550	0.261587	-1.93464	0.000969975
AT2G32190	0.25896	-1.9492	8.02307e-13
AT5G61270	0.25831	-1.95282	1.55406e-12
AT4G17460	0.258275	-1.95302	5.43964e-13
AT3G54260	0.257617	-1.9567	0.00368391
AT4G20830	0.25746	-1.95758	2.08357e-25
AT5G50960	0.256679	-1.96196	0.0166125
AT5G24470	0.256444	-1.96328	1.30879e-09
AT1G68810	0.25633	-1.96393	0.00480042
AT3G62760	0.25595	-1.96607	0.032645
AT3G22620	0.255279	-1.96985	1.54014e-13
AT5G06860	0.255025	-1.97129	8.39007e-20
AT4G16563	0.25488	-1.97211	2.18438e-12
AT2G38290	0.254337	-1.97519	1.62656e-11
AT3G20500	0.254285	-1.97548	0.0329754
AT3G09540	0.254231	-1.97579	8.21658e-06
AT1G09340	0.254091	-1.97658	8.97515e-09
AT5G51190	0.25369	-1.97886	9.63562e-08
AT2G30620	0.253013	-1.98272	0.0159271
AT1G10560	0.252878	-1.98349	0.0043932
AT1G58025	0.252721	-1.98438	0.0200125
AT5G54710	0.251787	-1.98972	5.53983e-19
AT1G79560	0.251743	-1.98998	0.00785762
AT5G28610	0.251206	-1.99306	4.79233e-06
AT5G35970	0.250156	-1.9991	1.76737e-15
AT2G37520	0.250142	-1.99918	0.0422879
AT5G03260	0.249867	-2.00077	0.000340509
AT3G01500	0.248541	-2.00845	1.8322e-24
AT5G17020	0.248086	-2.01109	0.0147633
AT1G80120	0.247449	-2.01479	2.76288e-07
AT3G19420	0.247294	-2.0157	0.00853532
AT5G06870	0.247225	-2.01611	2.6652e-08
AT5G06700	0.246956	-2.01767	5.87471e-15
AT2G30040	0.24667	-2.01935	1.81292e-06
AT1G51540	0.245936	-2.02364	0.000492657
AT2G22170	0.245783	-2.02454	0.000298747
AT1G26880	0.245627	-2.02546	0.012621
AT4G23860	0.245367	-2.02699	0.0117275
AT1G29940	0.245079	-2.02868	0.0478352
AT4G04020	0.244759	-2.03057	3.84783e-10
AT1G62570	0.244339	-2.03304	7.70386e-14
AT1G56060	0.244313	-2.0332	1.92124e-08
AT4G29670	0.242843	-2.0419	3.56319e-12
AT3G46320	0.24205	-2.04663	0.000262407
AT1G78230	0.241771	-2.04829	0.000116807
AT4G21570	0.241409	-2.05045	0.0195852
AT1G04430	0.240455	-2.05616	1.00054e-06
AT2G36990	0.240365	-2.0567	0.0420159
AT1G14400	0.239925	-2.05935	0.0126707
AT2G38750	0.23976	-2.06034	0.0484474
AT1G10060	0.239696	-2.06072	9.39475e-06
AT1G20696	0.239692	-2.06075	0.0431071
AT5G54380	0.239622	-2.06117	0.00759701
AT2G20290	0.238791	-2.06618	0.0384265
AT1G80240	0.238431	-2.06835	4.83225e-19
AT4G35320	0.237115	-2.07634	2.49474e-09
AT3G50060	0.236988	-2.07712	1.52402e-11
AT2G17230	0.236637	-2.07925	5.833e-22
AT1G29930	0.236447	-2.08041	3.02579e-37
AT1G15820	0.23632	-2.08118	4.1732e-43
AT1G02310	0.235777	-2.0845	0.0122634
AT5G56980	0.235722	-2.08484	3.1503e-27
AT1G12710	0.235711	-2.08491	0.0371172
AT3G62150	0.235277	-2.08757	0.000215532
AT5G13500	0.235057	-2.08892	0.0219783
AT1G60950	0.234785	-2.09059	7.54202e-07
AT1G50740	0.234084	-2.0949	0.000162896
AT3G10340	0.233849	-2.09635	1.34482e-06
AT2G16660	0.232928	-2.10205	2.92173e-25
AT1G08380	0.232687	-2.10354	1.56279e-54
AT5G01040	0.231797	-2.10907	2.14036e-14
AT1G23030	0.231579	-2.11043	3.94391e-10
AT3G48420	0.231323	-2.11202	5.45457e-05
AT3G47380	0.23118	-2.11291	4.97633e-10
AT5G36290	0.230915	-2.11457	1.93567e-07
AT1G66180	0.23075	-2.1156	2.41201e-09
AT2G34510	0.23071	-2.11585	1.85835e-22
AT1G67170	0.230619	-2.11642	0.0457057
AT1G16530	0.230261	-2.11866	0.00593908
AT5G15650	0.230196	-2.11906	7.3464e-05
AT1G13210	0.229936	-2.1207	0.0144617
AT1G73030	0.229164	-2.12555	0.0140801
AT3G01860	0.228431	-2.13017	0.00731359
AT5G63680	0.228104	-2.13224	0.000836374
AT4G02290	0.227597	-2.13544	0.00486524
AT5G23220	0.227562	-2.13567	0.000196193
AT5G51550	0.226373	-2.14323	1.25318e-14
AT5G50915	0.226055	-2.14525	6.55812e-07
AT1G24140	0.225255	-2.15037	3.26298e-07
AT5G07980	0.225244	-2.15044	0.0144041
AT5G20720	0.225207	-2.15067	0.0018919
AT2G47610	0.224806	-2.15325	0.00505209
AT3G02640	0.224732	-2.15372	2.88966e-06
AT5G11040	0.224605	-2.15454	0.041149
AT4G39670	0.223656	-2.16065	0.00970088
AT4G28025	0.223151	-2.16391	0.0420103
AT5G64030	0.223024	-2.16473	0.0127857
AT5G25610	0.221982	-2.17149	8.01875e-31
AT5G37550	0.22148	-2.17475	0.0129532
AT5G18500	0.22144	-2.17501	0.0314043
AT1G77200	0.221349	-2.17561	0.00304873
AT5G07030	0.221305	-2.17589	1.35239e-25
AT5G24030	0.22087	-2.17873	1.50584e-18
AT1G52290	0.219746	-2.18609	0.0116109
AT4G18280	0.218519	-2.19417	3.17379e-32
AT4G37240	0.218299	-2.19562	4.13928e-16
AT5G02450	0.218278	-2.19576	8.19227e-05
AT3G52840	0.217776	-2.19908	8.09807e-06
AT3G46080	0.217296	-2.20227	0.000104935
AT4G00990	0.217112	-2.20349	0.0286677
AT4G26690	0.21711	-2.2035	1.71949e-21
AT1G25490	0.217102	-2.20355	5.91659e-05
AT1G19020	0.217074	-2.20374	6.82374e-39
AT4G22214	0.217045	-2.20394	0.0414669
AT5G19855	0.216845	-2.20527	0.0058275
AT4G20860	0.216128	-2.21004	0.00082722
AT5G16030	0.21567	-2.21311	4.30662e-12
AT5G43890	0.215484	-2.21435	0.00139117
AT4G13930	0.215075	-2.21709	3.45004e-07
AT3G53620	0.214621	-2.22014	0.0431489
AT3G14840	0.214373	-2.2218	5.20093e-05
AT3G10930	0.213276	-2.22921	2.24989e-13
AT5G13580	0.212943	-2.23146	0.00943376
AT2G37940	0.212909	-2.23169	0.0287596
AT4G33360	0.212821	-2.23229	0.0017581
AT2G29510	0.212484	-2.23457	0.021973
AT1G09080	0.211988	-2.23795	0.00155059
AT1G56240	0.211747	-2.23959	0.000641805
AT1G73480	0.211052	-2.24433	3.06819e-06
AT5G07080	0.210418	-2.24867	2.0824e-11
AT5G26030	0.209806	-2.25287	9.03134e-19
AT3G06470	0.209717	-2.25349	0.00395573
AT2G19800	0.209639	-2.25402	4.41192e-07
AT3G25790	0.2096	-2.25429	0.0304655
AT4G15802	0.209474	-2.25516	2.40302e-05
AT1G76600	0.208922	-2.25896	2.11075e-16
AT5G05170	0.208452	-2.26221	8.7777e-10
AT5G05610	0.20722	-2.27076	0.0384238
AT3G49720	0.20704	-2.27202	0.000609585
AT5G61810	0.206782	-2.27382	2.02618e-05
AT3G51450	0.206531	-2.27557	1.7168e-09
AT3G59060	0.205682	-2.28151	2.03025e-24
AT4G34150	0.205522	-2.28264	1.21275e-48
AT1G44350	0.205128	-2.2854	3.14302e-07
AT1G56660	0.205081	-2.28574	0.000277548
AT5G55050	0.204946	-2.28669	0.00177581
AT1G21120	0.204801	-2.28771	0.000240086
AT1G04660	0.204684	-2.28853	0.0229116
AT2G45760	0.204193	-2.292	0.0203186
AT4G16000	0.204098	-2.29267	0.0209285
AT4G03400	0.203922	-2.29391	2.20389e-19
AT2G44230	0.203831	-2.29455	6.54557e-05
AT3G57530	0.203744	-2.29517	0.0497727
AT2G41830	0.203577	-2.29635	0.0301755
AT5G01730	0.203229	-2.29882	0.000715622
AT1G74440	0.200805	-2.31613	0.0406471
AT3G43270	0.200226	-2.3203	0.00635921
AT3G61580	0.200032	-2.32169	6.45826e-08
AT2G35240	0.199796	-2.3234	0.00557845
AT5G62350	0.199693	-2.32415	1.42685e-47
AT4G22710	0.19886	-2.33018	2.05458e-05
AT3G14600	0.198738	-2.33106	0.0312931
AT4G24960	0.196401	-2.34813	3.02543e-38
AT1G07180	0.195029	-2.35824	3.21908e-07
AT4G18950	0.194792	-2.36	0.0150409
AT2G24850	0.19452	-2.36201	3.04416e-10
AT1G26300	0.194371	-2.36312	0.00861051
AT4G27280	0.193836	-2.36709	1.22098e-28
AT3G26470	0.193634	-2.36859	0.000379255
AT5G59720	0.193191	-2.3719	0.000181878
AT1G33040	0.192663	-2.37585	0.00161675
AT2G16050	0.192299	-2.37858	0.00746645
AT2G34300	0.19222	-2.37917	1.17565e-10
AT1G23480	0.191759	-2.38264	0.000970847
AT4G13420	0.191488	-2.38468	3.86049e-05
AT5G67030	0.190611	-2.3913	3.93899e-19
AT5G63970	0.190436	-2.39262	0.0365737
AT4G22830	0.190064	-2.39544	6.09456e-10
AT3G10300	0.189964	-2.3962	4.06291e-26
AT3G45140	0.189256	-2.40159	3.59535e-21
AT1G33960	0.188737	-2.40555	0.00732261
AT5G49520	0.188285	-2.40901	1.50944e-09
AT3G49800	0.18768	-2.41365	0.000360954
AT3G44350	0.187647	-2.41391	0.042751
AT5G17350	0.186995	-2.41893	2.53306e-17
AT5G41790	0.186623	-2.4218	0.0238032
AT3G56650	0.186541	-2.42244	0.0485447
AT5G41900	0.186467	-2.42301	0.00229178
AT2G30020	0.185862	-2.4277	0.0210222
AT3G13520	0.185543	-2.43018	0.0100825
AT1G07750	0.183934	-2.44274	0.0018819
AT2G35760	0.183909	-2.44294	6.33554e-11
AT1G75040	0.183513	-2.44604	2.04061e-07
AT5G55180	0.183418	-2.44679	5.71035e-25
AT2G45130	0.182854	-2.45123	0.00100022
AT4G39840	0.182029	-2.45776	1.82654e-12
AT4G27310	0.181567	-2.46143	3.14866e-15
AT3G15480	0.181559	-2.46149	0.029516
AT4G32350	0.181166	-2.46461	0.00363194
AT1G74810	0.181083	-2.46528	0.0376382
AT3G51550	0.18099	-2.46602	1.15161e-05
AT1G09070	0.180829	-2.4673	2.73381e-59
AT2G25460	0.180336	-2.47124	2.8641e-07
AT3G19970	0.180067	-2.4734	0.00276327
AT1G66160	0.179891	-2.47481	9.37921e-33
AT5G13190	0.179865	-2.47502	9.20184e-09
AT3G54890	0.179703	-2.47631	1.18396e-41
AT1G31780	0.179666	-2.47661	0.012566
AT3G28180	0.179224	-2.48016	7.57288e-30
AT1G04110	0.178592	-2.48526	0.00173514
AT5G43520	0.177615	-2.49317	1.46959e-12
AT2G41990	0.177605	-2.49325	1.12615e-06
AT2G15970	0.17666	-2.50095	3.32568e-06
AT4G22610	0.176478	-2.50244	0.0194178
AT1G07985	0.17636	-2.50341	0.000220221
AT3G07110	0.17614	-2.5052	0.00372648
AT1G24147	0.175552	-2.51003	5.15792e-07
AT5G13710	0.175493	-2.51051	0.00634751
AT1G52410	0.174002	-2.52282	7.58408e-18
AT3G57260	0.173986	-2.52296	2.3611e-05
AT5G03350	0.173552	-2.52656	1.93241e-08
AT5G08410	0.171416	-2.54443	5.01415e-10
AT3G14810	0.170329	-2.5536	0.000634967
AT1G66090	0.170128	-2.55531	2.89218e-07
AT1G68690	0.17003	-2.55614	0.00096803
AT4G34260	0.170029	-2.55615	4.45784e-30
AT5G65280	0.169942	-2.55688	3.19311e-14
AT1G48830	0.169933	-2.55696	0.0013627
AT5G52050	0.169097	-2.56407	3.50287e-32
AT2G22270	0.168382	-2.57019	0.026295
AT5G42590	0.168222	-2.57156	0.0277158
AT5G67080	0.168164	-2.57206	0.0312445
AT5G67620	0.168118	-2.57245	4.72773e-11
AT1G72790	0.166921	-2.58276	8.06633e-30
AT1G57680	0.16692	-2.58277	0.00429783
AT4G33240	0.166532	-2.58613	0.0107559
AT3G62720	0.166444	-2.5869	8.67494e-29
AT5G59880	0.166312	-2.58803	0.0213662
AT2G47180	0.166218	-2.58885	0.0174626
AT2G22500	0.166165	-2.58931	1.80873e-43
AT5G66390	0.16614	-2.58953	6.63662e-05
AT1G20440	0.164518	-2.60368	4.14995e-73
AT4G17150	0.164143	-2.60697	0.0298799
AT1G27910	0.164108	-2.60728	2.566e-05
AT3G07950	0.163867	-2.6094	0.00156539
AT4G31800	0.163754	-2.6104	0.000431228
AT4G28360	0.163196	-2.61532	0.00479377
AT3G47470	0.162244	-2.62376	2.38051e-39
AT3G26460	0.161783	-2.62787	7.29964e-17
AT3G28200	0.161415	-2.63115	4.01957e-08
AT2G43010	0.16126	-2.63254	3.36618e-16
AT4G15000	0.161105	-2.63393	0.00250036
AT4G28140	0.160271	-2.64141	0.0327314
AT1G17380	0.160049	-2.64341	6.68272e-08
AT5G67070	0.160001	-2.64384	0.00729369
AT1G17420	0.159252	-2.65061	2.07724e-21
AT1G43650	0.159183	-2.65124	0.0290126
AT1G22570	0.159074	-2.65223	0.000430344
AT1G06120	0.159063	-2.65233	0.00598043
AT5G58680	0.158913	-2.65369	0.0229408
AT3G29320	0.158868	-2.6541	0.000241533
AT1G26730	0.15877	-2.65499	0.00527819
AT3G14930	0.158384	-2.6585	0.0112268
AT3G55980	0.158297	-2.65929	8.31676e-25
AT5G42380	0.158292	-2.65934	0.000100036
AT1G56250	0.157077	-2.67046	0.0387642
AT1G62710	0.156513	-2.67565	0.0168805
AT2G01470	0.156001	-2.68037	0.0373009
AT3G55090	0.155993	-2.68044	0.0150454
AT1G17620	0.155739	-2.6828	1.60452e-53
AT5G28450	0.155233	-2.68749	1.74956e-09
AT1G73010	0.155163	-2.68814	0.02681
AT5G57660	0.154625	-2.69316	9.47113e-20
AT3G46270	0.154003	-2.69897	0.000284343
AT3G04640	0.153648	-2.7023	7.44706e-34
AT2G35770	0.153637	-2.7024	0.0166764
AT5G02220	0.15293	-2.70906	0.000843406
AT3G16860	0.152222	-2.71575	1.35566e-09
AT2G32210	0.152158	-2.71635	1.89388e-19
AT1G66750	0.151465	-2.72294	0.0464078
AT1G54040	0.150157	-2.73546	1.76982e-08
AT4G18010	0.150097	-2.73603	7.93868e-07
AT2G38240	0.14991	-2.73783	1.00267e-37
AT3G05880	0.14947	-2.74207	6.23975e-05
AT5G64310	0.149437	-2.74239	1.92134e-50
AT3G17050	0.148158	-2.75479	4.53483e-38
AT1G64810	0.147059	-2.76553	0.0255992
AT3G03280	0.146065	-2.77532	0.000146044
AT5G07475	0.144987	-2.786	1.02674e-06
AT3G02480	0.144661	-2.78926	0.000434575
AT3G25140	0.14405	-2.79536	2.50158e-05
AT1G69790	0.143888	-2.79698	0.00789004
AT5G56940	0.143121	-2.80469	0.00175447
AT5G06300	0.142886	-2.80707	2.06641e-08
AT2G34430	0.142028	-2.81576	1.46778e-13
AT4G12500	0.141813	-2.81794	0.0114544
AT1G04040	0.141601	-2.82009	0.000486808
AT1G18140	0.140705	-2.82925	0.0113507
AT1G78580	0.140039	-2.8361	0.0398684
AT3G61890	0.139243	-2.84432	0.0103125
AT3G25780	0.139226	-2.8445	2.58632e-28
AT4G21926	0.138924	-2.84764	0.023049
AT4G25940	0.138878	-2.84811	0.00144552
AT5G65470	0.138759	-2.84935	0.00446002
AT2G07774	0.137398	-2.86356	0.0462248
AT1G65790	0.137377	-2.86378	0.0206014
AT1G64380	0.136484	-2.8732	6.65482e-16
AT1G56510	0.136219	-2.876	9.98287e-15
AT4G35985	0.134989	-2.88909	4.87623e-21
AT1G55370	0.133656	-2.9034	0.0435715
AT1G15330	0.133565	-2.90438	2.44842e-07
AT1G14780	0.130758	-2.93503	3.27856e-05
AT1G53110	0.129843	-2.94516	0.0425445
AT3G02840	0.129821	-2.94541	1.002e-06
AT3G25240	0.129209	-2.95222	0.00245411
AT1G07135	0.129162	-2.95275	8.23827e-35
AT4G27140	0.128639	-2.9586	0.0146179
AT3G54300	0.128401	-2.96127	0.000790782
AT3G47500	0.127908	-2.96682	4.20655e-14
AT2G45210	0.127117	-2.97577	0.0132841
AT1G01120	0.127084	-2.97615	2.75061e-12
AT3G53980	0.127023	-2.97684	7.65835e-22
AT2G20880	0.12632	-2.98485	0.0352589
AT1G02190	0.126047	-2.98797	0.0146435
AT5G64870	0.125428	-2.99507	5.54256e-10
AT5G57010	0.124214	-3.0091	0.00030236
AT1G76340	0.123765	-3.01433	0.0385422
AT5G24770	0.122323	-3.03123	2.62671e-36
AT2G33570	0.121856	-3.03675	1.75705e-07
AT2G29550	0.120745	-3.04996	1.20255e-07
AT4G02110	0.118969	-3.07134	0.0428523
AT3G11710	0.118234	-3.08028	8.69229e-05
AT2G25790	0.117963	-3.0836	0.00690771
AT3G44550	0.117656	-3.08735	0.039854
AT1G52030	0.117595	-3.0881	2.71075e-09
AT4G32800	0.11625	-3.1047	4.77343e-22
AT5G39530	0.116102	-3.10653	0.0182145
AT3G59350	0.11594	-3.10855	1.22463e-12
AT1G64700	0.115535	-3.11359	0.048729
AT2G02010	0.11488	-3.1218	9.26735e-07
AT1G16410	0.114847	-3.12222	0.00715816
AT1G27770	0.114399	-3.12786	3.95425e-08
AT1G09794	0.113153	-3.14366	0.0409484
AT2G34600	0.112859	-3.14741	0.049122
AT1G02820	0.112696	-3.14949	0.0104071
AT2G46500	0.112522	-3.15172	0.00668648
AT4G25810	0.112015	-3.15823	2.1732e-54
AT5G10190	0.110554	-3.17718	0.00945224
AT2G28720	0.110553	-3.17718	0.00547005
AT1G55580	0.109722	-3.18807	0.00572089
AT2G05580	0.1089	-3.19893	0.0184664
AT5G01100	0.1079	-3.21223	9.65064e-12
AT5G24780	0.105986	-3.23805	5.03927e-15
AT5G40380	0.105116	-3.24995	0.0257413
AT1G21110	0.103372	-3.27408	1.30236e-15
AT1G55365	0.102525	-3.28595	0.0492931
AT1G71030	0.100842	-3.30983	0.00305255
AT3G53800	0.10077	-3.31086	0.000895046
AT5G09520	0.100667	-3.31234	0.00289794
AT1G01470	0.0993542	-3.33128	1.6044e-81
AT4G31000	0.0983621	-3.34575	7.52402e-08
AT3G46110	0.0977151	-3.35528	0.00063269
AT1G19380	0.0970487	-3.36515	9.23644e-13
AT1G75310	0.0970014	-3.36585	0.0186525
AT3G56710	0.0967668	-3.36934	2.67793e-05
AT2G34420	0.0963999	-3.37482	8.71398e-47
AT1G66500	0.0961836	-3.37806	0.00280808
AT3G50930	0.0945394	-3.40294	1.51765e-07
AT5G59130	0.0943054	-3.40652	0.00704302
AT1G58420	0.0941036	-3.40961	5.30136e-14
AT5G06760	0.0939751	-3.41158	2.90934e-06
AT1G10770	0.0916659	-3.44747	9.6563e-08
AT5G20480	0.0910127	-3.45779	0.000742889
AT2G46240	0.0900881	-3.47252	0.00914311
AT1G70270	0.0859473	-3.5404	0.0145003
AT1G09350	0.0848574	-3.55882	0.012561
AT1G14540	0.0830212	-3.59038	0.0126311
AT5G26670	0.0825661	-3.59831	0.0318832
AT5G19240	0.082397	-3.60126	0.0038999
AT5G05300	0.0821589	-3.60544	6.15799e-09
AT4G24570	0.0820601	-3.60718	5.09153e-53
AT5G09470	0.0811527	-3.62322	0.00355997
AT4G29610	0.0810586	-3.62489	6.80317e-05
AT5G02940	0.0807164	-3.631	0.0370535
AT3G57460	0.079204	-3.65828	0.00464714
AT5G62360	0.0791276	-3.65968	0.00597387
AT1G30360	0.0789065	-3.66371	3.19097e-40
AT5G11740	0.0789053	-3.66373	0.000305308
AT1G15010	0.0788352	-3.66502	2.71803e-38
AT3G46090	0.0785515	-3.67022	0.000963241
AT1G72520	0.0778089	-3.68392	8.43607e-26
AT2G27690	0.0774995	-3.68967	2.17269e-55
AT1G72610	0.0770201	-3.69862	1.91122e-08
AT4G36010	0.0766717	-3.70516	6.06322e-36
AT4G14365	0.075906	-3.71964	0.00420812
AT4G14290	0.0755933	-3.7256	0.0159421
AT1G76680	0.0754954	-3.72747	6.71618e-28
AT2G17840	0.0752046	-3.73304	1.25748e-87
AT5G60860	0.0749013	-3.73887	0.0390466
AT3G45970	0.0748087	-3.74065	0.000242706
AT1G32900	0.074478	-3.74704	3.21543e-15
AT3G29360	0.0734704	-3.76669	0.000129287
AT1G24070	0.0731676	-3.77265	0.00437028
AT3G03341	0.0718458	-3.79895	0.00825993
AT2G46830	0.0717058	-3.80177	2.96317e-05
AT1G69330	0.0713674	-3.80859	0.0466314
AT5G59580	0.0713081	-3.80979	0.0101086
AT3G24420	0.0711003	-3.814	3.54312e-05
AT5G40010	0.0704256	-3.82776	0.0211659
AT1G47130	0.0699649	-3.83723	0.000618283
AT4G38420	0.0699388	-3.83776	1.01039e-10
AT5G64750	0.0692724	-3.85158	1.78772e-32
AT3G48520	0.0691538	-3.85405	2.41432e-34
AT5G48880	0.0689723	-3.85784	0.00468956
AT2G22860	0.0680173	-3.87795	0.00209774
AT1G02400	0.0678638	-3.88121	0.0237101
AT4G29780	0.0675145	-3.88866	1.50869e-53
AT3G59480	0.0673082	-3.89307	2.48744e-06
AT2G32020	0.0672417	-3.8945	0.0343203
AT2G41480	0.0651205	-3.94074	0.00207825
AT2G27080	0.0650326	-3.94269	8.82598e-11
AT3G55840	0.0636197	-3.97438	8.65334e-29
AT4G08900	0.0605904	-4.04477	0.00769741
AT2G23120	0.0604794	-4.04741	3.2931e-106
AT1G78070	0.0598318	-4.06294	0.00367351
AT3G28740	0.0595423	-4.06994	0.00672482
AT4G16450	0.0595039	-4.07087	0.0156004
AT1G35140	0.0593864	-4.07372	2.34859e-70
AT3G52950	0.0574556	-4.12141	0.00999002
AT1G52400	0.0565887	-4.14334	3.3429e-26
AT5G22380	0.0553218	-4.17601	0.00769842
AT1G16850	0.0552755	-4.17722	1.44562e-21
AT5G01380	0.0541078	-4.20802	1.07923e-33
AT4G38400	0.053931	-4.21274	1.01132e-44
AT5G52020	0.0534687	-4.22516	1.42721e-05
AT5G54440	0.0529264	-4.23987	0.0124923
AT5G59310	0.0527853	-4.24372	3.4372e-08
AT5G15970	0.0525817	-4.2493	7.39949e-87
AT1G73870	0.0524228	-4.25366	4.05779e-06
AT4G15210	0.0522625	-4.25808	2.04091e-09
AT1G55805	0.0517875	-4.27125	0.00244063
AT3G57450	0.0516078	-4.27627	7.06693e-08
AT1G72140	0.0515519	-4.27783	0.0284835
AT5G02810	0.0513046	-4.28477	7.29175e-08
AT5G01760	0.0510993	-4.29055	4.44475e-06
AT4G29740	0.0505192	-4.30702	1.11893e-07
AT2G11810	0.0501062	-4.31887	0.000432169
AT2G28760	0.0498962	-4.32493	0.0401638
AT5G47850	0.0495501	-4.33497	0.0406079
AT5G49220	0.0493133	-4.34188	0.0246252
AT1G32910	0.0486721	-4.36076	0.000980626
AT1G20450	0.0485423	-4.36461	1.28684e-202
AT4G30280	0.0479977	-4.38089	4.41166e-08
AT2G21510	0.0478817	-4.38438	0.000568697
AT4G16680	0.0477439	-4.38854	0.0101599
AT3G56490	0.0462624	-4.43402	0.00283017
AT4G16860	0.0458652	-4.44646	0.00366451
AT4G25470	0.0451433	-4.46934	0.000771732
AT3G50970	0.0448528	-4.47866	9.63088e-99
AT3G06030	0.044326	-4.4957	0.00369876
AT2G46880	0.0440433	-4.50493	4.66215e-06
AT5G45750	0.0428134	-4.54579	0.00477083
AT1G12950	0.0422989	-4.56324	0.00557632
AT1G60190	0.0408826	-4.61237	0.00212245
AT4G27970	0.0397709	-4.65214	0.000119072
AT4G22620	0.0379985	-4.71792	0.00132422
AT2G32200	0.0374864	-4.73749	5.92593e-08
AT4G33550	0.0363756	-4.78089	0.00169992
AT1G14250	0.0348944	-4.84086	4.51647e-05
AT5G57560	0.0347736	-4.84587	2.71742e-07
AT4G34410	0.0346494	-4.85103	5.30388e-12
AT1G51090	0.0344949	-4.85747	9.18424e-26
AT2G18465	0.0337972	-4.88695	0.00189197
AT1G15030	0.0337235	-4.8901	0.00913132
AT2G35290	0.0326846	-4.93524	8.918e-49
AT5G54190	0.0325964	-4.93914	0.000654576
AT2G31010	0.0321885	-4.95731	0.00550174
AT1G02270	0.0320741	-4.96245	0.00135191
AT1G21910	0.031975	-4.96691	1.7624e-05
AT1G52690	0.0312983	-4.99777	0.0012673
AT2G05100	0.0312371	-5.0006	5.1597e-193
AT2G32390	0.0299253	-5.06249	0.00089422
AT2G44840	0.029675	-5.07461	4.78494e-09
AT4G25433	0.0288599	-5.11479	0.000295698
AT2G32130	0.0284165	-5.13713	0.00220781
AT5G17340	0.0273629	-5.19163	0.00097033
AT3G45060	0.0263056	-5.24849	0.000191238
AT1G05420	0.0258589	-5.27319	0.000161365
AT2G34930	0.0258569	-5.27331	0.00103528
AT1G33720	0.0249955	-5.32219	0.000599789
AT1G29910	0.0249579	-5.32436	2.34907e-200
AT5G15960	0.0243354	-5.3608	1.33448e-54
AT2G05070	0.0237935	-5.39329	4.4287e-168
AT5G54270	0.023397	-5.41753	7.70043e-12
AT4G35350	0.0224956	-5.47421	0.00107838
AT1G50575	0.0224082	-5.47983	0.000318478
AT1G03700	0.0220158	-5.50532	0.000338278
AT2G42530	0.0216537	-5.52924	1.18147e-09
AT2G37870	0.0207957	-5.58757	0.000261574
AT5G52310	0.0195924	-5.67356	1.25427e-142
AT4G01985	0.0181932	-5.78046	8.31377e-05
AT3G27690	0.0155066	-6.01097	2.80709e-143
AT4G08870	0.0144756	-6.11023	1.03103e-07
AT1G33760	0.0137338	-6.18612	1.91689e-08
AT3G45960	0.0071546	-7.12691	7.18089e-11
AT1G63030	0.00676043	-7.20867	9.78965e-08
AT1G22810	0.00673936	-7.21317	1.1789e-08
AT2G17660	0.00544114	-7.52187	1.08426e-08
AT1G09950	0.00519755	-7.58795	8.93834e-10
AT2G24600	0.0045674	-7.77441	1.0707e-09
AT2G42540	0.00376523	-8.05305	4.6368e-35
AT1G12610	0.00220276	-8.82647	3.74746e-13

## Sheet: Ch1 HL
Gene	Fold change	log2FC	p-value
AT2G03370	242017	17.8848	2.64095e-05
ATCG00260	956.649	9.90185	0.000539429
AT5G65420	172.529	7.4307	0.0130961
AT2G36750	85.6227	6.41992	1.68409e-06
AT4G12310	67.4802	6.07639	1.61207e-06
AT5G58770	42.4313	5.40706	7.0979e-27
AT1G66840	38.5369	5.26817	2.84322e-06
AT5G49740	36.4615	5.1883	0.000527927
AT5G37260	35.0827	5.13269	0.000732132
AT1G13090	33.4169	5.06251	9.47345e-05
AT5G20240	32.9048	5.04023	0.00131728
AT2G15020	31.4439	4.97471	1.30135e-25
AT5G15500	29.915	4.9028	2.09051e-07
AT5G24155	25.51	4.67299	2.2028e-20
AT5G47610	23.8984	4.57884	0.0014443
AT4G37925	23.8482	4.57581	0.00186792
AT4G08900	23.4384	4.5508	0.00864713
AT3G28740	22.8674	4.51522	0.000103311
AT5G43740	22.3929	4.48497	0.00546209
AT5G58580	20.6202	4.36599	0.0074311
AT3G62550	20.5391	4.3603	0.00384709
AT3G02830	20.5366	4.36013	0.00799746
AT4G24000	19.238	4.26589	0.0109954
AT5G58310	19.1577	4.25986	0.0149889
AT3G47430	19.1339	4.25806	2.82206e-76
AT3G05090	18.9939	4.24747	0.00854774
AT4G25750	18.9289	4.24252	0.0127377
AT3G28270	18.727	4.22705	2.53766e-59
AT1G80340	18.2498	4.18981	2.35281e-05
AT2G26690	17.2199	4.106	0.00440656
AT2G23180	17.0627	4.09277	0.00473314
AT5G38980	16.277	4.02476	0.00411592
AT5G03285	16.1264	4.01136	1.79007e-08
AT5G19855	15.988	3.99892	0.012967
AT2G32540	15.6999	3.97268	1.66025e-21
AT1G65370	15.4982	3.95403	0.0495101
AT4G03330	15.4836	3.95267	0.00767672
AT5G07500	15.2813	3.9337	0.0099271
AT1G17100	15.0031	3.90718	2.28411e-83
AT2G30700	14.6198	3.86985	0.00652604
AT2G23910	14.4467	3.85267	0.0119637
AT2G17340	14.432	3.8512	0.0161321
AT1G74210	14.4017	3.84817	0.0457013
AT5G53730	14.3881	3.84681	0.0248022
AT5G19890	13.9323	3.80036	0.0080282
AT3G56290	13.8593	3.79278	0.0201169
AT3G10190	13.3895	3.74303	0.00226587
AT2G32530	13.3767	3.74165	2.14072e-27
AT3G10450	12.9847	3.69874	0.0176862
AT4G33720	12.954	3.69533	1.57233e-08
AT5G59990	12.9524	3.69515	0.000204084
AT4G26150	12.9484	3.69471	3.13611e-22
AT3G08970	12.7658	3.67421	0.0210193
AT3G48150	12.7617	3.67375	0.0199217
AT4G12830	12.63	3.65879	0.0257249
AT1G65060	12.2828	3.61857	0.0237845
AT2G36800	12.1934	3.60803	5.69797e-12
AT3G06145	11.8311	3.56451	4.78547e-22
AT1G73120	11.6823	3.54625	4.03864e-10
AT2G03550	11.665	3.54412	1.93887e-15
AT5G39210	11.5768	3.53316	6.07016e-08
AT1G64500	11.5418	3.5288	5.5053e-79
AT3G15900	11.4502	3.5173	0.0297649
AT4G26050	11.4477	3.51699	0.0171205
AT4G00050	11.3912	3.50984	1.11406e-43
AT2G41810	11.3768	3.50802	0.0368915
AT3G56630	11.3509	3.50473	0.00921074
AT3G52290	11.3143	3.50007	0.0159066
AT1G05560	11.2509	3.49197	1.48453e-53
AT2G04790	11.0072	3.46037	2.73768e-13
AT5G20670	10.8466	3.43917	2.56933e-07
AT4G01200	10.8083	3.43407	0.0481171
AT2G32290	10.619	3.40858	0.0315374
AT4G34630	10.427	3.38225	8.77889e-07
AT1G09027	10.1973	3.35012	0.00666946
AT1G52342	10.0399	3.32767	2.90539e-50
AT3G18010	10.0043	3.32255	0.009842
AT2G08650	9.89155	3.3062	1.59524e-14
AT1G26410	9.85073	3.30023	0.0224879
AT5G24000	9.82221	3.29605	0.0102869
AT1G18835	9.78923	3.2912	0.0423855
AT3G20810	9.77615	3.28927	1.41336e-42
AT1G50840	9.71475	3.28018	0.0419674
AT2G25820	9.58815	3.26125	0.0449889
AT1G19610	9.57545	3.25934	1.61035e-37
AT3G62410	9.49985	3.2479	1.11705e-142
AT1G22630	9.3766	3.22906	0.0105557
AT5G54080	9.16624	3.19633	0.00823797
AT3G49960	9.03873	3.17612	0.0396924
AT5G42060	8.96886	3.16493	6.64399e-06
AT3G48970	8.96821	3.16482	0.0156714
AT3G21760	8.87607	3.14992	3.00697e-48
AT5G62140	8.86687	3.14842	4.64593e-32
AT3G48200	8.76981	3.13255	0.0166044
AT3G48280	8.64135	3.11126	7.11494e-14
AT5G12410	8.47427	3.08309	0.0250225
AT4G27030	8.43507	3.0764	5.48895e-17
AT3G17930	8.40061	3.07049	0.0268025
AT4G09350	8.29771	3.05271	2.67717e-30
AT3G60280	8.18101	3.03228	0.000120871
AT5G21326	8.17511	3.03124	0.0481894
AT5G24165	8.16158	3.02885	0.00568656
AT1G43130	8.14014	3.02505	0.045857
AT5G56040	8.12648	3.02263	0.0166869
AT3G03670	8.11892	3.02129	6.21442e-05
AT1G64430	8.00334	3.0006	0.0188746
AT5G51440	7.97297	2.99512	0.0107786
AT1G20120	7.90613	2.98297	3.31076e-06
AT5G17400	7.89253	2.98049	0.0166632
AT2G23590	7.84755	2.97224	6.83168e-08
AT2G25940	7.83389	2.96973	0.00265276
AT3G28070	7.80936	2.9652	3.70568e-11
AT3G33205	7.7955	2.96264	0.0218318
AT5G10605	7.74472	2.95321	0.00217363
AT5G67370	7.70099	2.94504	2.76616e-25
AT4G13505	7.68687	2.9424	0.0239672
AT5G24160	7.63161	2.93199	1.05323e-26
AT4G01915	7.58873	2.92386	3.03702e-07
AT2G36792	7.56895	2.92009	0.0256013
AT2G19310	7.51844	2.91043	2.82832e-10
AT5G10470	7.49813	2.90653	2.16437e-06
AT1G78450	7.4931	2.90556	1.91737e-12
AT1G80160	7.45579	2.89836	0.000433851
AT2G24280	7.4263	2.89264	1.31625e-20
AT1G65970	7.4239	2.89218	0.0231725
AT2G34660	7.36372	2.88043	0.00986561
AT4G12490	7.34394	2.87655	1.63201e-08
AT1G31820	7.23527	2.85505	0.0413273
AT2G21970	7.20645	2.84929	2.27766e-64
AT4G15550	7.05284	2.8182	1.67627e-44
AT2G39080	7.04185	2.81595	0.0271453
AT2G28710	7.03681	2.81492	5.49975e-10
AT3G27390	7.00864	2.80913	0.0105599
AT4G17880	6.98911	2.80511	0.00011876
AT3G11660	6.95737	2.79854	6.74097e-05
AT1G29090	6.92142	2.79107	0.00331876
AT1G53700	6.91889	2.79054	0.00275674
AT1G64625	6.80196	2.76595	0.0332615
AT1G49010	6.77982	2.76125	9.81723e-18
AT2G02040	6.72743	2.75006	0.0478647
AT1G72030	6.72674	2.74991	2.3352e-36
AT1G44960	6.72165	2.74882	0.0461799
AT1G18880	6.71588	2.74758	0.0327689
AT3G54840	6.71209	2.74676	0.0348728
AT3G23930	6.70407	2.74504	0.0044477
AT1G28570	6.60427	2.7234	0.00352245
AT4G17243	6.59801	2.72203	0.0167147
AT1G67328	6.58424	2.71902	0.0106339
AT4G33450	6.56076	2.71386	0.00701912
AT3G24500	6.50123	2.70071	9.89449e-39
AT4G16260	6.495	2.69933	5.30416e-14
AT5G54250	6.47508	2.6949	3.9246e-24
AT5G38430	6.4745	2.69477	1.93044e-38
AT2G45360	6.44455	2.68808	3.23779e-07
AT1G60260	6.41554	2.68157	0.0060637
AT5G43450	6.35333	2.66751	0.019177
AT3G14620	6.33087	2.6624	0.00871573
AT4G26850	6.2813	2.65106	2.02303e-47
AT5G53550	6.28103	2.651	0.0231602
AT2G21185	6.25728	2.64554	1.97756e-08
AT1G78420	6.24613	2.64296	0.0257417
AT2G18120	6.2423	2.64208	0.00212699
AT2G31560	6.23627	2.64068	9.80692e-24
AT3G04445	6.12075	2.61371	0.0426707
AT2G42900	6.07008	2.60172	0.000257595
AT5G53970	6.01519	2.58861	2.51856e-05
AT5G66052	6.00517	2.58621	0.0106886
AT1G70580	5.97505	2.57895	0.0226556
AT5G53486	5.96749	2.57712	1.16237e-07
AT1G30990	5.93763	2.56989	0.04487
AT3G04140	5.92044	2.5657	5.37179e-07
AT2G03850	5.89381	2.5592	0.0243649
AT1G10960	5.89117	2.55855	2.7038e-104
AT4G10120	5.84224	2.54652	5.40688e-14
AT5G52420	5.78007	2.53109	7.03992e-23
AT5G23920	5.77832	2.53065	5.00406e-07
ATCG01240	5.77166	2.52899	0.0288463
ATCG00920	5.76532	2.5274	0.00513348
AT3G08740	5.7463	2.52263	0.0131897
AT4G24880	5.71121	2.5138	0.0417336
AT5G52780	5.67439	2.50447	1.0492e-44
AT2G35170	5.67413	2.5044	0.000337996
AT3G24927	5.63658	2.49482	0.0305282
AT4G03940	5.62836	2.49272	0.0119789
AT1G73920	5.57284	2.47841	0.0229454
AT1G07200	5.5583	2.47464	0.000408329
AT1G78995	5.55517	2.47383	2.33721e-21
AT3G61920	5.49925	2.45924	0.0314396
AT3G21890	5.45607	2.44786	0.00257092
AT2G33255	5.45509	2.4476	0.0341748
AT3G09600	5.44463	2.44483	1.39629e-05
AT4G02700	5.43834	2.44317	0.0310124
AT3G22550	5.43808	2.4431	6.30047e-06
AT1G49470	5.40607	2.43458	0.0300799
AT2G38210	5.39747	2.43228	1.50285e-21
AT5G16560	5.38457	2.42883	0.0302621
AT1G48120	5.38359	2.42857	0.0350037
AT5G02830	5.35672	2.42135	3.38275e-05
AT2G25680	5.34995	2.41952	3.89483e-08
AT5G20630	5.34985	2.4195	4.0011e-28
AT2G01290	5.34368	2.41783	3.86179e-30
AT1G70760	5.30554	2.4075	3.58314e-07
AT4G00165	5.30528	2.40743	1.10044e-46
AT4G24540	5.26039	2.39517	0.00525624
AT2G46030	5.25541	2.3938	0.00354513
AT1G12940	5.17181	2.37067	0.00599255
AT1G49660	5.15946	2.36722	2.34486e-11
AT5G14740	5.13985	2.36173	8.01733e-22
AT1G49570	5.10796	2.35275	5.89299e-17
AT4G14690	5.09649	2.3495	3.91407e-05
AT4G11290	5.07716	2.34402	5.09084e-06
AT5G24200	5.07523	2.34347	0.0460337
AT1G07010	5.06673	2.34105	1.93568e-09
AT5G11330	5.05036	2.33639	0.00283379
AT1G70250	4.99845	2.32148	9.98067e-05
AT3G22840	4.95492	2.30886	1.38907e-09
AT4G34135	4.93915	2.30426	9.7135e-23
AT4G37800	4.88556	2.28853	4.44905e-06
AT3G21870	4.88311	2.2878	7.72369e-16
AT5G59540	4.87724	2.28607	0.0126242
AT4G31330	4.87606	2.28571	0.00423474
AT3G28080	4.8703	2.28401	1.60652e-05
AT1G23205	4.84661	2.27698	6.38593e-16
AT3G28100	4.83794	2.27439	6.30441e-09
AT3G05950	4.82883	2.27167	5.07278e-10
AT3G13672	4.80268	2.26384	0.00868829
AT1G09710	4.79909	2.26276	0.0104887
AT5G51970	4.79638	2.26195	5.29377e-05
AT2G46660	4.76896	2.25367	0.0233718
AT2G13290	4.74971	2.24784	0.000623719
AT3G16770	4.7362	2.24373	2.43184e-68
AT2G34080	4.71897	2.23847	1.16248e-05
AT4G15545	4.70939	2.23554	5.71047e-07
AT3G46670	4.68367	2.22764	2.01959e-07
AT4G13540	4.65725	2.21948	5.66249e-11
AT2G43920	4.64798	2.2166	1.2568e-13
AT5G13730	4.64356	2.21523	7.43194e-14
AT3G18870	4.64325	2.21513	2.10416e-05
AT5G65890	4.63863	2.2137	7.07878e-06
AT5G63780	4.63781	2.21344	0.000751226
AT3G62190	4.63614	2.21292	0.00615721
AT5G46790	4.61832	2.20737	0.0282394
AT2G27420	4.60483	2.20315	0.00334214
AT2G33480	4.60406	2.20291	0.000177584
AT4G28850	4.59153	2.19898	0.000244321
AT4G22920	4.57291	2.19311	0.0477421
AT4G33660	4.56975	2.19212	3.39669e-35
AT3G21351	4.54152	2.18318	0.00112223
AT5G48485	4.53345	2.18061	4.28572e-15
AT5G42030	4.5302	2.17957	0.0205414
AT5G66820	4.52986	2.17947	0.0329554
AT5G17170	4.52586	2.17819	1.22392e-45
AT3G48240	4.51648	2.1752	0.00937477
AT3G06510	4.4899	2.16668	4.49864e-05
AT4G23496	4.45956	2.1569	0.0213869
AT1G53510	4.44814	2.1532	0.0168288
AT1G74880	4.42099	2.14437	0.00246036
AT3G48320	4.4142	2.14215	3.60764e-10
ATCG00200	4.41318	2.14182	0.00441531
AT5G64190	4.40786	2.14008	0.000709115
AT4G28270	4.40761	2.14	1.80915e-29
AT4G37330	4.38199	2.13159	1.5511e-18
AT1G14150	4.38095	2.13124	3.29101e-07
AT2G29420	4.37695	2.12993	0.0034455
AT1G45201	4.35924	2.12408	1.17647e-07
AT4G14830	4.35878	2.12392	1.41635e-17
AT3G49210	4.35806	2.12369	0.0019793
AT2G38185	4.35365	2.12222	0.00236252
AT4G16690	4.35079	2.12128	2.60184e-07
AT2G17972	4.34948	2.12084	0.0124088
AT5G11260	4.34914	2.12073	1.24867e-34
AT1G68010	4.33539	2.11616	2.94074e-05
AT1G14345	4.32616	2.11309	0.00736844
AT4G13500	4.32216	2.11175	0.00338376
AT5G25620	4.31739	2.11016	0.00198518
AT5G65380	4.31165	2.10824	0.0214247
AT5G13910	4.31152	2.1082	0.0035783
AT1G66130	4.30418	2.10574	2.58134e-19
AT3G07650	4.28757	2.10016	1.75706e-08
AT4G22200	4.28065	2.09783	1.01245e-05
AT1G73260	4.27243	2.09506	2.29585e-44
AT5G40890	4.26881	2.09383	0.0141372
AT2G28200	4.26668	2.09311	2.05229e-13
AT5G65575	4.25876	2.09043	0.0245423
AT5G21100	4.24808	2.08681	9.86993e-08
AT1G65350	4.24222	2.08482	0.00165028
AT2G36350	4.23035	2.08078	0.042526
AT3G16910	4.22924	2.0804	4.7106e-36
AT2G17640	4.22349	2.07844	0.000810561
AT2G18160	4.22018	2.0773	0.00293933
AT2G03090	4.20342	2.07157	0.00105827
AT2G20560	4.17831	2.06292	9.92749e-17
AT2G40100	4.17687	2.06242	1.63915e-17
AT4G13250	4.17128	2.06049	6.29757e-21
AT3G21750	4.14503	2.05138	9.12715e-20
AT4G12400	4.14105	2.05	1.57646e-11
AT5G56860	4.13942	2.04943	8.72341e-23
AT5G04880	4.12672	2.04499	0.000165716
AT5G08260	4.12576	2.04466	1.24949e-18
AT4G25800	4.12572	2.04465	0.00314611
AT1G23740	4.12472	2.0443	1.36973e-19
AT5G27290	4.12218	2.04341	0.042572
AT4G14540	4.10914	2.03884	5.41853e-38
AT2G23672	4.09717	2.03463	3.51734e-12
AT1G17020	4.08167	2.02916	0.0377896
AT1G64950	4.07707	2.02753	3.74655e-32
AT4G31390	4.0697	2.02492	8.20454e-17
AT1G27480	4.06856	2.02452	2.02002e-25
AT5G26820	4.06731	2.02408	0.00011507
AT2G40475	4.05063	2.01815	0.03357
AT5G24660	4.04809	2.01724	6.23546e-15
AT1G29465	4.04065	2.01459	0.0148497
AT4G12290	4.03747	2.01345	5.27085e-23
AT1G53670	4.03108	2.01117	0.00826442
AT2G24180	4.02329	2.00838	0.0367498
AT3G10840	4.01687	2.00607	8.53569e-08
AT5G52640	4.00079	2.00029	0.0307222
AT2G35370	3.99622	1.99863	0.00168706
AT3G14415	3.98694	1.99528	1.15709e-22
AT5G61820	3.98115	1.99318	2.43368e-16
AT4G25780	3.96772	1.98831	8.7305e-08
AT3G10320	3.95949	1.98531	0.0496621
AT2G24820	3.95613	1.98409	7.39812e-17
AT4G28025	3.95437	1.98345	0.0366615
AT1G78510	3.93947	1.978	5.02573e-17
AT3G61930	3.93898	1.97782	1.76999e-05
AT3G18950	3.93888	1.97779	1.22671e-06
AT3G14420	3.93284	1.97557	1.98623e-37
AT1G74850	3.92227	1.97169	0.0320731
AT1G66540	3.91558	1.96923	4.98001e-06
AT1G67830	3.91471	1.96891	0.00089843
AT3G32040	3.89923	1.96319	0.0347259
AT5G58260	3.88916	1.95946	1.30661e-07
AT5G48380	3.8856	1.95814	0.0134215
AT2G04110	3.88448	1.95772	5.99713e-19
AT3G53280	3.87997	1.95604	2.52691e-23
AT2G05620	3.86238	1.94949	5.3112e-13
AT1G48490	3.8554	1.94688	0.0132939
AT4G00335	3.85429	1.94646	0.0246689
AT3G25590	3.84136	1.94162	0.00140409
AT3G17611	3.83967	1.94098	2.18913e-11
AT5G38940	3.83542	1.93939	0.0180473
AT4G28080	3.82653	1.93604	6.06209e-11
AT1G73680	3.8263	1.93595	0.0107476
AT1G48930	3.82011	1.93362	0.032426
AT3G03660	3.80968	1.92967	0.0452096
AT2G30150	3.80691	1.92862	7.77222e-07
AT2G01990	3.80168	1.92664	0.000439765
AT3G48310	3.79348	1.92352	9.18322e-14
AT5G64550	3.78682	1.92099	4.81025e-06
AT4G37310	3.78447	1.92009	0.0155521
AT5G44580	3.76971	1.91445	8.46077e-27
AT2G36090	3.76654	1.91324	1.20617e-05
AT5G42310	3.7642	1.91234	0.00136105
AT4G02075	3.75635	1.90933	0.0490996
AT2G39705	3.75116	1.90734	3.78648e-22
AT5G43850	3.7508	1.9072	0.000709533
AT2G38950	3.74908	1.90654	0.0303246
AT5G01260	3.74365	1.90445	0.000105022
AT1G08230	3.74298	1.90419	0.00880901
AT1G18610	3.73686	1.90183	0.045692
AT1G70000	3.72454	1.89706	3.55818e-17
AT3G53720	3.71417	1.89304	7.00321e-19
AT2G36835	3.71128	1.89192	0.00103375
AT1G65040	3.71018	1.89149	0.00434965
AT5G51020	3.70126	1.88802	0.013869
AT1G15100	3.67674	1.87843	7.72044e-05
AT1G66080	3.67366	1.87722	0.00153086
AT2G02930	3.66868	1.87526	0.00179972
AT4G33040	3.66865	1.87525	0.0021409
AT3G28050	3.65317	1.86915	0.00249946
AT2G42690	3.64688	1.86666	1.85637e-10
AT2G30390	3.63345	1.86134	8.74722e-22
AT5G48500	3.63069	1.86025	2.02228e-09
AT5G50820	3.62889	1.85953	0.0455626
AT1G10640	3.62395	1.85756	0.00164325
AT3G02690	3.62288	1.85714	0.015494
AT4G32940	3.61546	1.85418	3.71272e-06
AT3G14280	3.61495	1.85397	0.00224249
AT5G61310	3.61076	1.8523	0.0246682
AT5G15800	3.60721	1.85088	0.0106769
AT3G19450	3.60226	1.8489	3.33771e-29
AT1G73830	3.59697	1.84678	6.86112e-14
AT5G58420	3.5868	1.8427	0.0147861
AT5G39080	3.58217	1.84084	0.0370871
AT1G60989	3.57991	1.83992	0.00447788
AT5G47640	3.5777	1.83903	9.66747e-22
AT5G17050	3.57642	1.83851	2.02866e-14
AT1G07350	3.57591	1.83831	3.42741e-25
AT1G19670	3.57525	1.83804	2.99712e-12
AT4G37560	3.56848	1.83531	1.00748e-05
AT3G26710	3.55743	1.83083	0.0141319
AT5G36170	3.55432	1.82957	0.0378514
AT1G65800	3.54982	1.82775	2.3183e-05
AT5G36220	3.54423	1.82547	7.29308e-11
AT1G78020	3.52842	1.81902	9.7634e-27
AT1G21780	3.5245	1.81742	0.00152689
AT5G49980	3.52038	1.81573	0.0282831
AT2G18560	3.51807	1.81478	0.045468
AT4G34920	3.51583	1.81386	0.0374859
AT3G03265	3.51188	1.81225	0.00356597
AT5G26600	3.51161	1.81213	0.0284048
AT1G07400	3.505	1.80941	1.28305e-10
AT3G13062	3.50273	1.80848	6.18139e-20
AT2G37530	3.49905	1.80697	0.00808092
AT1G16320	3.48896	1.8028	0.00157042
AT5G19850	3.48674	1.80188	0.00152565
AT5G03555	3.46857	1.79434	2.5104e-08
AT4G35090	3.46566	1.79313	2.00277e-11
AT1G52870	3.46426	1.79255	7.92424e-16
AT3G09160	3.46275	1.79192	0.00435829
AT3G51240	3.46077	1.79109	4.32713e-06
AT3G12580	3.45794	1.78991	1.3595e-18
AT1G17700	3.45286	1.78779	0.00470751
AT1G75750	3.44444	1.78427	1.55727e-27
AT3G08010	3.43622	1.78082	0.00104257
AT1G31320	3.42856	1.7776	0.000260422
AT1G32520	3.42412	1.77573	1.22583e-09
AT1G04520	3.42159	1.77467	0.00170584
AT2G39940	3.41726	1.77284	0.0126271
AT2G38230	3.41079	1.7701	1.59791e-36
AT3G15580	3.4033	1.76694	0.0268291
AT1G26220	3.399	1.76511	3.07543e-26
AT3G48690	3.3977	1.76456	5.23192e-27
AT1G34210	3.39747	1.76446	0.0144554
AT1G79110	3.39732	1.7644	0.00381061
AT2G37270	3.37781	1.75609	0.0425838
AT2G47910	3.37135	1.75333	9.36273e-24
AT1G54350	3.36476	1.7505	0.0154409
AT4G11650	3.36071	1.74877	4.26644e-21
AT4G28790	3.35703	1.74719	0.0249899
AT5G66490	3.34737	1.74303	1.3467e-14
AT2G40610	3.3445	1.74179	0.0153121
AT4G13100	3.34195	1.74069	4.59509e-10
AT4G37580	3.33877	1.73931	7.0385e-05
AT4G17680	3.33852	1.73921	0.00654805
AT2G24540	3.33771	1.73886	2.7715e-06
AT3G14660	3.33656	1.73836	1.34296e-23
AT1G48030	3.33339	1.73699	5.6462e-06
AT4G30320	3.32839	1.73482	0.00164722
AT3G03480	3.32367	1.73278	0.000601121
AT5G23240	3.3199	1.73114	7.26722e-06
AT5G58390	3.30828	1.72608	1.01145e-06
AT5G06630	3.30549	1.72486	1.20109e-05
AT5G56100	3.30004	1.72248	8.62118e-22
AT1G48300	3.29777	1.72149	6.55531e-10
AT3G25290	3.29533	1.72042	0.00174866
AT3G08860	3.29371	1.71971	1.2931e-07
AT3G59710	3.28914	1.71771	0.0161851
AT5G60100	3.2819	1.71453	0.00389362
AT5G52190	3.27998	1.71369	0.00376023
AT2G36950	3.27364	1.7109	3.97179e-31
AT2G25090	3.27002	1.7093	0.000309842
AT1G79510	3.26748	1.70818	0.0488459
AT2G37100	3.26742	1.70815	0.00512968
AT2G47010	3.26267	1.70605	0.00106529
AT5G26570	3.26159	1.70558	0.02145
AT3G51420	3.25426	1.70233	1.3839e-05
AT1G11700	3.25383	1.70214	3.71601e-12
AT3G53230	3.2483	1.69968	7.23154e-12
AT5G24150	3.24391	1.69773	7.93352e-08
AT5G02450	3.23511	1.69382	0.0302458
AT3G63445	3.23004	1.69155	0.00123734
AT2G26150	3.22363	1.68868	0.0299944
AT1G36060	3.22349	1.68862	8.83554e-13
AT5G03415	3.21396	1.68435	0.0244782
AT2G27550	3.21075	1.68291	4.11396e-05
AT3G04530	3.2089	1.68208	9.04503e-06
AT2G33855	3.19992	1.67804	2.31819e-27
AT2G36430	3.199	1.67762	2.03559e-10
AT2G39930	3.19617	1.67634	0.0333658
AT3G21150	3.18975	1.67344	0.0136149
AT1G47128	3.18698	1.67219	1.40614e-35
AT3G16250	3.18235	1.67009	3.9333e-18
AT2G22800	3.17552	1.66699	1.16467e-06
AT3G50440	3.17259	1.66566	2.80894e-06
AT5G58800	3.1667	1.66298	5.92177e-20
AT3G26230	3.16226	1.66096	0.00990771
AT3G01140	3.15489	1.65759	0.0242561
AT4G11660	3.15287	1.65666	8.92109e-05
AT5G53170	3.14606	1.65355	1.94975e-07
AT5G38420	3.14255	1.65193	1.09725e-33
AT2G47370	3.14133	1.65138	0.00610213
AT4G25790	3.13523	1.64857	1.27101e-06
AT4G35780	3.12458	1.64366	0.0138504
AT2G21180	3.12067	1.64186	2.8828e-11
AT4G17030	3.11637	1.63987	1.72118e-14
AT3G44990	3.11203	1.63786	2.09223e-06
AT2G22650	3.11038	1.63709	1.16206e-05
AT1G22220	3.10457	1.6344	0.000659227
AT5G02760	3.10383	1.63405	8.71359e-07
AT1G62180	3.10307	1.6337	1.21765e-18
AT3G50980	3.09985	1.6322	5.98619e-05
AT2G26740	3.09901	1.63181	7.83927e-31
AT2G33250	3.09816	1.63141	3.54801e-17
AT4G31115	3.09598	1.6304	0.000173526
AT3G27150	3.07653	1.6213	0.0226709
AT5G40690	3.07286	1.61958	1.90149e-07
AT1G11540	3.0711	1.61876	0.0111452
AT2G30100	3.06914	1.61783	0.000109553
AT1G68600	3.06822	1.6174	0.0155685
AT4G36810	3.06416	1.61549	0.0295719
AT5G50200	3.05979	1.61343	0.00226205
AT5G43630	3.05671	1.61198	1.00935e-12
AT3G21670	3.05555	1.61143	0.00781546
AT1G67750	3.05211	1.60981	0.000906239
AT3G03470	3.04079	1.60445	9.69484e-17
AT4G32240	3.04038	1.60425	0.0202949
AT3G01970	3.03889	1.60354	7.61035e-17
AT3G26510	3.03048	1.59955	2.89631e-28
AT3G26650	3.02543	1.59714	2.08851e-05
AT2G04030	3.0171	1.59316	1.14374e-21
AT4G33010	3.01669	1.59297	1.29141e-17
AT1G55850	3.01641	1.59283	1.03446e-19
AT5G14840	2.99414	1.58214	1.04235e-06
AT3G14210	2.99369	1.58193	9.13483e-16
AT5G48030	2.99074	1.5805	1.00676e-05
AT1G55530	2.9883	1.57933	1.56332e-12
AT2G03890	2.98771	1.57904	0.00021001
AT1G31800	2.9839	1.5772	1.81551e-05
AT3G15300	2.98386	1.57718	0.0444725
AT2G24990	2.973	1.57192	0.0144185
AT2G30750	2.94652	1.55901	0.0268072
AT5G23120	2.94611	1.55881	0.000325148
AT4G24660	2.94246	1.55702	2.67435e-09
AT2G34060	2.9352	1.55346	0.00172271
AT2G29630	2.93175	1.55176	5.62474e-19
AT3G55130	2.93077	1.55128	0.000202757
AT2G40080	2.92921	1.55051	2.72428e-24
AT5G49910	2.92741	1.54962	1.1321e-08
AT4G37520	2.92311	1.5475	5.70015e-20
AT4G00060	2.92211	1.54701	0.00572581
AT2G37540	2.92044	1.54618	0.0440959
AT1G45230	2.92031	1.54612	9.80211e-12
AT2G31790	2.91907	1.54551	3.63977e-07
AT1G55020	2.91348	1.54275	1.17551e-17
AT2G26975	2.90732	1.53969	6.09833e-12
AT2G43370	2.90679	1.53943	0.0349252
AT4G38540	2.9008	1.53645	7.50575e-06
AT1G09140	2.89804	1.53508	9.23681e-11
AT5G42780	2.89772	1.53492	2.35817e-06
AT2G36000	2.89556	1.53384	0.00462355
AT3G08520	2.88988	1.53101	0.000814122
AT3G47070	2.88886	1.5305	7.17392e-30
AT3G46230	2.88526	1.5287	2.4711e-09
AT4G16410	2.88346	1.5278	0.000265428
AT1G66820	2.87809	1.52511	2.36658e-17
AT2G47460	2.87266	1.52239	0.000281929
AT4G25910	2.86495	1.51851	9.31471e-08
AT2G21330	2.85818	1.5151	2.56045e-26
AT3G19900	2.85175	1.51185	0.000227541
AT5G58140	2.84977	1.51084	0.0269322
AT3G14680	2.8485	1.5102	0.002063
AT4G00270	2.84598	1.50892	7.10484e-11
AT5G60050	2.84578	1.50883	0.00925152
AT1G68570	2.84467	1.50826	0.00582652
AT2G29180	2.84242	1.50712	0.0124151
AT2G01430	2.83969	1.50573	0.00572415
AT1G05562	2.8291	1.50034	3.41658e-06
AT4G04770	2.82821	1.49989	0.0134261
AT2G33050	2.8268	1.49917	0.0109644
AT5G15210	2.82375	1.49761	3.95049e-11
AT2G45740	2.8047	1.48785	0.0262183
AT1G12240	2.79883	1.48483	2.24548e-13
AT5G57180	2.79809	1.48444	3.64029e-07
AT2G04039	2.79734	1.48406	0.000235449
AT5G19040	2.79389	1.48228	0.0259575
AT4G00310	2.79137	1.48097	0.0405064
AT3G09035	2.79053	1.48054	0.0406947
AT1G16720	2.78999	1.48026	1.89614e-10
AT2G37640	2.78906	1.47978	5.75864e-10
AT3G04720	2.78362	1.47696	1.10497e-05
AT5G03670	2.78318	1.47673	0.0222929
AT1G43670	2.77791	1.474	0.0041402
AT2G35945	2.77702	1.47354	0.0189666
AT3G61440	2.77114	1.47048	0.000297256
AT4G17695	2.7698	1.46978	0.0014541
AT4G17090	2.76899	1.46936	2.38891e-19
AT1G65590	2.76893	1.46933	0.0116891
AT3G10230	2.76014	1.46474	0.00101669
AT3G21560	2.75259	1.46079	2.38832e-08
AT3G57670	2.75238	1.46068	0.039473
AT3G49850	2.74693	1.45782	0.00830369
AT4G13410	2.74185	1.45515	0.0204571
AT2G16430	2.72978	1.44878	0.00155446
AT4G38640	2.72975	1.44877	0.0200215
AT4G33150	2.72806	1.44788	0.00594307
AT1G14200	2.72637	1.44698	9.19001e-14
AT5G60630	2.72491	1.44621	0.046854
AT5G17600	2.72298	1.44519	0.00017523
AT4G01070	2.71889	1.44302	6.78259e-09
AT1G72770	2.71571	1.44133	5.75692e-05
AT5G66690	2.71406	1.44045	2.74613e-07
AT3G21352	2.71325	1.44002	0.0012054
AT1G68360	2.71309	1.43994	0.003041
AT3G20640	2.71068	1.43865	0.0121191
AT5G49080	2.70997	1.43828	0.00194916
AT5G04830	2.70578	1.43605	0.000368856
AT1G76065	2.70478	1.43551	0.000530498
AT5G13650	2.70471	1.43548	2.18505e-13
AT3G09650	2.7013	1.43366	0.000387463
AT2G29290	2.69946	1.43267	0.0196785
AT2G41905	2.69809	1.43194	7.1931e-08
AT2G05510	2.69325	1.42935	2.52045e-16
AT4G35450	2.68898	1.42706	0.00371147
AT1G42550	2.68656	1.42576	8.46464e-18
AT1G26770	2.68211	1.42337	0.00013474
AT4G01610	2.6808	1.42266	0.0422123
AT5G28840	2.68009	1.42228	0.00360633
AT4G14100	2.67862	1.42149	3.73602e-15
AT1G58150	2.67548	1.4198	1.06998e-06
AT5G46690	2.67444	1.41924	0.0278697
AT2G22360	2.67431	1.41917	4.57753e-19
AT2G15580	2.67427	1.41915	3.27159e-16
AT1G29160	2.66987	1.41677	4.04988e-07
AT4G37200	2.66477	1.41401	0.0353364
AT5G48545	2.65418	1.40827	3.07239e-08
AT2G31380	2.65258	1.4074	0.000110043
AT4G38700	2.64811	1.40496	0.00981572
AT2G36790	2.64197	1.40162	0.00649182
AT5G44910	2.641	1.40108	0.0125545
AT1G64680	2.64052	1.40082	1.9326e-14
AT2G47190	2.63848	1.39971	0.000458813
AT3G52740	2.6358	1.39824	9.14631e-07
AT1G19700	2.63513	1.39787	0.0153312
AT4G00895	2.63377	1.39713	0.00289207
AT5G25630	2.63375	1.39712	1.83467e-12
AT5G10520	2.63263	1.3965	0.012211
AT1G13110	2.63098	1.3956	0.00743961
AT5G08640	2.63009	1.39511	0.000375803
AT1G65486	2.6273	1.39358	0.0334004
AT5G01600	2.62431	1.39194	1.13754e-24
AT1G09910	2.62078	1.39	0.010731
AT1G01250	2.61708	1.38796	0.034487
AT1G56170	2.61442	1.38649	0.00191794
AT5G06130	2.61422	1.38638	0.0470789
AT3G13470	2.61386	1.38618	4.92791e-12
AT3G62680	2.61292	1.38566	0.00489338
AT1G62980	2.60744	1.38263	3.28864e-05
AT4G10380	2.60699	1.38239	4.84187e-11
AT1G54500	2.60537	1.38149	0.0103049
AT2G36970	2.59996	1.37849	0.00109886
AT5G44660	2.59979	1.37839	0.00304788
AT1G72170	2.5992	1.37807	0.0469895
AT3G56310	2.59566	1.3761	0.0491591
AT4G18810	2.59423	1.37531	0.0205732
AT1G69530	2.58708	1.37132	3.63069e-12
AT4G23890	2.58563	1.37051	1.2007e-13
AT1G08630	2.58201	1.36849	2.58864e-12
AT1G24577	2.5792	1.36693	0.00501804
AT1G24625	2.57914	1.36689	3.20744e-06
AT5G64230	2.57868	1.36663	0.00152119
AT3G54990	2.57765	1.36606	0.0282716
AT5G66170	2.57654	1.36544	2.06586e-09
AT3G02910	2.57558	1.3649	2.06103e-15
AT5G05270	2.57355	1.36376	0.00989617
AT5G42680	2.56961	1.36155	0.00156996
AT2G35960	2.56873	1.36105	1.0785e-06
AT2G25625	2.56609	1.35957	2.61401e-06
AT4G24120	2.5657	1.35935	5.84367e-11
AT1G18660	2.56512	1.35903	2.98227e-07
AT3G18250	2.55991	1.35609	4.33533e-06
AT5G35740	2.55649	1.35416	2.2202e-06
ATMG00640	2.55102	1.35108	0.00115012
AT1G72640	2.55052	1.35079	0.00382933
AT1G66140	2.54749	1.34907	2.82001e-08
AT4G17840	2.54497	1.34765	3.29458e-12
AT5G02710	2.54373	1.34695	0.00188927
AT5G57930	2.5361	1.34261	6.86474e-17
AT2G36460	2.53529	1.34215	5.21318e-16
AT4G04610	2.53116	1.3398	9.65044e-10
AT5G27660	2.53069	1.33953	0.0372583
AT5G65480	2.52978	1.33901	0.00688137
AT5G64280	2.52522	1.33641	1.26067e-09
AT4G21990	2.52233	1.33476	1.90509e-08
AT1G01320	2.5205	1.33371	1.67453e-09
AT4G15390	2.52016	1.33352	1.67921e-09
AT5G64570	2.51822	1.33241	3.56605e-17
AT4G12300	2.51715	1.33179	0.00018367
AT5G21430	2.51629	1.3313	6.21495e-13
AT1G52550	2.51477	1.33043	1.03182e-06
AT1G23040	2.5123	1.32901	1.24044e-14
AT2G01680	2.5106	1.32803	1.06768e-05
AT2G17240	2.50745	1.32622	4.85991e-05
AT3G53920	2.50615	1.32547	2.75086e-08
AT5G09590	2.506	1.32539	0.000185726
AT2G26500	2.5043	1.32441	5.98558e-05
AT5G57625	2.49442	1.31871	6.10387e-08
AT2G36060	2.49245	1.31756	0.0161412
AT2G33770	2.48718	1.31451	0.0133205
AT5G22300	2.4811	1.31098	0.000264516
AT5G27440	2.48064	1.31071	0.0162259
AT5G04390	2.48037	1.31056	0.00586747
AT2G20830	2.47943	1.31001	4.02268e-08
AT3G10525	2.47813	1.30925	4.49389e-14
AT2G47160	2.4762	1.30813	0.000439134
AT5G35220	2.47501	1.30743	0.000573612
AT5G05500	2.46895	1.3039	2.09314e-05
AT1G49980	2.46834	1.30354	2.02288e-08
AT5G63600	2.46655	1.30249	4.07349e-14
AT4G34138	2.4641	1.30106	8.22675e-17
AT3G55120	2.46349	1.3007	2.41633e-05
AT5G24380	2.46033	1.29885	4.25177e-06
AT1G27620	2.46015	1.29875	0.0485992
AT1G35560	2.45468	1.29554	0.00761343
AT1G06160	2.45196	1.29394	1.73056e-08
AT1G64780	2.45127	1.29353	1.7997e-05
AT5G58590	2.45086	1.29329	6.3616e-12
AT4G26220	2.44984	1.29269	2.90682e-05
AT2G05310	2.44962	1.29256	0.0440042
AT1G50480	2.44838	1.29183	3.35557e-06
AT4G31910	2.44759	1.29136	1.33502e-08
AT1G12330	2.43895	1.28626	0.00329102
AT3G55800	2.43805	1.28573	0.00191814
AT1G70560	2.436	1.28451	0.00148423
AT4G19840	2.43591	1.28446	6.31461e-05
AT1G62750	2.43535	1.28413	6.21646e-05
AT5G02840	2.43261	1.2825	8.9368e-07
AT4G22250	2.43246	1.28242	0.00588221
AT5G51690	2.43099	1.28154	2.95611e-05
AT3G50685	2.42817	1.27987	2.58357e-15
AT3G18110	2.42741	1.27942	5.96377e-05
AT5G41410	2.42576	1.27843	1.15019e-05
AT4G11680	2.42333	1.27699	0.00369501
AT1G23090	2.42075	1.27545	0.00187112
AT5G61420	2.42064	1.27539	1.55899e-05
AT5G04810	2.42026	1.27516	6.61151e-07
AT1G04620	2.41982	1.2749	0.00257941
AT2G01755	2.41536	1.27224	1.3622e-08
AT4G26520	2.41406	1.27146	2.31332e-09
AT1G19150	2.41333	1.27102	1.297e-08
AT2G44600	2.41134	1.26983	0.0183018
AT1G68620	2.40938	1.26866	2.13256e-06
AT3G25030	2.40592	1.26659	0.00195799
AT1G67340	2.40521	1.26616	0.000167132
AT2G21530	2.40455	1.26577	7.47392e-15
AT1G01770	2.40318	1.26494	0.00630711
AT3G49580	2.39865	1.26222	0.0044045
AT5G47620	2.39232	1.25841	6.41958e-15
AT2G24580	2.39211	1.25828	1.41899e-12
AT2G21130	2.39164	1.258	1.37545e-09
AT3G53960	2.38444	1.25365	0.000661133
AT3G25230	2.38336	1.253	1.24454e-06
AT2G36470	2.38167	1.25198	0.000126635
AT3G10160	2.37972	1.25079	7.86546e-05
AT4G26530	2.37914	1.25044	1.50815e-09
AT3G56160	2.37902	1.25037	0.0141761
AT5G42530	2.37545	1.2482	0.0182001
AT1G15290	2.37507	1.24797	1.04263e-05
AT5G53030	2.37437	1.24754	0.00160247
AT2G01320	2.36943	1.24454	0.00104573
AT2G30520	2.36917	1.24438	0.00366416
AT5G20820	2.36867	1.24407	0.000171613
AT3G20680	2.36789	1.2436	0.00087554
AT2G24980	2.36682	1.24295	0.0381788
AT1G01420	2.36454	1.24156	0.00159723
AT4G39710	2.36342	1.24087	7.5941e-07
AT3G46900	2.36228	1.24018	0.00024922
AT2G24420	2.36082	1.23929	9.53193e-05
AT4G28660	2.36003	1.23881	1.23067e-11
AT3G11930	2.3592	1.23829	8.49349e-25
AT1G54010	2.35725	1.23711	0.00278564
AT2G24270	2.35545	1.23601	1.1051e-06
AT4G37320	2.35305	1.23453	3.20657e-07
AT2G07042	2.35068	1.23308	0.0013777
AT1G70730	2.35009	1.23272	2.37959e-08
AT1G27595	2.34784	1.23134	0.0129289
AT5G44920	2.34582	1.23009	0.000192609
AT5G62820	2.34251	1.22806	0.0405682
AT5G13930	2.34191	1.22768	1.31089e-12
AT2G26080	2.34119	1.22724	4.94213e-17
AT4G13460	2.33766	1.22506	0.0485137
AT4G02710	2.3323	1.22175	0.0252204
AT2G46250	2.33193	1.22152	2.59954e-05
AT3G57020	2.32823	1.21923	1.17698e-05
AT2G35660	2.32356	1.21634	0.00126686
AT3G55970	2.32338	1.21623	0.00094661
AT3G23800	2.31686	1.21217	0.014901
AT3G48740	2.31393	1.21035	1.8985e-08
AT3G19990	2.31319	1.20988	0.00292089
AT3G44310	2.31171	1.20896	1.02565e-13
AT2G37650	2.30818	1.20675	0.00323156
AT1G62510	2.3078	1.20652	2.07495e-08
AT1G18730	2.3042	1.20427	0.0118031
AT1G80760	2.29925	1.20117	0.00309499
AT3G18800	2.29573	1.19895	0.000420817
AT2G41250	2.2952	1.19862	0.000756545
AT2G42280	2.29286	1.19715	3.639e-05
AT4G12480	2.29032	1.19555	2.99873e-08
AT1G12250	2.28389	1.19149	3.57838e-15
AT2G38870	2.28389	1.19149	3.35067e-12
AT2G21187	2.2826	1.19068	1.31875e-05
AT1G47530	2.28177	1.19016	5.56531e-13
AT2G34490	2.28157	1.19003	1.59646e-06
AT1G74070	2.27934	1.18861	1.5096e-09
AT1G26800	2.27551	1.18619	1.05231e-07
AT5G04960	2.27255	1.18431	0.00855599
AT2G13360	2.27143	1.1836	3.66492e-15
AT4G37930	2.27133	1.18353	7.88208e-05
AT1G22065	2.26984	1.18259	0.00234107
AT4G13670	2.26885	1.18196	3.94502e-11
AT1G75460	2.26805	1.18145	0.0260175
AT4G04885	2.26466	1.1793	0.00953852
AT5G11550	2.26454	1.17922	3.18313e-05
AT3G26060	2.26405	1.17891	0.00370461
AT2G46735	2.26196	1.17757	2.37038e-10
AT2G28110	2.2605	1.17664	4.41725e-06
AT1G60960	2.25827	1.17522	0.00410197
AT3G26450	2.25821	1.17518	1.9356e-10
AT1G04710	2.25738	1.17465	1.1157e-07
AT4G29750	2.25719	1.17453	0.0423269
AT1G12560	2.25603	1.17379	0.00723382
AT2G37390	2.25537	1.17337	0.0346641
AT2G15680	2.25375	1.17233	0.0219382
AT5G17700	2.2526	1.17159	0.00901836
AT5G51450	2.25234	1.17143	0.0194896
AT5G64120	2.25179	1.17107	6.47916e-09
AT1G66200	2.25109	1.17062	1.6311e-14
AT1G04440	2.24839	1.16889	0.00124044
AT2G18790	2.2475	1.16832	0.000131654
AT2G26870	2.24602	1.16737	0.00693522
AT5G25890	2.24393	1.16603	4.08792e-12
AT5G42110	2.2387	1.16266	0.000234055
AT4G40090	2.23779	1.16207	6.84321e-06
AT1G26250	2.23602	1.16094	4.47838e-05
AT5G19730	2.23548	1.16059	0.00204964
AT3G63520	2.23287	1.1589	1.50452e-08
AT3G05165	2.23243	1.15862	1.67976e-07
AT1G78670	2.22966	1.15682	6.89769e-06
AT5G02890	2.22769	1.15555	0.00203794
AT1G13830	2.22676	1.15494	0.00430939
AT5G02460	2.22627	1.15463	0.0221626
AT1G12520	2.22515	1.1539	7.84331e-07
AT4G29210	2.22501	1.15381	0.00120599
AT1G73620	2.22349	1.15283	0.000786455
AT5G39050	2.22072	1.15103	7.18549e-05
AT5G26280	2.21422	1.1468	1.6444e-09
AT4G37430	2.2141	1.14672	0.00296432
AT5G15860	2.21361	1.1464	0.000229292
AT1G23310	2.20937	1.14363	3.61175e-05
AT2G28190	2.20392	1.14007	7.4321e-06
AT2G36080	2.19756	1.13591	1.14178e-09
AT2G16890	2.19751	1.13587	0.00140198
AT4G39800	2.19723	1.13568	0.00180704
AT1G15380	2.197	1.13553	7.89356e-10
AT2G37630	2.19688	1.13546	5.44902e-05
AT5G53580	2.19567	1.13466	0.0495745
AT4G32910	2.19509	1.13428	0.044587
AT2G28000	2.19332	1.13312	0.00867165
AT1G74310	2.19289	1.13283	0.000163379
AT5G03230	2.19244	1.13253	0.000141939
AT3G04790	2.18949	1.1306	1.16461e-16
AT5G02560	2.18912	1.13035	0.0137776
AT2G37130	2.18829	1.1298	7.2896e-15
AT5G35732	2.1868	1.12882	2.55271e-07
AT1G13990	2.18645	1.12859	6.1467e-13
AT1G77885	2.18479	1.12749	1.69515e-07
AT5G51070	2.1844	1.12724	0.0233287
AT2G47800	2.18419	1.1271	2.83248e-06
AT3G52230	2.18122	1.12513	1.59544e-10
AT1G68130	2.18054	1.12468	0.00522105
AT3G61530	2.17948	1.12398	0.0401848
AT5G02750	2.17729	1.12253	0.00126575
AT4G27130	2.17533	1.12123	0.0364108
AT1G32470	2.17037	1.11794	0.0013173
AT2G33860	2.16628	1.11522	0.000219192
AT2G41370	2.15784	1.10959	0.000119063
AT3G09390	2.15766	1.10946	1.15215e-13
AT1G01490	2.15519	1.10782	1.02443e-13
AT3G15760	2.1528	1.10621	0.000401758
AT5G20720	2.15038	1.10459	0.044821
AT1G22160	2.15018	1.10446	0.0033851
AT4G18940	2.14832	1.10321	0.00415782
AT3G14067	2.14699	1.10232	1.21768e-12
AT4G21120	2.14632	1.10187	0.0320548
AT3G04000	2.14473	1.1008	2.65825e-06
AT2G43520	2.14452	1.10065	2.83607e-07
AT1G76460	2.1428	1.0995	0.000407935
AT4G19060	2.14212	1.09904	0.0103688
AT5G12030	2.14058	1.098	0.00212723
AT3G51440	2.13504	1.09426	9.8318e-06
AT1G64900	2.13147	1.09185	6.68475e-06
AT5G06839	2.13055	1.09123	0.00978555
AT1G30870	2.12904	1.0902	6.95287e-05
AT2G41290	2.12834	1.08973	0.029902
AT1G67030	2.12648	1.08847	3.49742e-05
AT1G60060	2.12562	1.08788	0.0279091
AT1G11860	2.12172	1.08524	2.79506e-13
AT3G22060	2.12149	1.08508	0.000100946
AT1G62810	2.12018	1.08419	0.00891049
AT3G16660	2.11919	1.08352	2.17678e-07
AT5G53350	2.11486	1.08056	5.69253e-10
AT4G25700	2.11384	1.07987	4.64231e-08
AT5G38520	2.11252	1.07896	2.15441e-10
AT4G39180	2.10918	1.07668	0.0329979
AT1G11130	2.10848	1.07621	0.0281779
AT5G07240	2.10838	1.07614	5.91584e-05
AT2G01010	2.10785	1.07577	0.0163368
AT5G42130	2.10778	1.07572	0.00105234
AT1G71180	2.10647	1.07483	3.97784e-05
AT1G14430	2.1041	1.0732	0.00834897
AT5G65990	2.10379	1.07299	1.47858e-05
AT3G27020	2.1032	1.07258	7.69958e-06
AT5G03560	2.09857	1.0694	4.5208e-06
AT3G48610	2.09771	1.06881	0.00201176
AT1G67070	2.09757	1.06872	0.0497848
AT5G23050	2.09694	1.06828	0.0127229
AT5G03990	2.09597	1.06762	0.000540623
AT1G64770	2.09506	1.06699	4.24012e-12
AT5G18140	2.09331	1.06579	0.000414552
AT1G10600	2.09157	1.06459	0.000117253
AT2G45950	2.09084	1.06408	0.00578542
AT1G13360	2.08987	1.06341	4.94605e-10
AT2G23390	2.08971	1.0633	6.12587e-06
AT4G29700	2.08852	1.06248	0.00313509
AT5G58330	2.0885	1.06246	0.000106201
AT3G23240	2.08839	1.06239	0.0247401
AT2G20450	2.08748	1.06176	0.00913388
AT1G32080	2.0869	1.06136	0.00585529
AT1G03680	2.08407	1.0594	0.00358984
AT4G08400	2.08141	1.05756	0.0119403
AT4G00660	2.07943	1.05619	0.0435018
AT1G75380	2.07889	1.05581	0.00323968
AT3G12610	2.07883	1.05577	0.0165949
AT4G28030	2.0779	1.05513	5.69925e-08
AT5G06060	2.07568	1.05358	1.06213e-05
AT2G46310	2.07461	1.05284	0.0494292
AT1G64390	2.07276	1.05155	0.0105753
AT2G05765	2.07223	1.05118	0.0214127
AT3G04310	2.07159	1.05074	0.0336104
AT1G22350	2.07097	1.05031	0.0259546
AT4G23680	2.07051	1.04999	1.20704e-07
AT4G09670	2.06864	1.04868	0.0141733
AT2G31160	2.06408	1.0455	0.00274843
AT3G45900	2.06343	1.04505	0.0421814
AT2G20890	2.05845	1.04156	0.00720309
AT2G01420	2.05756	1.04094	3.13287e-07
AT3G23290	2.05711	1.04062	0.000315832
AT3G24503	2.05655	1.04023	6.81115e-06
AT1G62250	2.0562	1.03998	7.60188e-05
ATCG00440	2.05589	1.03977	2.27863e-05
AT1G21920	2.05291	1.03767	1.53675e-07
AT2G34070	2.05247	1.03736	6.45596e-08
AT5G24690	2.04922	1.03508	0.000152465
AT3G62070	2.04771	1.03401	0.0429447
AT1G18170	2.04549	1.03245	6.15798e-10
AT3G26570	2.04017	1.02869	4.02605e-08
AT1G21520	2.04012	1.02865	0.000852387
AT1G79090	2.03936	1.02812	0.0477794
AT1G80300	2.03813	1.02725	4.20506e-08
AT3G54590	2.03193	1.02285	0.000325671
AT2G37860	2.03185	1.02279	0.0463951
AT5G42010	2.03141	1.02248	0.0230186
AT5G41400	2.03082	1.02206	0.00210545
AT1G67590	2.02857	1.02047	0.000152525
AT4G38980	2.02729	1.01956	0.00284167
AT5G59570	2.02618	1.01876	3.04202e-05
AT5G23100	2.02606	1.01867	0.0182825
AT5G13330	2.02518	1.01805	6.96407e-08
AT2G18960	2.02491	1.01786	5.6502e-11
AT4G00750	2.02371	1.017	6.00427e-05
AT1G17140	2.01958	1.01406	0.000324577
AT5G03280	2.01903	1.01366	1.36411e-07
AT3G05070	2.01864	1.01339	0.00455284
AT1G53540	2.01722	1.01237	0.00954859
AT5G03455	2.01438	1.01034	0.0438377
AT4G35750	2.01247	1.00897	0.0489325
AT1G15410	2.01171	1.00842	3.89882e-05
AT5G45410	2.01145	1.00823	0.00847363
AT5G06770	2.00859	1.00618	0.00924988
AT1G27690	2.00448	1.00323	0.00152695
AT5G14180	2.00415	1.00299	0.0306218
AT3G01210	2.00371	1.00267	0.00116544
AT3G51860	2.00366	1.00264	0.0172667
AT1G14710	0.499645	-1.00103	1.21402e-10
AT5G14070	0.499566	-1.00125	0.000691933
AT1G30040	0.498985	-1.00293	0.00380548
AT4G24040	0.497156	-1.00823	0.00603671
AT1G61170	0.496854	-1.00911	0.0345871
AT2G34790	0.496373	-1.0105	0.0086861
AT1G11545	0.495538	-1.01293	0.00420194
AT4G37070	0.495189	-1.01395	0.0012149
AT4G25960	0.495153	-1.01405	0.00680244
AT5G47220	0.494333	-1.01645	1.33263e-08
AT3G08030	0.493921	-1.01765	9.46432e-10
AT5G13630	0.493653	-1.01843	8.86932e-11
AT1G64280	0.493609	-1.01856	0.00113605
AT1G14670	0.493355	-1.0193	1.94422e-06
AT3G04010	0.49288	-1.02069	0.0303359
AT1G66430	0.492798	-1.02093	0.0034237
AT1G58080	0.492637	-1.0214	7.34988e-05
AT1G28290	0.492532	-1.02171	2.31037e-10
AT1G58370	0.492501	-1.0218	0.00859782
AT3G05640	0.492492	-1.02183	0.00424137
AT5G63905	0.492414	-1.02205	2.67895e-06
AT1G10020	0.491995	-1.02328	3.28669e-06
AT2G31390	0.491293	-1.02534	0.00109132
AT1G64640	0.491269	-1.02542	0.00242789
AT2G46740	0.49124	-1.0255	0.0182753
AT5G38710	0.491183	-1.02567	0.00281426
AT5G17920	0.490511	-1.02764	4.08483e-21
AT4G38040	0.490365	-1.02807	0.0440643
AT1G76360	0.489817	-1.02968	3.31416e-06
AT5G11650	0.489178	-1.03157	1.52276e-05
AT5G02600	0.489143	-1.03167	0.0231274
AT3G15450	0.488788	-1.03272	0.00724739
AT1G20780	0.488631	-1.03318	5.42923e-06
AT2G37040	0.48737	-1.03691	2.02526e-06
AT1G31335	0.487228	-1.03733	0.00184996
AT3G63460	0.486815	-1.03856	1.10358e-05
AT5G01540	0.486438	-1.03967	0.000588244
AT3G16140	0.486396	-1.0398	1.26567e-11
AT1G14580	0.486237	-1.04027	0.00134534
AT3G23810	0.486187	-1.04042	1.03362e-06
AT3G62950	0.486149	-1.04053	0.0126765
AT2G40140	0.485991	-1.041	8.14108e-09
AT1G20840	0.485734	-1.04176	0.0035773
AT2G36850	0.485547	-1.04232	4.33891e-06
AT4G25210	0.4853	-1.04305	6.98217e-06
AT3G29780	0.48504	-1.04382	0.0435104
AT1G08050	0.484932	-1.04415	0.00016426
AT4G28610	0.483723	-1.04775	0.011981
AT3G03000	0.48281	-1.05047	5.53787e-06
AT4G23550	0.482257	-1.05213	7.28845e-05
AT5G10840	0.481842	-1.05337	0.00827961
AT5G23810	0.481688	-1.05383	0.0316251
AT5G05660	0.481655	-1.05393	6.20107e-05
AT5G11670	0.481308	-1.05497	5.78833e-11
AT5G10180	0.480837	-1.05638	0.00185027
AT1G76670	0.480724	-1.05672	0.0482125
AT1G01300	0.480189	-1.05833	3.42197e-07
AT3G49350	0.480155	-1.05843	1.59911e-06
AT5G16200	0.47848	-1.06347	0.00139729
AT1G22690	0.478472	-1.06349	0.0241823
AT5G16390	0.478345	-1.06388	5.80571e-13
AT2G41430	0.478027	-1.06484	2.07945e-16
AT4G17460	0.477834	-1.06542	0.000100701
AT4G04960	0.477604	-1.06611	3.98163e-05
AT2G28830	0.477495	-1.06644	0.0399871
AT2G47485	0.47745	-1.06658	5.68267e-05
AT4G17310	0.477308	-1.06701	0.000550596
AT2G03200	0.476011	-1.07093	0.0225294
AT1G72230	0.475964	-1.07107	0.00688145
AT5G60920	0.475855	-1.07141	0.000749986
AT1G23710	0.475022	-1.07393	1.36532e-09
AT3G43720	0.474762	-1.07472	4.8335e-10
AT1G59820	0.474106	-1.07672	0.000273762
AT1G12970	0.473748	-1.07781	0.0026443
AT1G77760	0.473655	-1.07809	6.87247e-08
AT2G45540	0.473449	-1.07872	0.0233039
AT1G21310	0.473273	-1.07926	8.88653e-07
AT4G20000	0.47218	-1.08259	0.0237696
AT1G23460	0.471895	-1.08346	0.00821915
AT5G40460	0.471744	-1.08392	0.00859498
AT5G24780	0.471385	-1.08502	0.00393454
AT2G36100	0.471327	-1.0852	1.41298e-05
AT3G09940	0.470835	-1.08671	0.000922619
AT1G53633	0.470343	-1.08821	0.000259291
AT3G58120	0.470261	-1.08847	0.00995892
AT1G14330	0.470252	-1.08849	3.60762e-08
AT3G46620	0.469841	-1.08976	2.91289e-09
AT2G35860	0.469437	-1.091	4.24953e-05
AT2G43320	0.468752	-1.0931	0.00365334
AT3G15240	0.468545	-1.09374	0.0408147
AT1G76100	0.46826	-1.09462	3.91343e-12
AT3G10340	0.468202	-1.0948	0.00657027
AT2G41475	0.467565	-1.09676	8.38682e-05
AT3G48640	0.467128	-1.09811	0.00202722
AT1G63830	0.467016	-1.09846	0.000262088
AT5G18470	0.465913	-1.10187	0.0351745
AT3G48720	0.46591	-1.10188	0.000146199
AT4G28750	0.465595	-1.10285	5.72021e-09
AT5G19580	0.465058	-1.10452	0.0479589
AT4G05180	0.464272	-1.10696	4.5591e-09
AT4G30340	0.464246	-1.10704	0.00999435
AT1G69890	0.464123	-1.10742	1.04268e-11
AT4G00850	0.464025	-1.10772	0.00793117
AT4G00360	0.462936	-1.11112	4.42006e-12
AT3G54000	0.462895	-1.11124	0.00124728
AT3G44720	0.462869	-1.11132	4.70446e-07
AT5G65950	0.461327	-1.11614	0.0384083
AT3G16240	0.460896	-1.11749	3.98834e-07
AT3G52870	0.460286	-1.1194	1.33068e-07
AT1G63440	0.460051	-1.12013	0.0110887
AT4G29900	0.459765	-1.12103	8.65413e-06
AT2G41310	0.459484	-1.12191	1.2873e-05
AT5G07475	0.459474	-1.12195	0.0376088
AT3G42640	0.45941	-1.12215	0.0376823
AT3G10020	0.458947	-1.1236	1.03862e-16
AT5G27930	0.458896	-1.12376	1.07006e-07
AT1G77590	0.458807	-1.12404	0.00880914
AT5G14920	0.458432	-1.12522	5.69961e-18
AT2G38010	0.457467	-1.12826	0.000686626
AT4G05020	0.457258	-1.12892	0.000168242
AT1G24170	0.457076	-1.12949	1.66788e-07
AT1G02335	0.457058	-1.12955	5.00652e-05
AT5G65390	0.456658	-1.13081	1.49559e-07
AT4G18390	0.456427	-1.13154	0.000166605
AT3G19130	0.456104	-1.13257	1.5689e-12
AT1G52070	0.455987	-1.13293	0.000231587
AT2G32510	0.45598	-1.13296	0.0187423
AT1G67510	0.455731	-1.13375	0.00215135
AT5G66200	0.455417	-1.13474	1.82971e-11
AT4G10840	0.455041	-1.13593	9.98097e-14
AT1G52400	0.454608	-1.1373	0.00268972
AT3G05200	0.45342	-1.14108	1.25872e-08
AT1G11740	0.453238	-1.14166	0.00460345
AT2G30500	0.453151	-1.14194	3.49812e-09
AT1G51660	0.452915	-1.14269	2.38321e-06
AT5G01750	0.452839	-1.14293	1.55545e-12
AT3G02880	0.452685	-1.14342	2.66022e-07
AT3G08760	0.452637	-1.14357	2.72533e-09
AT5G19250	0.452601	-1.14369	0.0321691
AT2G14890	0.452545	-1.14387	1.429e-12
AT3G16150	0.451512	-1.14716	1.04994e-09
AT4G23600	0.451487	-1.14724	0.00107961
AT2G16900	0.451462	-1.14732	3.63054e-06
AT5G58160	0.450303	-1.15103	0.025168
AT1G23030	0.450117	-1.15163	0.000106696
AT2G42840	0.450044	-1.15186	0.000630071
AT4G36730	0.449995	-1.15202	5.33971e-12
AT3G21220	0.449413	-1.15389	1.38584e-05
AT2G37710	0.448709	-1.15615	0.000175319
AT1G21130	0.448571	-1.15659	0.0123471
AT5G42250	0.44841	-1.15711	0.000557553
AT3G19390	0.448084	-1.15816	3.23229e-05
AT2G45050	0.447907	-1.15873	0.000640874
AT1G01610	0.447634	-1.15961	3.50496e-07
AT1G18390	0.447541	-1.15991	0.000186722
AT3G58850	0.447445	-1.16022	0.00194707
AT1G49840	0.447264	-1.1608	0.00375688
AT2G38360	0.446887	-1.16202	0.00203625
AT4G00330	0.446356	-1.16373	0.043172
AT3G08530	0.446019	-1.16482	3.97652e-08
AT4G32410	0.445288	-1.16719	2.71591e-16
AT5G07440	0.444564	-1.16954	0.000105428
AT2G24330	0.443685	-1.17239	1.82961e-05
AT2G01910	0.443478	-1.17307	0.0105614
AT3G15210	0.443463	-1.17311	5.00869e-12
AT4G21850	0.442836	-1.17516	2.05138e-09
AT2G22790	0.442138	-1.17743	0.00334749
AT3G10960	0.442002	-1.17787	0.00672042
AT2G26560	0.440803	-1.1818	0.00200248
AT4G32640	0.440627	-1.18237	0.0220605
AT3G09830	0.440427	-1.18303	3.07798e-06
AT3G07390	0.440027	-1.18434	1.4382e-08
AT1G76070	0.43997	-1.18452	1.15783e-09
AT2G31360	0.439665	-1.18552	1.3281e-12
AT2G47170	0.439198	-1.18706	0.00521871
AT2G42580	0.439167	-1.18716	1.49639e-07
AT5G58720	0.438225	-1.19026	1.35072e-07
AT3G60980	0.437927	-1.19124	0.00977693
AT1G67930	0.437814	-1.19161	0.000566509
AT3G44340	0.437733	-1.19188	0.000490062
AT3G60200	0.43765	-1.19215	1.19608e-07
AT5G58860	0.437547	-1.19249	0.000135037
AT3G24480	0.437302	-1.1933	3.5558e-08
AT2G47550	0.437054	-1.19412	0.0295274
AT1G33120	0.436979	-1.19436	0.00455483
AT2G41170	0.436905	-1.19461	0.0373686
AT4G12800	0.436198	-1.19695	6.73643e-19
AT5G16810	0.43576	-1.19839	0.00592205
AT1G03370	0.434706	-1.20189	0.00159739
AT4G38550	0.433236	-1.20678	1.32197e-13
AT4G29190	0.432616	-1.20884	2.94586e-11
AT1G44350	0.432535	-1.20911	0.0196831
AT3G53510	0.432367	-1.20967	0.0233631
AT3G10690	0.432175	-1.21031	0.0454867
AT1G79440	0.43132	-1.21317	0.0035072
AT2G38290	0.430809	-1.21488	6.16108e-06
AT5G26310	0.430691	-1.21527	0.0466462
AT3G19710	0.430411	-1.21621	2.33742e-05
AT4G17280	0.429117	-1.22056	0.0154565
AT1G75680	0.428781	-1.22169	0.000369956
AT1G52030	0.428104	-1.22397	0.000887852
AT3G05500	0.428028	-1.22422	3.0946e-08
AT1G08960	0.427801	-1.22499	0.016129
AT1G03130	0.427546	-1.22585	3.25743e-24
AT5G06870	0.42746	-1.22614	0.00265134
AT1G74010	0.427352	-1.2265	0.000304603
AT2G13790	0.426873	-1.22812	0.000202692
AT1G22330	0.426681	-1.22877	8.09706e-05
AT5G24710	0.426012	-1.23103	1.92809e-09
AT5G59550	0.424556	-1.23597	5.3884e-10
AT1G70880	0.423804	-1.23853	0.0284201
AT5G05140	0.4238	-1.23854	2.02966e-05
AT1G66760	0.42376	-1.23868	0.0105127
AT3G03170	0.42341	-1.23987	0.000624715
AT3G26760	0.422737	-1.24217	0.00578745
AT5G07110	0.422338	-1.24353	9.40607e-08
AT3G60540	0.422159	-1.24414	0.000369407
AT5G24140	0.421852	-1.24519	0.0255813
AT4G35160	0.421308	-1.24705	0.00356066
AT5G57050	0.420997	-1.24812	0.0214092
AT2G15220	0.420729	-1.24904	0.000808468
AT4G35110	0.420516	-1.24977	5.16084e-05
AT4G23470	0.420492	-1.24985	7.10059e-18
AT1G71360	0.420402	-1.25016	0.0011691
AT5G57015	0.420306	-1.25049	1.05593e-05
AT3G61470	0.420177	-1.25093	2.21718e-20
AT4G19200	0.420112	-1.25116	5.19271e-15
AT5G12940	0.41992	-1.25181	4.15726e-05
AT5G38880	0.419792	-1.25225	0.0459811
AT5G67630	0.419696	-1.25258	0.00251483
AT2G45400	0.419462	-1.25339	5.14675e-05
AT3G20300	0.419382	-1.25366	0.00478175
AT3G08720	0.419233	-1.25418	8.94637e-07
AT1G27100	0.419129	-1.25453	1.06071e-16
AT5G66400	0.418958	-1.25512	2.80816e-06
AT5G24090	0.418256	-1.25754	0.0410079
AT4G22530	0.417442	-1.26035	0.00014769
AT1G74360	0.417301	-1.26084	4.67476e-05
AT5G24430	0.417104	-1.26152	2.22939e-05
AT1G53625	0.416866	-1.26234	2.33523e-05
AT5G48530	0.416819	-1.26251	0.040305
AT1G10340	0.416765	-1.26269	2.07532e-08
AT5G35970	0.416749	-1.26275	8.48901e-11
AT3G11410	0.416639	-1.26313	1.05178e-06
AT1G28240	0.416386	-1.26401	0.000189415
AT5G18400	0.415911	-1.26565	1.69208e-10
AT5G19770	0.415699	-1.26639	0.00475546
AT3G07360	0.415285	-1.26783	2.14776e-06
AT4G08500	0.415011	-1.26878	4.56294e-08
AT3G07570	0.414832	-1.2694	0.030655
AT4G17340	0.414668	-1.26997	5.13082e-13
AT2G30600	0.41436	-1.27104	0.0170258
AT3G51740	0.414207	-1.27157	0.00946252
AT2G35760	0.413939	-1.27251	0.000114824
AT1G73880	0.413461	-1.27418	6.48492e-07
AT1G76690	0.413443	-1.27424	0.000692559
AT3G62160	0.412195	-1.2786	0.0445957
AT5G10750	0.411966	-1.2794	4.20269e-06
AT4G30920	0.411932	-1.27952	0.0475128
AT1G64060	0.411676	-1.28042	0.000671908
AT3G11030	0.411338	-1.2816	0.0271434
AT5G61780	0.410879	-1.28322	6.09728e-13
AT5G16550	0.410826	-1.2834	0.0428578
AT2G45170	0.410763	-1.28362	0.0226485
AT1G21120	0.409877	-1.28674	0.0227784
AT1G28390	0.408881	-1.29025	0.00567222
AT2G42530	0.408802	-1.29053	0.018852
AT3G61980	0.407979	-1.29343	1.8643e-09
AT1G06740	0.407629	-1.29467	0.00551437
AT1G62500	0.406414	-1.29898	3.29902e-10
AT5G20190	0.406124	-1.30001	1.15477e-11
AT1G53840	0.40606	-1.30023	2.61385e-17
AT4G36040	0.405893	-1.30083	9.34533e-16
AT1G71100	0.40585	-1.30098	1.06817e-10
AT3G07540	0.405786	-1.30121	0.0330119
AT5G18170	0.405686	-1.30156	1.09898e-06
AT2G17880	0.405326	-1.30285	9.6494e-12
AT5G65207	0.404802	-1.30471	3.11834e-07
AT4G33220	0.404714	-1.30502	5.144e-05
AT5G01910	0.404651	-1.30525	0.0159413
AT5G54650	0.404491	-1.30582	0.00103742
AT5G57460	0.404086	-1.30727	7.20955e-07
AT2G20840	0.404062	-1.30735	2.8179e-05
AT4G12730	0.40375	-1.30846	3.57668e-17
AT1G27950	0.40367	-1.30875	3.49458e-15
AT2G27500	0.403628	-1.3089	2.0528e-06
AT1G30620	0.403447	-1.30955	9.66081e-05
AT1G69840	0.403439	-1.30958	1.9206e-07
AT1G72210	0.403379	-1.30979	0.00158323
AT2G41420	0.402701	-1.31222	0.000806027
AT3G54920	0.401889	-1.31513	1.11713e-14
AT1G79790	0.401812	-1.31541	0.00845412
AT2G16060	0.40173	-1.3157	3.72396e-06
AT4G17100	0.400944	-1.31853	7.88382e-09
AT1G20823	0.400937	-1.31855	0.00192937
AT2G26040	0.400586	-1.31982	0.0093613
AT1G56140	0.400466	-1.32025	0.00661686
AT5G62280	0.400012	-1.32189	3.9708e-08
AT5G47910	0.399872	-1.32239	2.421e-13
AT1G12580	0.399647	-1.3232	1.56007e-08
AT1G76600	0.399418	-1.32403	8.15837e-07
AT5G19110	0.399056	-1.32534	4.1698e-06
AT3G28200	0.398253	-1.32824	0.00591757
AT2G42870	0.398235	-1.32831	4.4477e-09
AT2G35300	0.397842	-1.32973	0.0199712
AT4G16500	0.396882	-1.33322	1.17148e-22
AT4G37260	0.396149	-1.33588	2.47327e-14
AT1G18570	0.396005	-1.33641	0.000312092
AT1G78040	0.395936	-1.33666	0.00743973
AT1G11210	0.395305	-1.33896	4.58039e-09
AT5G64260	0.395009	-1.34004	4.4733e-21
AT5G15350	0.394928	-1.34034	0.00221976
AT1G73080	0.394743	-1.34101	0.00339646
AT5G60680	0.394685	-1.34123	2.43416e-14
AT3G23890	0.394558	-1.34169	5.44191e-05
AT2G30930	0.394428	-1.34217	4.18812e-17
AT3G12700	0.393989	-1.34377	0.000881795
AT1G02930	0.393882	-1.34416	0.0404531
AT1G04160	0.39358	-1.34527	0.0466958
AT5G05170	0.393508	-1.34553	0.00416366
AT4G10340	0.393232	-1.34655	8.06037e-08
AT5G42570	0.393084	-1.34709	8.89758e-13
AT1G18210	0.392486	-1.34929	4.76784e-25
AT3G58790	0.392101	-1.3507	0.0111223
AT1G52410	0.391308	-1.35362	1.77048e-06
AT1G75040	0.391181	-1.35409	0.0391462
AT4G32060	0.390879	-1.35521	0.0453392
AT3G53260	0.389055	-1.36195	1.65207e-08
AT5G35580	0.388322	-1.36468	0.0108478
AT1G30730	0.387808	-1.36659	6.56382e-09
AT5G05190	0.387308	-1.36845	1.08604e-06
AT1G78240	0.387091	-1.36926	6.14916e-12
AT1G21500	0.38683	-1.37023	1.9155e-14
AT2G40000	0.386607	-1.37106	1.4477e-20
AT3G47340	0.385731	-1.37433	1.28685e-15
AT4G22505	0.385435	-1.37544	1.2843e-07
AT3G49720	0.385268	-1.37606	0.00475724
AT1G72180	0.384138	-1.3803	3.03202e-08
AT1G09080	0.383746	-1.38177	0.037587
AT3G24550	0.383739	-1.3818	1.49307e-16
AT1G78410	0.383457	-1.38286	0.001691
AT3G45140	0.382611	-1.38605	0.000463201
AT3G01640	0.382509	-1.38644	3.45272e-05
AT2G48030	0.382494	-1.38649	1.88835e-10
AT2G30040	0.381904	-1.38872	4.28475e-05
AT4G36670	0.380915	-1.39246	0.0166139
AT5G59720	0.380764	-1.39303	0.018867
AT1G04220	0.379772	-1.3968	0.0471703
AT1G79990	0.37953	-1.39771	6.67509e-12
AT4G30440	0.379295	-1.39861	2.26741e-11
AT2G37550	0.378546	-1.40146	3.52072e-06
AT2G25800	0.378142	-1.403	0.0138283
AT1G25370	0.377759	-1.40446	1.71218e-05
AT5G44060	0.377405	-1.40581	1.51821e-10
AT5G59730	0.376302	-1.41004	1.69885e-12
AT4G38545	0.375809	-1.41193	0.04359
AT5G16300	0.375216	-1.41421	0.000415195
AT4G02380	0.374961	-1.41519	3.41502e-17
AT5G26920	0.374333	-1.4176	9.56766e-07
AT5G18270	0.374061	-1.41866	1.78157e-05
AT1G63090	0.373671	-1.42016	0.000948184
AT3G11700	0.373561	-1.42059	1.18009e-19
AT5G50915	0.373321	-1.42151	0.000292994
AT2G20370	0.373006	-1.42273	9.17631e-10
AT4G22690	0.372849	-1.42334	4.54347e-23
AT3G25190	0.372838	-1.42338	1.92453e-13
AT4G08810	0.371448	-1.42877	0.0311011
AT2G27389	0.371444	-1.42878	1.4966e-05
AT1G24150	0.371122	-1.43003	0.000631931
AT2G21380	0.370939	-1.43075	9.15709e-06
AT2G27260	0.370932	-1.43078	3.5527e-10
AT2G06530	0.370903	-1.43089	2.61606e-16
AT4G18253	0.370793	-1.43131	0.00085731
AT1G54040	0.370584	-1.43213	0.00687028
AT1G30757	0.370271	-1.43335	0.000497273
AT1G08930	0.369275	-1.43723	0.00904723
AT4G25390	0.367802	-1.443	7.69666e-10
AT2G27370	0.367393	-1.4446	0.00129884
AT5G15490	0.365985	-1.45014	7.09528e-09
AT3G55760	0.365602	-1.45165	6.28733e-10
AT3G23820	0.365375	-1.45255	9.59064e-23
AT4G00975	0.365108	-1.4536	0.0456478
AT1G11050	0.364292	-1.45683	9.2987e-06
AT1G45180	0.362328	-1.46463	0.00978434
AT5G23750	0.361808	-1.4667	7.15606e-06
AT5G10760	0.36133	-1.46861	0.00518199
AT3G60860	0.360837	-1.47058	0.00577293
AT5G13100	0.359951	-1.47413	8.09943e-13
AT5G64660	0.359278	-1.47683	1.52679e-06
AT5G44020	0.358309	-1.48072	0.000985812
AT3G50800	0.358098	-1.48157	0.00579112
AT2G34180	0.358009	-1.48193	0.0144587
AT5G66070	0.357936	-1.48223	1.41923e-07
AT3G27960	0.357431	-1.48426	1.73916e-09
AT5G06865	0.356996	-1.48602	2.5502e-05
AT1G27770	0.356616	-1.48756	0.0253028
AT3G26460	0.356566	-1.48776	1.26403e-05
AT1G21140	0.356194	-1.48927	0.000102668
AT1G78830	0.356189	-1.48928	1.46783e-29
AT4G39640	0.356092	-1.48968	7.25503e-05
AT3G55230	0.355489	-1.49212	2.09808e-09
AT3G53990	0.355346	-1.4927	3.92888e-10
AT5G18610	0.355225	-1.4932	0.00179464
AT5G67300	0.354846	-1.49474	1.97717e-22
AT1G66180	0.354417	-1.49648	1.4367e-08
AT1G03620	0.354386	-1.49661	0.00683501
AT5G44260	0.354076	-1.49787	6.93294e-19
AT2G32300	0.353905	-1.49857	0.000752449
AT2G22470	0.352892	-1.5027	6.21203e-15
AT5G22780	0.351934	-1.50662	0.00107151
AT3G49620	0.351622	-1.5079	0.0100646
AT5G16590	0.351586	-1.50805	0.0382256
AT2G47440	0.351006	-1.51043	9.41891e-16
AT1G22530	0.35071	-1.51165	2.72884e-16
AT1G20030	0.350367	-1.51306	1.33679e-05
AT5G09220	0.349725	-1.51571	2.02192e-11
AT1G52060	0.349649	-1.51602	2.40096e-05
AT5G24030	0.349518	-1.51656	1.0276e-10
AT5G62560	0.348741	-1.51977	1.10035e-10
AT1G20970	0.34874	-1.51978	5.95627e-15
AT1G26880	0.348666	-1.52008	0.0364316
AT3G06770	0.348084	-1.52249	0.00634243
AT5G23010	0.348041	-1.52267	2.3473e-10
AT5G06700	0.347948	-1.52306	2.77012e-08
AT3G07320	0.347818	-1.5236	4.03827e-07
AT1G34340	0.347726	-1.52398	0.00676772
AT4G02350	0.347344	-1.52556	1.86452e-05
AT3G26910	0.347117	-1.52651	8.37005e-09
AT3G14350	0.345778	-1.53208	5.15873e-13
AT1G78280	0.345367	-1.5338	0.00034061
AT1G32860	0.345219	-1.53442	1.59709e-05
AT3G22142	0.345082	-1.53499	1.13329e-07
AT3G57120	0.34481	-1.53613	2.58529e-05
AT5G02220	0.344207	-1.53865	0.00244819
AT5G28450	0.344017	-1.53945	2.08369e-05
AT2G17040	0.343958	-1.5397	0.0448748
AT5G62350	0.342422	-1.54615	2.03125e-15
AT4G11850	0.342179	-1.54718	3.62644e-05
AT1G69900	0.341733	-1.54906	5.22155e-11
AT3G60930	0.341319	-1.55081	0.00138191
AT4G23870	0.341227	-1.5512	3.03226e-08
AT5G60930	0.341004	-1.55214	0.00404328
AT1G66620	0.340959	-1.55233	0.0205811
AT5G65660	0.340281	-1.5552	0.0090797
AT3G17390	0.340178	-1.55564	2.15709e-28
AT4G35987	0.339886	-1.55688	0.0148348
AT1G74330	0.339804	-1.55723	0.000439806
AT5G65690	0.33887	-1.5612	2.24706e-08
AT5G53060	0.338586	-1.5624	0.0227565
AT2G05810	0.338353	-1.5634	0.000501382
AT4G21740	0.338194	-1.56408	2.82013e-07
AT3G06890	0.338109	-1.56444	0.0157556
AT5G14230	0.337616	-1.56655	5.02001e-08
AT5G58430	0.337568	-1.56675	3.06422e-11
AT4G18510	0.337162	-1.56849	3.90526e-11
AT5G03720	0.335262	-1.57664	5.75582e-06
AT5G42650	0.334814	-1.57857	1.56154e-19
AT1G69600	0.333893	-1.58254	3.79875e-05
AT1G14040	0.333271	-1.58523	0.0416882
AT2G32190	0.332998	-1.58641	7.60793e-09
AT1G61520	0.330874	-1.59564	1.4342e-42
AT1G56510	0.330596	-1.59686	0.000150675
AT5G61270	0.330552	-1.59705	4.15441e-09
AT1G19310	0.329179	-1.60306	4.09145e-10
AT1G70090	0.329154	-1.60316	6.08826e-12
AT1G20310	0.329115	-1.60334	0.0162022
AT2G35930	0.328769	-1.60486	5.08292e-13
AT1G68690	0.328752	-1.60493	0.0390205
AT3G27660	0.328529	-1.60591	0.000425731
AT3G53232	0.328178	-1.60745	0.0312547
AT2G34510	0.326813	-1.61346	1.44947e-14
AT4G24510	0.326782	-1.6136	2.41033e-09
AT5G66130	0.324825	-1.62226	0.0249138
AT3G48360	0.32478	-1.62246	0.013986
AT5G59820	0.324412	-1.6241	3.81773e-14
AT2G37110	0.323082	-1.63003	5.60306e-23
AT4G16563	0.322894	-1.63087	1.54092e-10
AT3G59920	0.322609	-1.63214	0.0189638
AT1G79480	0.321988	-1.63492	0.0242053
AT2G44260	0.321579	-1.63675	0.0010861
AT2G38790	0.321135	-1.63875	3.4925e-06
AT2G16660	0.32076	-1.64043	1.13759e-15
AT3G15530	0.320457	-1.6418	1.27632e-22
AT2G33570	0.320041	-1.64367	0.000881918
AT5G15130	0.319632	-1.64552	2.61262e-07
AT5G09530	0.318806	-1.64925	2.09621e-17
AT3G12145	0.31763	-1.65458	3.28306e-13
AT4G18340	0.317401	-1.65562	1.90486e-07
AT2G21500	0.315689	-1.66342	7.36282e-13
AT3G22240	0.315566	-1.66399	0.00866298
AT1G07000	0.315546	-1.66408	3.86906e-12
AT3G15540	0.315512	-1.66423	0.000272932
AT3G47380	0.31523	-1.66553	6.94953e-05
AT4G19120	0.315134	-1.66596	4.12824e-09
AT5G43520	0.31484	-1.66731	3.61083e-05
AT5G39550	0.314469	-1.66901	0.0177401
AT3G11550	0.314279	-1.66988	1.15236e-05
AT1G17980	0.313184	-1.67492	0.0367885
AT1G21790	0.313087	-1.67536	0.000301272
AT5G37540	0.313006	-1.67574	3.90387e-06
AT3G06500	0.312694	-1.67718	4.55734e-06
AT4G35730	0.312563	-1.67778	3.98606e-05
AT4G22485	0.312174	-1.67958	3.12564e-09
AT3G62780	0.312145	-1.67971	0.0297428
AT5G03260	0.311882	-1.68093	0.00533078
AT1G01120	0.311054	-1.68476	0.000216378
AT1G10560	0.310368	-1.68795	0.0070982
AT1G77200	0.30978	-1.69068	0.0420042
AT1G12090	0.309348	-1.6927	7.88854e-25
AT4G08950	0.309346	-1.69271	2.20002e-24
AT2G03240	0.3087	-1.69572	0.000150507
AT4G03550	0.308325	-1.69748	9.20436e-12
AT1G74380	0.307686	-1.70047	1.82753e-12
AT2G38470	0.307008	-1.70365	2.38627e-12
AT3G44326	0.306551	-1.7058	9.42817e-05
AT5G62865	0.30634	-1.70679	1.62215e-18
AT1G68410	0.306337	-1.70681	1.94118e-07
AT2G19800	0.305563	-1.71046	1.71376e-06
AT1G23490	0.305425	-1.71111	4.9003e-28
AT3G23840	0.305134	-1.71249	0.000279196
AT1G09460	0.304909	-1.71355	3.62782e-11
AT5G13200	0.304841	-1.71387	1.92195e-07
AT2G06050	0.304101	-1.71738	4.11496e-16
AT5G07030	0.303621	-1.71966	1.19849e-12
AT3G43270	0.303355	-1.72092	0.0447
AT1G02640	0.302647	-1.72429	2.88313e-19
AT5G16030	0.302488	-1.72505	0.000290889
AT1G31330	0.302195	-1.72645	5.97496e-17
AT2G30360	0.301589	-1.72934	6.15252e-13
AT2G37580	0.300587	-1.73415	0.000847738
AT1G29395	0.299952	-1.7372	2.22237e-10
AT5G24770	0.299147	-1.74108	5.07901e-05
AT4G14365	0.299004	-1.74176	0.0313434
AT2G34300	0.298763	-1.74293	1.58793e-05
AT3G02550	0.298525	-1.74408	8.48124e-11
AT5G63770	0.29791	-1.74705	0.0280341
AT4G30850	0.297814	-1.74752	0.000218107
AT1G02810	0.297674	-1.7482	8.80008e-07
AT5G54380	0.297266	-1.75017	0.0161366
AT5G22250	0.297129	-1.75084	5.78336e-10
AT5G49320	0.297129	-1.75084	0.00302438
AT1G03740	0.296983	-1.75155	4.90256e-09
AT4G17230	0.296954	-1.75169	2.40838e-21
AT5G61810	0.2969	-1.75195	6.91857e-05
AT2G17120	0.296767	-1.7526	0.00051358
AT4G27520	0.296714	-1.75286	5.56856e-26
AT4G37450	0.296641	-1.75321	9.60247e-26
AT1G76160	0.296587	-1.75347	2.61402e-25
AT4G09030	0.296403	-1.75437	1.44269e-30
AT3G05880	0.29629	-1.75492	0.000511174
AT1G22770	0.295963	-1.75651	8.49505e-18
AT2G31880	0.295597	-1.7583	6.17562e-17
AT1G74430	0.29522	-1.76014	0.000153068
AT2G46830	0.294593	-1.76321	0.00600981
AT5G01730	0.29432	-1.76454	0.0223438
AT1G80240	0.293849	-1.76685	6.08514e-10
AT4G27950	0.293823	-1.76698	3.59695e-05
AT2G17230	0.292196	-1.77499	1.09761e-25
AT5G41100	0.291641	-1.77774	1.91669e-05
AT3G51970	0.291458	-1.77864	0.039889
AT1G02310	0.291157	-1.78013	0.00725887
AT5G25250	0.290801	-1.7819	7.02162e-10
AT2G33120	0.289933	-1.78621	0.00955238
AT3G50260	0.28907	-1.79051	1.14031e-20
AT5G58670	0.288206	-1.79483	5.48151e-05
AT3G47500	0.287492	-1.79841	5.38478e-08
AT4G20830	0.287031	-1.80072	7.70233e-25
AT1G62570	0.287021	-1.80077	2.0786e-09
AT3G19680	0.286261	-1.8046	1.15463e-25
AT3G11420	0.286053	-1.80564	2.801e-14
AT2G25250	0.285995	-1.80594	0.000494805
AT5G01640	0.285927	-1.80628	0.000184312
AT5G61660	0.285867	-1.80658	1.56512e-17
AT3G23750	0.285822	-1.80681	1.38498e-16
AT5G01050	0.285578	-1.80804	0.00218795
AT4G23500	0.285324	-1.80933	0.00935468
AT4G16870	0.284758	-1.81219	0.00477408
AT5G15650	0.284108	-1.81549	0.00187551
AT1G08380	0.28351	-1.81853	2.52874e-42
AT4G22590	0.283396	-1.81911	0.000129488
AT5G65280	0.283362	-1.81928	1.00822e-10
AT1G62840	0.282834	-1.82197	5.01436e-05
AT2G38250	0.282688	-1.82272	1.5935e-07
AT3G14050	0.282407	-1.82415	7.16557e-28
AT5G18280	0.282378	-1.8243	1.38518e-10
AT4G30996	0.282005	-1.82621	0.00541605
AT3G25882	0.281737	-1.82758	7.41697e-05
AT4G27350	0.281055	-1.83108	2.82443e-08
AT1G30360	0.279535	-1.8389	2.28652e-09
AT4G23810	0.278516	-1.84417	0.000120465
AT5G09570	0.276045	-1.85703	0.00438153
AT3G19240	0.27581	-1.85825	1.87658e-09
AT2G08665	0.275488	-1.85994	0.000739635
AT5G47450	0.273868	-1.86845	0.0019542
AT4G39670	0.273173	-1.87211	0.00889036
AT1G75590	0.272467	-1.87585	0.0047508
AT2G39650	0.271481	-1.88107	1.23289e-05
AT2G15042	0.27125	-1.88231	0.00267357
AT4G39830	0.27059	-1.88582	0.000159136
AT1G76180	0.269948	-1.88925	9.44265e-53
AT4G34950	0.269639	-1.8909	0.000318062
AT2G26440	0.269575	-1.89124	0.00282419
AT1G80120	0.269529	-1.89149	4.65072e-06
AT5G65470	0.269407	-1.89214	0.0141091
AT4G02130	0.269321	-1.8926	2.18315e-10
AT4G24960	0.26827	-1.89824	1.75417e-28
AT2G29670	0.267696	-1.90133	0.00207085
AT4G15160	0.267581	-1.90195	7.09827e-15
AT1G21910	0.267467	-1.90257	0.000864119
AT1G68200	0.266501	-1.90779	0.0242556
AT5G07080	0.265451	-1.91348	7.93647e-10
AT3G15480	0.264123	-1.92072	0.00799223
AT4G28190	0.263521	-1.92401	7.86443e-12
AT2G39430	0.263132	-1.92614	2.59297e-07
AT3G55500	0.262976	-1.927	3.34862e-05
AT2G35980	0.260912	-1.93837	5.22788e-06
AT3G45640	0.260617	-1.94	1.36251e-05
AT1G24140	0.259947	-1.94371	1.22997e-07
AT4G35320	0.259153	-1.94812	5.95993e-14
AT1G35230	0.259043	-1.94874	1.96855e-08
AT5G51790	0.258062	-1.95421	0.00534065
AT5G38200	0.257847	-1.95541	2.22883e-08
AT5G54710	0.257626	-1.95665	9.97292e-20
AT1G78850	0.257197	-1.95905	2.46287e-31
AT2G26190	0.255893	-1.96639	0.000240187
AT3G10040	0.255741	-1.96725	9.18732e-05
AT1G16530	0.255566	-1.96823	0.00199728
AT3G11820	0.255379	-1.96929	9.61291e-27
AT3G57930	0.254114	-1.97645	3.59568e-13
AT5G26030	0.252643	-1.98483	8.84461e-15
AT4G24180	0.252595	-1.9851	2.77528e-06
AT1G66090	0.251896	-1.9891	1.72135e-05
AT4G35480	0.251728	-1.99006	8.45804e-29
AT2G15880	0.251542	-1.99113	1.01672e-32
AT3G05490	0.250526	-1.99697	0.00190606
AT3G44510	0.250515	-1.99703	0.00649651
AT2G15970	0.250452	-1.99739	2.95651e-05
AT2G42220	0.250213	-1.99877	1.87377e-35
AT4G40070	0.250133	-1.99923	1.82801e-07
AT5G28630	0.250032	-1.99982	8.62546e-11
AT4G04990	0.249112	-2.00513	0.000318616
AT3G03280	0.249043	-2.00553	0.000919567
AT5G51190	0.248405	-2.00924	2.84784e-07
AT3G57240	0.247744	-2.01308	0.00272795
AT3G50060	0.2475	-2.0145	2.368e-15
AT3G57450	0.247067	-2.01703	0.00160172
AT5G03120	0.246994	-2.01745	1.97998e-12
AT5G25610	0.246323	-2.02138	2.07552e-22
AT5G66650	0.245883	-2.02395	9.32612e-11
AT3G61190	0.245561	-2.02584	8.25863e-16
AT5G35525	0.245225	-2.02782	0.00386912
AT1G70170	0.242492	-2.04399	1.19619e-05
AT2G02120	0.241865	-2.04772	2.66849e-09
AT1G10000	0.241198	-2.05171	0.0153062
AT5G66080	0.239755	-2.06037	0.00360284
AT5G06860	0.238397	-2.06856	8.36069e-32
AT3G50140	0.2377	-2.07278	0.00778184
AT5G23220	0.235876	-2.0839	0.000423425
AT1G61260	0.234854	-2.09017	3.83169e-10
AT1G18200	0.233609	-2.09783	0.00349369
AT4G27440	0.233241	-2.10011	2.27616e-45
AT1G03150	0.232865	-2.10244	0.000245888
AT3G01430	0.232635	-2.10386	1.92354e-12
AT3G28580	0.232229	-2.10638	0.00163826
AT3G03050	0.231061	-2.11365	4.0371e-12
AT4G37240	0.229176	-2.12547	9.04769e-21
AT3G61580	0.229107	-2.12591	1.94842e-08
AT3G46110	0.22867	-2.12866	0.00805357
AT2G36220	0.228486	-2.12982	3.0495e-32
AT1G02660	0.22847	-2.12992	3.48797e-32
AT5G56980	0.227728	-2.13461	1.03819e-25
AT1G21160	0.22762	-2.1353	0.0217444
AT5G45280	0.227544	-2.13578	1.47613e-21
AT3G51450	0.227514	-2.13597	1.7195e-09
AT5G23950	0.226719	-2.14102	9.46881e-06
AT1G04110	0.226691	-2.1412	0.00610401
AT5G49650	0.226278	-2.14383	0.0184649
AT3G17050	0.226271	-2.14388	4.11214e-22
AT1G27730	0.226005	-2.14557	1.55976e-27
AT5G10695	0.22543	-2.14925	9.81682e-30
AT4G13340	0.225042	-2.15173	2.26447e-40
AT3G10720	0.223097	-2.16426	2.57077e-16
AT1G18740	0.222851	-2.16585	0.00858131
AT1G22570	0.22227	-2.16962	0.00814433
AT1G25400	0.221958	-2.17164	4.157e-34
AT1G22520	0.220647	-2.18019	0.0349027
AT4G24110	0.220231	-2.18291	1.7121e-22
AT4G26690	0.219691	-2.18645	9.50655e-29
AT3G46090	0.219221	-2.18954	0.0222355
AT1G56060	0.219128	-2.19016	3.06187e-05
AT3G22620	0.218886	-2.19175	1.65249e-14
AT4G33985	0.218598	-2.19365	1.16024e-14
AT4G23150	0.218238	-2.19603	0.0408622
AT3G52800	0.218148	-2.19662	8.9118e-37
AT1G13300	0.217696	-2.19961	3.29377e-09
AT5G16910	0.217633	-2.20003	6.95142e-21
AT5G01040	0.217274	-2.20241	3.82317e-21
AT2G41100	0.216583	-2.20701	4.37589e-52
AT5G35735	0.216325	-2.20873	2.51121e-30
AT1G73480	0.215416	-2.2148	1.76417e-09
AT2G24850	0.213944	-2.2247	0.0034297
AT5G25930	0.212471	-2.23466	2.27581e-13
AT5G41900	0.212061	-2.23745	0.000905735
AT1G76700	0.211293	-2.24268	0.0379071
AT3G43110	0.210907	-2.24532	1.31201e-05
AT5G13560	0.210809	-2.24599	0.040519
AT1G04430	0.210656	-2.24704	4.03281e-10
AT1G80820	0.209986	-2.25164	9.75096e-16
AT1G20510	0.209137	-2.25748	1.93412e-17
AT1G05100	0.208472	-2.26208	0.0113171
AT3G57530	0.20827	-2.26347	0.0265184
AT1G59910	0.208084	-2.26476	9.46475e-15
AT1G55160	0.207773	-2.26692	0.00580785
AT3G54810	0.206619	-2.27496	3.0738e-13
AT1G05020	0.206494	-2.27583	0.00155178
AT3G07195	0.205813	-2.28059	4.79687e-12
AT4G37220	0.205498	-2.2828	8.48367e-06
AT5G24470	0.205372	-2.28369	3.62124e-14
AT1G10950	0.204271	-2.29144	0.0374241
AT5G43890	0.202309	-2.30537	0.000251446
AT1G69830	0.201868	-2.30852	0.0278751
AT5G09470	0.201783	-2.30912	0.0361225
AT4G18280	0.201647	-2.3101	2.83589e-34
AT5G66210	0.201242	-2.313	6.37085e-21
AT2G22300	0.200629	-2.3174	0.0281589
AT2G44230	0.200338	-2.31949	0.000703103
AT4G17240	0.199483	-2.32566	4.30652e-07
AT1G15820	0.199146	-2.3281	2.03616e-50
AT1G29690	0.198945	-2.32956	1.68355e-28
AT4G34150	0.198885	-2.32999	4.05933e-62
AT3G28180	0.197838	-2.33761	1.00084e-18
AT5G66390	0.197831	-2.33766	0.000975397
AT1G62440	0.197766	-2.33813	1.32691e-07
AT4G27460	0.197425	-2.34062	2.39311e-07
AT3G55430	0.197371	-2.34102	1.64401e-33
AT5G49280	0.196972	-2.34394	8.0486e-25
AT5G66790	0.196665	-2.34618	0.00820476
AT3G08940	0.196179	-2.34976	2.21996e-76
AT5G57660	0.195195	-2.35701	1.79981e-14
AT3G47460	0.194916	-2.35907	0.00242452
AT2G11810	0.194262	-2.36393	0.00957263
AT5G67620	0.194246	-2.36404	7.85882e-10
AT1G12710	0.193938	-2.36633	0.00877361
AT5G55180	0.193782	-2.36749	1.19416e-24
AT4G34260	0.192058	-2.38039	2.40698e-25
AT2G24600	0.190831	-2.38963	0.0132234
AT1G20440	0.19019	-2.39449	5.58958e-77
AT1G72790	0.189572	-2.39918	2.78085e-25
AT3G10930	0.189191	-2.40209	3.08131e-14
AT3G03640	0.189024	-2.40336	0.00819027
AT1G28480	0.189019	-2.40339	2.72992e-13
AT4G08160	0.188625	-2.40641	0.0146294
AT1G63750	0.188229	-2.40944	1.27011e-10
AT1G18710	0.188051	-2.41081	0.00303823
AT2G32030	0.187056	-2.41846	2.08909e-11
AT4G21570	0.186946	-2.41931	0.00773902
AT3G57260	0.186475	-2.42294	0.011549
AT3G02480	0.185997	-2.42665	0.0019141
AT2G21120	0.185527	-2.4303	0.0216329
AT1G50040	0.184825	-2.43577	1.05774e-18
AT3G61640	0.184669	-2.43698	0.00621948
AT2G07779	0.182997	-2.45011	0.0204082
AT5G06405	0.181845	-2.45922	0.0204586
AT3G28510	0.181165	-2.46463	0.0215045
AT1G61890	0.180228	-2.4721	1.10674e-26
AT3G54890	0.180181	-2.47248	1.67617e-73
AT4G01750	0.179946	-2.47436	0.0360693
AT4G38420	0.17919	-2.48044	0.00154772
AT3G05910	0.179117	-2.48103	0.0338047
AT5G17350	0.178329	-2.48739	6.46659e-16
AT2G33580	0.178205	-2.48839	8.51802e-05
AT4G35180	0.177532	-2.49385	1.0256e-05
AT3G25840	0.177044	-2.49782	0.0300019
AT4G22214	0.176732	-2.50036	0.0317811
AT5G06300	0.175674	-2.50903	0.000943883
AT5G13580	0.175378	-2.51146	0.0160057
AT4G39840	0.174376	-2.51973	8.18767e-15
AT2G01180	0.173344	-2.52829	1.25069e-41
AT2G41010	0.172591	-2.53457	1.55623e-17
AT1G19020	0.171975	-2.53973	3.69916e-35
AT4G27280	0.171653	-2.54243	7.78231e-37
AT1G45207	0.171273	-2.54563	0.00795856
AT1G09070	0.170755	-2.55	7.88266e-57
AT3G62570	0.170548	-2.55175	0.000898137
AT2G32210	0.169945	-2.55686	9.33411e-20
AT1G17420	0.169561	-2.56013	4.11314e-18
AT5G08330	0.167269	-2.57976	3.83439e-46
AT1G23760	0.164449	-2.60429	3.63883e-10
AT5G06320	0.16442	-2.60454	2.27196e-66
AT2G41830	0.163623	-2.61155	0.0092891
AT1G06120	0.163567	-2.61205	0.00317181
AT1G65790	0.163286	-2.61453	0.0125613
AT2G38240	0.163132	-2.61589	4.49561e-22
AT3G54200	0.162649	-2.62016	0.0060662
AT4G36030	0.162291	-2.62335	1.84891e-09
AT4G15210	0.162035	-2.62562	4.25273e-06
AT4G22710	0.161835	-2.6274	9.00273e-10
AT3G53980	0.160987	-2.63499	2.77142e-06
AT4G24820	0.160368	-2.64055	0.0105211
AT1G15330	0.159264	-2.65051	4.84847e-10
AT1G77120	0.159109	-2.65191	7.59631e-14
AT1G69260	0.158887	-2.65393	0.000800763
AT4G30910	0.157567	-2.66596	0.00837058
AT1G50740	0.15741	-2.6674	3.9329e-07
AT2G02010	0.157332	-2.66811	2.92974e-06
AT1G47130	0.157213	-2.66921	1.65835e-05
AT5G42380	0.1572	-2.66932	3.17193e-07
AT3G59060	0.156099	-2.67946	1.27507e-60
AT2G17290	0.154729	-2.69218	0.0125282
AT3G44260	0.153261	-2.70594	3.44775e-32
AT1G73810	0.153242	-2.70611	5.21194e-11
AT1G32900	0.148347	-2.75295	4.43563e-10
AT3G52400	0.147063	-2.76549	5.01836e-50
AT3G16510	0.146943	-2.76667	1.76224e-14
AT4G31800	0.146925	-2.76685	4.18417e-06
AT3G50930	0.144618	-2.78968	7.23732e-07
AT1G56660	0.143557	-2.80031	2.73803e-06
AT5G49520	0.143115	-2.80476	2.18796e-13
AT2G18690	0.142979	-2.80612	8.98954e-05
AT5G55090	0.142099	-2.81503	0.00250725
AT5G25440	0.138418	-2.8529	2.33095e-06
AT1G66160	0.137494	-2.86256	1.04686e-38
AT4G35985	0.136426	-2.87381	9.2521e-23
AT5G64310	0.136133	-2.87691	7.18561e-53
AT1G19180	0.135025	-2.8887	2.2077e-07
AT1G17380	0.134982	-2.88916	3.78716e-10
AT1G17620	0.134283	-2.89666	2.87616e-57
AT1G63720	0.133726	-2.90265	0.0370239
AT4G27310	0.133719	-2.90273	2.48408e-26
AT1G01470	0.13325	-2.90779	3.22212e-56
AT2G45130	0.132597	-2.91488	0.000804281
AT5G01760	0.132194	-2.91928	0.000502826
AT1G64380	0.131304	-2.92902	1.17196e-10
AT5G62570	0.129107	-2.95336	0.0396386
AT1G80840	0.128578	-2.95928	3.19053e-38
AT5G19100	0.126234	-2.98582	1.80083e-05
AT1G56250	0.126205	-2.98616	0.000171484
AT1G60190	0.126047	-2.98797	0.00108003
AT2G32140	0.125936	-2.98924	2.22225e-10
AT3G47470	0.124148	-3.00987	1.0586e-67
AT5G57560	0.123682	-3.01529	1.05757e-07
AT3G02840	0.123264	-3.02017	7.18818e-08
AT2G27690	0.12204	-3.03458	1.86095e-39
AT3G62760	0.121962	-3.03549	0.00535428
AT4G30280	0.121291	-3.04345	5.72e-10
AT1G13210	0.121124	-3.04545	0.00513164
AT5G51890	0.120818	-3.04909	0.0128923
AT3G16390	0.115647	-3.11219	0.0184004
AT1G21110	0.115325	-3.11622	3.04911e-12
AT4G12720	0.114533	-3.12616	4.03529e-07
AT1G29930	0.114	-3.13289	8.10616e-97
AT1G15010	0.11382	-3.13517	4.54723e-19
AT5G45340	0.113661	-3.13718	0.0113483
AT3G25780	0.113089	-3.14447	2.43674e-36
AT4G25433	0.112742	-3.1489	0.00203089
AT3G55980	0.111626	-3.16326	1.54461e-33
AT3G10300	0.111236	-3.16831	2.86413e-35
AT4G22610	0.111055	-3.17066	0.0257111
AT4G13420	0.111019	-3.17112	7.46757e-08
AT3G11800	0.110675	-3.1756	0.0157581
AT5G64870	0.110433	-3.17876	4.45965e-13
AT5G06760	0.110239	-3.18129	1.26924e-06
AT3G51550	0.109955	-3.18501	4.62883e-06
AT5G05300	0.109476	-3.19131	8.40381e-07
AT5G08240	0.108992	-3.1977	0.0162099
AT4G31000	0.108619	-3.20265	6.63407e-12
AT3G63060	0.107163	-3.22212	0.0257919
AT1G28370	0.107162	-3.22214	8.59538e-21
AT4G17490	0.106237	-3.23464	2.16232e-34
AT2G41640	0.10546	-3.24523	0.0260834
AT1G19380	0.104019	-3.26508	1.3155e-10
AT4G01985	0.10394	-3.26618	0.0138607
AT4G29610	0.103356	-3.27431	1.57383e-05
AT2G25460	0.103221	-3.27619	7.69825e-14
AT4G25810	0.102317	-3.28889	1.17464e-65
AT3G62720	0.101933	-3.29431	5.45653e-48
AT5G59310	0.101157	-3.30534	0.00031657
AT5G28610	0.0998373	-3.32428	1.74948e-13
AT5G11740	0.0975343	-3.35795	0.000131158
AT1G56240	0.0973848	-3.36016	2.94623e-11
AT3G45970	0.0972333	-3.36241	1.99914e-06
AT2G22860	0.0963839	-3.37506	0.000778259
AT2G35710	0.096349	-3.37559	1.13201e-11
AT5G52050	0.09626	-3.37692	2.96579e-36
AT5G66920	0.0961478	-3.3786	0.00250985
AT3G59350	0.0957213	-3.38502	1.17508e-08
AT5G47240	0.0948333	-3.39846	0.0392257
AT2G23270	0.0948201	-3.39866	0.045688
AT1G05350	0.0942044	-3.40806	0.0463246
AT1G75830	0.092112	-3.44047	0.038175
AT2G17840	0.0908184	-3.46087	1.60579e-75
AT1G07135	0.0883169	-3.50117	1.91071e-67
AT1G02820	0.0871114	-3.52099	0.00143537
AT2G46880	0.0854578	-3.54864	3.51027e-06
AT1G10770	0.0848455	-3.55902	1.00711e-08
AT5G02230	0.0842281	-3.56955	0.0483557
AT1G17500	0.0826788	-3.59634	0.0277253
AT3G05890	0.082657	-3.59672	0.0339519
AT3G50970	0.0824323	-3.60065	3.36046e-41
AT3G52115	0.0816555	-3.61431	0.0285767
AT2G22500	0.0812515	-3.62146	3.49662e-55
AT1G74440	0.0807825	-3.62981	0.000204113
AT3G60470	0.0802071	-3.64013	0.04624
AT3G04640	0.080051	-3.64294	1.26143e-53
AT3G48520	0.0788814	-3.66417	8.9289e-36
AT5G57010	0.0781967	-3.67675	2.17611e-07
AT1G71520	0.0767415	-3.70385	0.00396509
AT5G54270	0.0763939	-3.7104	3.31246e-15
AT1G35670	0.0752677	-3.73183	0.0362832
AT3G16860	0.0748495	-3.73986	2.32266e-16
AT1G58420	0.0747795	-3.74121	8.73794e-16
AT1G35140	0.0746546	-3.74363	7.29684e-67
AT1G32910	0.0736015	-3.76412	0.000828229
AT4G01010	0.0735892	-3.76436	0.0144484
AT2G35637	0.0735049	-3.76602	0.000867413
AT5G09520	0.0722724	-3.79041	0.00236888
AT1G73870	0.0721577	-3.7927	4.21429e-06
AT4G29740	0.0702675	-3.831	5.95605e-10
AT2G23120	0.0701894	-3.8326	7.53061e-132
AT1G16850	0.0692296	-3.85247	2.10487e-20
AT5G15970	0.0689141	-3.85906	6.69864e-22
AT3G56880	0.0673914	-3.89129	1.76792e-05
AT1G26730	0.0660084	-3.92121	0.0002158
AT4G20170	0.0653158	-3.93642	0.0122229
AT1G20450	0.0637382	-3.9717	8.30772e-106
AT5G02810	0.0634477	-3.97829	0.00695402
AT2G25910	0.0626382	-3.99681	0.0167123
AT3G25240	0.0598108	-4.06345	0.00123981
AT4G32800	0.059655	-4.06721	4.78006e-31
AT5G01380	0.0589496	-4.08437	3.25825e-39
AT3G48850	0.0583069	-4.10019	0.002987
AT3G45040	0.0578596	-4.1113	0.00577524
AT5G01100	0.0567821	-4.13842	1.72852e-16
AT5G64750	0.0567397	-4.1395	4.0627e-33
AT2G32885	0.0564483	-4.14692	0.0189726
AT2G34420	0.0561013	-4.15582	4.06515e-157
AT5G52750	0.0549713	-4.18518	0.00432373
AT1G33610	0.0547589	-4.19076	0.0297951
AT2G32130	0.0523005	-4.25703	0.0100548
AT2G34430	0.0515491	-4.27791	1.06547e-179
AT4G36010	0.0504192	-4.30988	5.41458e-40
AT1G72520	0.0504127	-4.31007	9.87189e-36
AT3G47210	0.0493886	-4.33968	0.00317873
AT2G27080	0.0493511	-4.34077	2.20721e-17
AT1G70220	0.0490587	-4.34935	0.00398137
AT1G05180	0.0483573	-4.37012	0.00554888
AT2G32200	0.0482203	-4.37422	5.67256e-12
AT4G27720	0.0478929	-4.38405	0.00304223
AT2G44840	0.0471366	-4.40701	1.22386e-17
AT1G30740	0.046482	-4.42718	0.0117843
AT3G59480	0.0454118	-4.46079	2.57006e-06
AT3G55090	0.04337	-4.52716	0.00626061
AT5G15960	0.0415358	-4.5895	1.48542e-45
AT1G73010	0.0407212	-4.61808	0.001158
AT3G55840	0.0407098	-4.61848	1.11187e-32
AT2G43010	0.038865	-4.68539	7.23213e-30
AT3G09660	0.0371123	-4.75196	0.00534916
AT2G42540	0.0357002	-4.80792	2.7617e-11
AT5G19240	0.0356522	-4.80986	3.91328e-06
AT1G16910	0.0354064	-4.81985	0.00308266
AT4G38400	0.0348202	-4.84393	2.03198e-40
AT5G62360	0.0347544	-4.84666	0.000751013
AT4G24570	0.0345193	-4.85645	1.56022e-70
AT2G05100	0.0343366	-4.86411	1.565e-228
AT5G59580	0.0338203	-4.88597	0.000357299
AT5G45750	0.0330492	-4.91924	0.00348209
AT4G23140	0.0316247	-4.9828	0.00202018
AT4G29780	0.0312955	-4.9979	3.2056e-69
AT3G15670	0.0303492	-5.0422	0.00639119
AT3G44350	0.030075	-5.05529	0.00039869
AT4G28140	0.0293896	-5.08855	0.000967738
AT5G47850	0.0292892	-5.09349	0.000528883
AT1G51090	0.0279903	-5.15893	2.6426e-24
AT3G51680	0.0277969	-5.16893	0.00132637
AT2G21510	0.0275643	-5.18105	1.11179e-05
AT5G52310	0.0274013	-5.18961	6.24696e-122
AT2G35290	0.0258512	-5.27362	1.07403e-58
AT3G27690	0.0256515	-5.28481	6.63081e-148
AT2G47060	0.0253808	-5.30012	0.00055761
AT4G01950	0.0253491	-5.30192	0.000784772
AT4G25490	0.0247512	-5.33636	0.00166839
AT5G54190	0.0227131	-5.46033	8.13903e-05
AT5G52020	0.0218759	-5.51451	2.84694e-13
AT5G21960	0.0210192	-5.57215	4.33157e-05
AT2G05580	0.0200845	-5.63777	4.5952e-05
AT4G27140	0.0198357	-5.65575	0.000468253
AT2G05070	0.0196471	-5.66954	1.05682e-239
AT3G45960	0.018408	-5.76352	1.66515e-20
AT5G58680	0.0178427	-5.80852	5.5934e-05
AT1G09950	0.0167013	-5.9039	8.12533e-14
AT1G57990	0.0147763	-6.08057	1.44678e-05
AT4G21926	0.0137339	-6.18612	7.66611e-06
AT4G25470	0.0111191	-6.49081	8.1034e-07
AT1G22810	0.0109408	-6.51414	2.69036e-06
AT2G17660	0.00690675	-7.17778	6.12494e-08
AT4G34410	0.00588159	-7.40958	1.15558e-16
AT1G63030	0.00363754	-8.10282	1.98185e-10
AT1G29920	0.00346213	-8.17412	0
AT1G33760	0.0030738	-8.34576	7.86415e-12
AT1G12610	0.000490644	-10.993	9.98938e-20

## Sheet: Ch1 (Cold HL)
Sample	Fold change	log2FC	p-value
AT1G44350	10.0484	3.3289	0
AT5G59820	8.63658	3.11046	0
AT1G32340	8.3172	3.0561	0
AT5G05410	8.02379	3.00428	0
AT2G15490	7.59664	2.92536	0
AT4G27410	7.49147	2.90525	0
AT5G47220	7.44428	2.89613	0
AT4G01870	6.95157	2.79734	0
AT5G13080	6.85491	2.77714	0
AT4G37370	6.71276	2.74691	0
AT5G03210	6.60303	2.72313	0
AT3G15500	6.50457	2.70145	0
AT1G66390	6.43664	2.68631	0
AT5G13930	6.26787	2.64798	0
AT2G37970	6.19976	2.63221	0
AT4G24570	6.15154	2.62095	0
AT2G22500	6.14121	2.61852	0
AT5G63790	5.8141	2.53956	0
AT3G49620	5.74167	2.52147	0
AT3G50260	5.67801	2.50539	0
AT1G43160	5.67515	2.50466	0
AT1G27130	5.66761	2.50274	0
AT4G37990	5.56853	2.4773	0
AT4G17615	5.56657	2.47679	0
AT3G21560	5.56499	2.47638	0
AT5G17380	5.51097	2.46231	0
AT1G61340	5.50717	2.46131	0
AT4G34410	5.41846	2.43788	0
AT5G28237	5.40963	2.43553	0
AT2G06050	5.39711	2.43219	0
AT1G18450	5.37876	2.42727	0
AT1G17170	5.36405	2.42332	0
AT1G51760	5.33862	2.41647	0
AT1G76600	5.28439	2.40174	0
AT1G17420	5.26282	2.39583	0
AT3G50970	5.22508	2.38545	0
AT4G39670	5.13721	2.36098	0
AT5G53750	5.04901	2.336	0
AT1G79410	5.00365	2.32298	0
AT5G54960	4.92953	2.30145	0
AT2G38790	4.90717	2.29489	0
AT5G54170	4.90247	2.29351	0
AT1G11610	4.87628	2.28578	0
AT3G54420	4.8725	2.28466	0
AT3G25760	4.82905	2.27174	0
AT4G15480	4.79972	2.26295	0
AT5G13220	4.73915	2.24463	0
AT1G67980	4.73588	2.24363	0
AT3G28210	4.71404	2.23696	0
AT1G77450	4.70524	2.23427	0
AT1G28480	4.66273	2.22118	0
AT3G47340	4.65539	2.2189	0
AT1G73260	4.62821	2.21045	0
AT3G21070	4.52855	2.17905	0
AT5G20230	4.52343	2.17742	0
AT4G18197	4.49611	2.16868	0
AT5G57560	4.43343	2.14842	0
AT5G04250	4.43284	2.14823	0
AT5G11670	4.42667	2.14622	0
AT3G23220	4.41045	2.14092	0
AT5G07440	4.40644	2.13962	0
AT3G51660	4.39758	2.13671	0
AT3G44190	4.38353	2.13209	0
AT3G57450	4.3806	2.13113	0
AT3G15450	4.32443	2.11251	0
AT2G29720	4.30916	2.10741	0
AT3G14990	4.29487	2.10261	0
AT3G23250	4.2531	2.08852	0
AT2G41430	4.2521	2.08818	0
AT4G29780	4.20738	2.07292	0
AT4G13180	4.20092	2.07071	0
AT5G50670	4.1975	2.06953	0
AT1G72520	4.1565	2.05537	0
AT3G15356	4.15491	2.05482	0
AT3G28740	4.13322	2.04727	0
AT3G04720	4.13039	2.04628	0
AT2G38240	4.11931	2.0424	0
AT2G39400	4.11605	2.04126	0
AT1G28370	4.10081	2.03591	0
AT4G16260	4.09642	2.03436	0
AT4G11600	4.07743	2.02766	0
AT4G08540	4.06711	2.024	0
AT1G05575	4.05389	2.01931	0
AT4G36950	4.01481	2.00533	0
AT3G57520	3.98466	1.99446	0
AT1G33590	3.96996	1.98912	0
AT5G26030	3.92478	1.97261	0
AT3G61190	3.90869	1.96668	0
AT1G30620	3.88259	1.95702	0
AT4G35770	3.88253	1.957	0
AT4G17500	3.86437	1.95023	0
AT4G17230	3.85305	1.946	0
AT5G14780	3.84537	1.94312	0
AT5G67300	3.83422	1.93893	0
AT2G26530	3.82295	1.93469	0
AT4G20860	3.82225	1.93442	0
AT5G67480	3.80973	1.92969	0
AT3G49130	3.8074	1.92881	0
AT2G37940	3.7908	1.9225	0
AT3G55970	3.78973	1.9221	0
AT5G60540	3.78803	1.92145	0
AT1G05340	3.7841	1.91995	0
AT1G66760	3.76057	1.91095	0
AT2G29420	3.75466	1.90868	0
AT1G25275	3.7311	1.8996	0
AT3G50900	3.72945	1.89896	0
AT3G10985	3.72686	1.89796	0
AT4G36010	3.72218	1.89615	0
AT3G22840	3.71877	1.89482	0
AT5G21940	3.70182	1.88824	0
AT2G30360	3.68187	1.88044	0
AT1G62980	3.67932	1.87944	0
AT5G27760	3.66707	1.87463	0
AT5G44420	3.66162	1.87248	0
AT1G26761	3.64821	1.86719	0
AT3G04410	3.64066	1.8642	0
AT4G01360	3.63261	1.86101	0
AT2G32190	3.62694	1.85875	0
AT1G30135	3.61818	1.85527	0
AT1G18700	3.61172	1.85269	0
AT1G25400	3.59652	1.8466	0
AT1G09500	3.59491	1.84595	0
AT2G44840	3.59307	1.84522	0
AT5G48540	3.59177	1.84469	0
AT1G76680	3.58558	1.8422	0
AT5G64890	3.58061	1.84021	0
AT4G10090	3.58005	1.83998	0
AT2G32240	3.57209	1.83677	0
AT1G16420	3.57013	1.83598	0
AT2G43780	3.56219	1.83277	0
AT1G66090	3.55642	1.83042	0
AT3G26830	3.54297	1.82496	0
AT2G25735	3.53825	1.82304	0
AT1G21570	3.53742	1.8227	0
AT3G53180	3.52992	1.81964	0
AT1G73480	3.48152	1.79972	0
AT4G39640	3.46701	1.79369	0
AT2G47770	3.46209	1.79164	0
AT1G78600	3.44447	1.78428	0
AT1G06620	3.44379	1.784	0
AT1G07135	3.43556	1.78054	0
AT4E19530	3.40298	1.7668	0
AT5G14700	3.40063	1.7658	0
AT3G23550	3.39591	1.7638	0
AT1G08920	3.38466	1.75901	0
AT5G62520	3.36748	1.75167	0
AT2G01180	3.34393	1.74155	0
AT4G35630	3.34342	1.74132	0
AT1G74950	3.32413	1.73297	0
AT2G34850	3.31431	1.72871	0
AT1G44020	3.31415	1.72864	0
AT1G32920	3.3118	1.72762	0
AT2G43510	3.30958	1.72665	0
AT2G03760	3.30646	1.72529	0
AT4G19880	3.28663	1.71661	0
AT4G18170	3.28339	1.71519	0
AT2G32150	3.28237	1.71474	0
AT3G25780	3.28147	1.71434	0
AT5G51070	3.27529	1.71162	0
AT5G26340	3.27057	1.70954	0
AT3G29575	3.26999	1.70929	0
AT4G02380	3.26856	1.70865	0
AT2G15960	3.26454	1.70688	0
AT5G61820	3.26423	1.70674	0
AT1G26380	3.25662	1.70338	0
AT3G55980	3.25627	1.70322	0
AT1G42990	3.25618	1.70318	0
AT2G05380	3.25286	1.70171	0
AT1G73810	3.25137	1.70105	0
AT1G44960	3.25038	1.70061	0
AT5G64310	3.24958	1.70025	0
AT3G23920	3.24709	1.69915	0
AT5G15640	3.24708	1.69914	0
AT5G27520	3.23857	1.69536	0
AT1G09970	3.23084	1.69191	0
AT5G62570	3.22528	1.68942	0
AT1G76070	3.21817	1.68624	0
AT1G47720	3.21493	1.68479	0
AT4G37290	3.20402	1.67988	0
AT4G27657	3.19948	1.67784	0
AT1G66570	3.18407	1.67087	0
AT1G73990	3.17591	1.66717	0
AT5G66760	3.17462	1.66659	0
AT1G05680	3.17399	1.6663	0
AT5G03630	3.16919	1.66411	0
AT1G33610	3.16048	1.66014	0
AT5G39050	3.15489	1.65759	0
AT3G08720	3.1311	1.64667	0
AT4G31870	3.13002	1.64617	0
AT1G66670	3.12716	1.64486	0
AT2G24600	3.12466	1.6437	0
AT3G30775	3.11579	1.6396	0
AT4G36500	3.10437	1.6343	0
AT5G54300	3.09924	1.63191	0
AT1G10580	3.09887	1.63174	0
AT1G72450	3.09728	1.631	0
AT5G50200	3.09474	1.62982	0
AT4G16760	3.09462	1.62976	0
AT5G22140	3.08902	1.62715	0
AT2G21620	3.07991	1.62289	0
AT3G25250	3.07598	1.62104	0
AT3G04010	3.06023	1.61364	0
AT3G23230	3.05918	1.61314	0
AT3G02800	3.0553	1.61131	0
AT1G09940	3.03457	1.60149	0
AT2G40140	3.03372	1.60109	0
AT3G01290	3.02204	1.59552	0
AT2G27500	3.01823	1.5937	0
AT1G54100	3.01747	1.59334	0
AT5G47230	3.01368	1.59152	0
AT4G24160	2.99474	1.58243	0
AT5G59220	2.99415	1.58215	0
AT2G16900	2.98335	1.57693	0
AT3G29034	2.98139	1.57599	0
AT1G73080	2.98076	1.57568	0
AT4G34710	2.97986	1.57524	0
AT2G40340	2.97744	1.57407	0
AT5G24850	2.9745	1.57265	0
AT1G09070	2.9688	1.56988	0
AT1G07240	2.96501	1.56804	0
AT5G56750	2.94356	1.55756	0
AT2G35930	2.93946	1.55555	0
AT1G74590	2.9365	1.5541	0
AT4G23215	2.93568	1.5537	0
AT3G27110	2.93319	1.55247	0
AT5G64750	2.928	1.54991	0
AT1G78590	2.9263	1.54908	0
AT1G02660	2.92557	1.54872	0
AT2G17500	2.90723	1.53964	0
AT2G29490	2.89941	1.53576	0
AT4G18205	2.89422	1.53318	0
AT4G20830	2.8921	1.53212	0
AT1G28380	2.88267	1.52741	0
AT5G04830	2.86884	1.52047	0
AT2G26560	2.86755	1.51982	0
AT1G07040	2.8651	1.51859	0
AT1G15380	2.86429	1.51818	0
AT5G44110	2.85814	1.51507	0
AT4G33050	2.84707	1.50948	0
AT2G02870	2.84603	1.50895	0
AT3G26500	2.83696	1.50434	0
AT3G59350	2.8287	1.50014	0
AT2G23810	2.82715	1.49935	0
AT1G56650	2.81808	1.49471	0
AT4G33540	2.8179	1.49462	0
AT1G07590	2.81308	1.49215	0
AT1G01480	2.80708	1.48907	0
AT1G17147	2.80649	1.48877	0
AT1G52200	2.80155	1.48622	0
AT1G49820	2.79963	1.48524	0
AT5G54490	2.79175	1.48117	0
AT4G37910	2.78604	1.47821	0
AT5G05600	2.78592	1.47815	0
AT5G16970	2.78261	1.47644	0
AT1G05010	2.78194	1.47609	0
AT1G70700	2.7803	1.47524	0
AT5G25250	2.77528	1.47263	0
AT3G08760	2.77324	1.47157	0
AT3G44870	2.77226	1.47106	0
AT2G38470	2.76669	1.46816	0
AT3G19970	2.76665	1.46814	0
AT5G24030	2.76646	1.46804	0
AT2G32020	2.76176	1.46559	0
AT4G34150	2.76162	1.46552	0
AT5G06170	2.75823	1.46374	0
AT5G53970	2.75678	1.46298	0
AT5G49520	2.74446	1.45652	0
AT1G26750	2.74327	1.4559	0
AT2G03240	2.73801	1.45313	0
AT1G18390	2.73734	1.45278	0
AT5G39610	2.73663	1.4524	0
AT3G22370	2.73591	1.45202	0
AT1G66580	2.73406	1.45105	0
AT1G67920	2.72527	1.4464	0
AT2G40000	2.72525	1.44639	0
AT1G36622	2.72402	1.44574	0
AT1G56060	2.71843	1.44277	0
AT1G61790	2.71528	1.4411	0
AT2G31740	2.70297	1.43455	0
AT4G28140	2.70294	1.43453	0
AT5G01340	2.69986	1.43288	0
AT3G27600	2.69966	1.43278	0
AT2G37770	2.69517	1.43038	0
AT5G49480	2.69245	1.42892	0
AT3G55120	2.68738	1.4262	0
AT3G54150	2.68592	1.42542	0
AT2G45550	2.681	1.42277	0
AT1G57990	2.67946	1.42194	0
AT5G09440	2.67528	1.41969	0
AT2G25450	2.67494	1.41951	0
AT4G18010	2.6683	1.41592	0
AT1G16850	2.66461	1.41393	0
AT2G40080	2.66296	1.41303	0
AT4G15760	2.66245	1.41276	0
AT2G14290	2.65643	1.40949	0
AT5G51570	2.65632	1.40943	0
AT3G06500	2.65395	1.40814	0
AT1G74360	2.64237	1.40183	0
AT5G48657	2.63642	1.39858	0
AT3G10930	2.63421	1.39737	0
AT4G33920	2.63198	1.39615	0
AT3G05220	2.62803	1.39398	0
AT2G46510	2.62594	1.39284	0
AT5G41750	2.62133	1.3903	0
AT2G34500	2.61736	1.38811	0
AT2G33710	2.61686	1.38784	0
AT4G09750	2.61048	1.38432	0
AT1G03220	2.60093	1.37903	0
AT5G25930	2.59874	1.37781	0
AT1G22190	2.59675	1.37671	0
AT3G63010	2.59356	1.37493	0
AT4G30350	2.5877	1.37167	0
AT4G27280	2.58503	1.37018	0
AT5G49360	2.57394	1.36398	0
AT5G20830	2.57182	1.36279	0
AT1G78830	2.5665	1.3598	0
AT4G34120	2.56234	1.35746	0
AT3G50770	2.55815	1.3551	0
AT5G43260	2.55701	1.35446	0
AT3G46620	2.55051	1.35079	0
AT2G29440	2.54946	1.35019	0
AT3G44260	2.54855	1.34967	0
AT5G13190	2.54139	1.34562	0
AT1G13210	2.54003	1.34485	0
AT2G18700	2.53843	1.34393	0
AT3G06780	2.53809	1.34375	0
AT3G25610	2.53806	1.34373	0
AT2G23320	2.52364	1.33551	0
AT1G62690	2.52319	1.33525	0
AT1G78140	2.52053	1.33372	0
AT2G23680	2.51908	1.3329	0
AT1G05670	2.51889	1.33279	0
AT4G38540	2.51314	1.32949	0
AT5G05270	2.50153	1.32281	0
AT3G07700	2.49968	1.32174	0
AT4G34138	2.49463	1.31883	0
AT5G62480	2.48909	1.31562	0
AT5G05220	2.48779	1.31486	0
AT1G59950	2.48148	1.3112	0
AT3G45040	2.47873	1.3096	0
AT5G18400	2.47624	1.30815	0
AT1G76650	2.47283	1.30616	0
AT3G48650	2.47015	1.3046	0
AT5G37550	2.46737	1.30297	0
AT4G25030	2.46657	1.3025	0
AT3G49210	2.46277	1.30028	0
AT2G36220	2.45044	1.29304	0
AT1G03106	2.44859	1.29195	0
AT3G09270	2.44397	1.28923	0
AT3G45140	2.44131	1.28765	0
AT3G46670	2.43885	1.2862	0
AT5G08610	2.4385	1.28599	0
AT1G60190	2.42842	1.28002	0
AT1G07000	2.42756	1.2795	0
AT5G54500	2.42192	1.27615	0
AT5G19440	2.41801	1.27382	0
AT5G57655	2.41669	1.27303	0
AT2G37040	2.41455	1.27176	0
AT1G73500	2.41418	1.27153	0
AT4G21390	2.41415	1.27152	0
AT2G41380	2.41346	1.27111	0
AT1G71100	2.41255	1.27056	0
AT1G74450	2.40848	1.26812	0
AT1G44000	2.40835	1.26804	0
AT4G10150	2.40745	1.26751	0
AT1G22280	2.40555	1.26637	0
AT2G30440	2.40498	1.26602	0
AT2G23150	2.40369	1.26525	0
AT5G12930	2.40196	1.26421	0
AT1G61380	2.39898	1.26242	0
AT2G33830	2.39581	1.26051	0
AT3G15518	2.39558	1.26037	0
AT2G39030	2.39349	1.25911	0
AT5G08640	2.39227	1.25838	0
AT3G23560	2.38994	1.25697	0
AT1G28190	2.3856	1.25435	0
AT1G30320	2.38515	1.25408	0
AT1G07130	2.38156	1.25191	0
AT2G23270	2.37989	1.2509	0
AT5G54206	2.37908	1.2504	0
AT4G30210	2.37907	1.2504	0
AT4G15610	2.37659	1.24889	0
AT3G25770	2.37646	1.24881	0
AT1G26440	2.37474	1.24777	0
AT3G01970	2.37374	1.24716	0
AT1G18020	2.37369	1.24713	0
AT2G37130	2.36842	1.24393	0
AT3G59080	2.36728	1.24323	0
AT3G19170	2.36693	1.24302	0
AT2G44500	2.36474	1.24168	0
AT3G49110	2.36472	1.24167	0
AT3G44300	2.36386	1.24115	0
AT5G22520	2.3631	1.24068	0
AT1G02220	2.35498	1.23571	0
AT2G39570	2.35281	1.23439	0
AT1G44780	2.34504	1.22961	0
AT5G10300	2.3422	1.22787	0
AT1G56140	2.33987	1.22643	0
AT1G30755	2.3384	1.22552	0
AT5G36220	2.32874	1.21955	0
AT4G34180	2.32662	1.21824	0
AT3G48990	2.32646	1.21814	0
AT5G45750	2.3262	1.21797	0
AT2G42530	2.32559	1.21759	0
AT2G30040	2.32472	1.21706	0
AT1G26760	2.32223	1.21551	0
AT5G55570	2.32017	1.21423	0
AT3G10500	2.31992	1.21408	0
AT1G01470	2.31958	1.21386	0
AT2G32200	2.31955	1.21385	0
AT1G02400	2.31494	1.21097	0
AT2G27310	2.31181	1.20903	0
AT4G31800	2.30677	1.20588	0
AT1G32160	2.30435	1.20436	0
AT5G06320	2.30362	1.2039	0
AT4G19390	2.3033	1.2037	0
AT5G51830	2.30256	1.20324	0
AT1G54740	2.30182	1.20277	0
AT3G49530	2.30107	1.2023	0
AT1G24580	2.29991	1.20158	0
AT1G47510	2.299	1.201	0
AT1G66380	2.2989	1.20094	0
AT3G57530	2.29631	1.19932	0
AT4G34135	2.29552	1.19882	0
AT4G25170	2.29456	1.19821	0
AT4G23190	2.29438	1.19811	0
AT2G41100	2.28973	1.19517	0
AT5G63420	2.28515	1.19229	0
AT5G25350	2.28477	1.19205	0
AT1G05560	2.28319	1.19105	0
AT5G57480	2.28156	1.19002	0
AT2G47890	2.2812	1.18979	0
AT4G32480	2.28093	1.18962	0
AT4G39090	2.27732	1.18734	0
AT4G32870	2.27178	1.18382	0
AT5G16960	2.27073	1.18315	0
AT2G31660	2.27025	1.18285	0
AT2G29450	2.26743	1.18106	0
AT5G18480	2.26611	1.18022	0
AT1G75830	2.26537	1.17974	0
AT3G44860	2.26348	1.17854	0
AT2G29350	2.26105	1.177	0
AT4G01660	2.25964	1.17609	0
AT1G19310	2.25614	1.17385	0
AT5G18470	2.25515	1.17322	0
AT2G45570	2.2545	1.17281	0
AT1G49630	2.25157	1.17093	0
AT3G26200	2.2487	1.16909	0
AT4G15630	2.24707	1.16804	0
AT5G49640	2.24598	1.16734	0
AT3G59700	2.24064	1.16391	0
AT2G46520	2.24031	1.1637	0
AT4G10040	2.2401	1.16357	0
AT2G34600	2.23937	1.16309	0
AT2G28840	2.23747	1.16187	0
AT5G18290	2.23688	1.16149	0
AT1G62700	2.23652	1.16125	0
AT1G19380	2.23567	1.16071	0
AT5G12010	2.23163	1.15809	0
AT2G38290	2.22915	1.15649	0
AT1G18860	2.22738	1.15535	0
AT4G08560	2.22549	1.15412	0
AT2G02010	2.22456	1.15352	0
AT2G13800	2.21624	1.14811	0
AT1G22350	2.21542	1.14758	0
AT2G35730	2.21378	1.14651	0
AT5G20250	2.21345	1.1463	0
AT4G25900	2.21209	1.14541	0
AT5G63920	2.21201	1.14535	0
AT5G65300	2.211	1.1447	0
AT5G15960	2.20943	1.14368	0
AT5G17860	2.20926	1.14356	0
AT1G76590	2.20909	1.14345	0
AT1G08940	2.20856	1.14311	0
AT5G56090	2.20825	1.14291	0
AT3G50210	2.20348	1.13978	0
AT4G24380	2.2004	1.13776	0
AT3G53600	2.19399	1.13355	0
AT4G30600	2.19336	1.13314	0
AT1G67070	2.19146	1.13189	0
AT1G69750	2.1882	1.12975	0
AT5G22690	2.18721	1.12909	0
AT3G15210	2.18652	1.12863	0
AT2G34930	2.18623	1.12845	0
AT4G01250	2.18403	1.12699	0
AT2G29460	2.18372	1.12679	0
AT4G28025	2.18262	1.12606	0
AT5G43420	2.18094	1.12495	0
AT5G22350	2.18056	1.1247	0
AT2G16660	2.18	1.12433	0
AT3G26440	2.17788	1.12292	0
AT5G50920	2.17741	1.12261	0
AT1G22400	2.17719	1.12247	0
AT3G61640	2.17217	1.11914	0
AT3G28930	2.1706	1.11809	0
AT3G56360	2.16803	1.11639	0
AT1G02850	2.16774	1.11619	0
AT5G13750	2.16565	1.1148	0
AT5G58350	2.16565	1.1148	0
AT4G36670	2.16538	1.11462	0
AT5G62150	2.1633	1.11323	0
AT2G35980	2.16269	1.11282	0
AT3G17110	2.16129	1.11189	0
AT4G19410	2.16012	1.11111	0
AT5G24120	2.15888	1.11028	0
AT2G21640	2.15696	1.109	0
AT2G30250	2.1543	1.10722	0
AT2G39660	2.15025	1.10451	0
AT3G19260	2.14782	1.10288	0
AT1G72680	2.14569	1.10144	0
AT2G44280	2.14386	1.10021	0
AT4G17650	2.14349	1.09996	0
AT5G66540	2.14347	1.09995	0
AT4G34390	2.1423	1.09916	0
AT3G62590	2.14014	1.09771	0
AT5G15970	2.13614	1.09501	0
AT2G23120	2.13518	1.09436	0
AT2G47190	2.1349	1.09417	0
AT5G54810	2.13473	1.09405	0
AT4G11570	2.13394	1.09352	0
AT2G17450	2.12912	1.09026	0
AT5G46295	2.12881	1.09005	0
AT3G02070	2.12744	1.08912	0
AT4G30280	2.12738	1.08908	0
AT4G35060	2.12704	1.08885	0
AT1G08930	2.12667	1.0886	0
AT3G53460	2.12569	1.08793	0
AT2G47950	2.1256	1.08787	0
AT1G61630	2.12343	1.0864	0
AT2G35070	2.11662	1.08176	0
AT3G17770	2.11652	1.08169	0
AT5G64420	2.11615	1.08144	0
AT5G54100	2.1147	1.08045	0
AT3G52800	2.11121	1.07807	0
AT2G46620	2.10665	1.07495	0
AT3G44450	2.09858	1.06941	0
AT1G78510	2.09795	1.06898	0
AT3G57020	2.0964	1.06791	0
AT1G58235	2.09393	1.06621	0
AT3G62720	2.09377	1.0661	0
AT3G46930	2.09142	1.06448	0
AT1G53040	2.09074	1.06402	0
AT1G62260	2.08938	1.06308	0
AT5G22270	2.08833	1.06235	0
AT5G22540	2.08676	1.06127	0
AT1G27760	2.08586	1.06064	0
AT5G14180	2.08577	1.06058	0
AT1G32928	2.08513	1.06014	0
AT1G56660	2.08456	1.05975	0
AT5G53050	2.08354	1.05904	0
AT3G04060	2.08167	1.05774	0
AT3G27580	2.08047	1.05691	0
AT1G10140	2.08016	1.0567	0
AT4G34230	2.07749	1.05484	0
AT2G05540	2.07629	1.05401	0
AT3G02880	2.07257	1.05142	0
AT4G15765	2.07165	1.05078	0
AT1G19680	2.07103	1.05035	0
AT2G43820	2.06987	1.04954	0
AT1G13270	2.06963	1.04937	0
AT1G02560	2.06208	1.0441	0
AT2G43520	2.06043	1.04295	0
AT1G14330	2.06012	1.04273	0
AT1G77760	2.05975	1.04247	0
AT3G01840	2.05825	1.04142	0
AT5G18490	2.05464	1.03889	0
AT5G54470	2.05295	1.0377	0
AT5G02270	2.05287	1.03764	0
AT2G26380	2.04873	1.03473	0
AT3G13950	2.04851	1.03457	0
AT3G06420	2.0477	1.034	0
AT1G07500	2.04707	1.03356	0
AT1G47610	2.04521	1.03225	0
AT5G61160	2.04415	1.0315	0
AT5G17000	2.0433	1.0309	0
AT5G26570	2.04206	1.03002	0
AT1G51270	2.04003	1.02859	0
AT1G25550	2.03854	1.02753	0
AT2G05520	2.03786	1.02706	0
AT1G63720	2.03667	1.02621	0
AT1G65820	2.03346	1.02393	0
AT4G16840	2.03319	1.02374	0
AT3G04670	2.02953	1.02115	0
AT3G26980	2.02647	1.01897	0
AT5G52310	2.02436	1.01747	0
AT3G54090	2.02278	1.01634	0
AT1G22840	2.02261	1.01622	0
AT1G03370	2.02044	1.01467	0
AT5G35735	2.01934	1.01388	0
AT5G04340	2.01917	1.01377	0
AT4G38000	2.01685	1.0121	0
AT5G63370	2.01527	1.01097	0
AT4G11910	2.01522	1.01094	0
AT5G01540	2.01304	1.00937	0
AT3G60140	2.01283	1.00923	0
AT4G30530	2.01199	1.00862	0
AT3G17810	2.00977	1.00703	0
AT3G08710	2.00829	1.00597	0
AT1G26910	2.00615	1.00443	0
AT3G09020	2.00383	1.00276	0
AT3G46720	2.00097	1.0007	0
AT3G25180	1.99979	0.999849	0
AT3G16530	1.99714	0.997936	0
AT5G16010	1.99657	0.997522	0
AT1G27100	1.99601	0.997121	0
AT1G29330	1.9941	0.995737	0
AT4G35110	1.99337	0.995212	0
AT2G44790	1.99321	0.99509	0
AT4G25640	1.96446	0.97413	0
AT1G30190	1.96214	0.972427	0
AT5G35970	1.86487	0.899072	0
AT3G52740	1.83924	0.879106	1.53739e-11
AT3G24190	1.83805	0.878179	1.53739e-11
AT3G51240	1.82792	0.870206	3.07478e-11
AT1G21320	1.787	0.837543	3.68974e-10
AT1G20693	1.74775	0.805498	3.62056e-09
AT1G22770	1.74353	0.802011	4.61218e-09
AT4G16146	1.71892	0.781502	1.88638e-08
AT5G22020	1.69886	0.76457	5.87668e-08
AT3G56290	1.69191	0.75865	8.69319e-08
AT3G53260	1.63489	0.709194	2.04357e-06
AT2G38210	1.62056	0.696495	4.44807e-06
AT5G17050	1.59814	0.676392	1.48229e-05
AT2G41040	1.59623	0.674666	1.64113e-05
AT3G09650	1.5599	0.641451	0.000110864
AT1G80300	1.54776	0.630179	0.000207621
AT4G34740	1.53572	0.618913	0.000384639
AT1G06180	1.401	0.486454	0.24635
AT4G34950	1.39552	0.480805	0.314268
AT1G17050	1.36579	0.449738	1
AT1G21340	1.31991	0.400443	1
AT1G06000	1.24693	0.318384	1
AT5G42760	1.16175	0.216294	1
AT3G29200	1.08681	0.120103	1
AT3G16770	1.08296	0.114985	1
AT5G59350	0.882134	-0.18093	1
AT3G19450	0.733442	-0.447245	1
AT1G31930	0.639516	-0.644947	9.10603e-05
AT4G18440	0.596963	-0.744287	2.22107e-07
AT1G20940	0.592222	-0.755791	1.04927e-07
AT1G52000	0.560502	-0.835209	4.38157e-10
AT2G29500	0.535688	-0.900536	0
ATCG00730	0.508433	-0.975871	0
AT3G28920	0.501689	-0.995134	0
AT5G42020	0.501483	-0.995727	0
AT3G21460	0.501421	-0.995906	0
AT1G75500	0.500802	-0.997687	0
AT1G67860	0.500733	-0.997887	0
AT1G06560	0.5007	-0.997981	0
AT1G04550	0.500636	-0.998167	0
ATCG01010	0.500627	-0.998193	0
AT2G23610	0.500443	-0.998722	0
AT5G63780	0.500249	-0.999281	0
AT4G33580	0.500069	-0.9998	0
AT5G42720	0.499945	-1.00016	0
AT3G02720	0.499505	-1.00143	0
AT1G76800	0.498883	-1.00323	0
AT4G33110	0.498687	-1.00379	0
AT5G07690	0.498263	-1.00502	0
AT3G07310	0.498013	-1.00575	0
AT3G28080	0.49746	-1.00735	0
AT4G33220	0.497371	-1.00761	0
AT4G33666	0.497185	-1.00814	0
AT3G52750	0.496493	-1.01015	0
AT5G02480	0.496127	-1.01122	0
ATCG00170	0.496082	-1.01135	0
AT5G24420	0.495609	-1.01273	0
AT4G36240	0.495276	-1.0137	0
AT2G22240	0.49524	-1.0138	0
AT2G22540	0.49497	-1.01459	0
AT2G38750	0.494823	-1.01502	0
AT5G58710	0.494381	-1.01631	0
AT5G63530	0.49273	-1.02113	0
AT1G04530	0.492686	-1.02126	0
AT5G39530	0.492526	-1.02173	0
AT1G07890	0.492028	-1.02319	0
AT4G15930	0.491186	-1.02566	0
AT3G13470	0.490651	-1.02723	0
AT5G35630	0.490607	-1.02736	0
AT5G39210	0.490162	-1.02867	0
ATCG00840	0.490161	-1.02867	0
AT1G12990	0.489918	-1.02939	0
AT3G18050	0.489491	-1.03065	0
AT3G59970	0.489322	-1.03114	0
AT5G14610	0.489251	-1.03135	0
ATCG00740	0.489234	-1.0314	0
AT2G05100	0.488995	-1.03211	0
AT5G51890	0.488842	-1.03256	0
AT1G70890	0.488495	-1.03358	0
AT3G46130	0.488376	-1.03394	0
AT1G75380	0.488044	-1.03492	0
AT3G24480	0.487872	-1.03543	0
AT5G57030	0.487785	-1.03568	0
AT5G20630	0.487765	-1.03574	0
ATCG01050	0.487617	-1.03618	0
AT4G38690	0.486687	-1.03893	0
AT1G76955	0.48649	-1.03952	0
AT4G22190	0.485982	-1.04103	0
AT4G14540	0.485812	-1.04153	0
AT3G51895	0.48564	-1.04204	0
AT1G24880	0.485521	-1.04239	0
AT5G09870	0.485362	-1.04287	0
ATCG00270	0.48517	-1.04344	0
AT1G12820	0.4846	-1.04513	0
AT3G44990	0.484238	-1.04621	0
AT1G22790	0.484176	-1.0464	0
AT1G08380	0.48365	-1.04796	0
AT3G03820	0.482659	-1.05092	0
AT5G15210	0.48239	-1.05173	0
AT2G39850	0.482136	-1.05249	0
AT4G38740	0.481023	-1.05582	0
AT1G70550	0.480965	-1.056	0
AT4G02850	0.480717	-1.05674	0
AT2G03750	0.4807	-1.05679	0
AT3G11700	0.480063	-1.0587	0
AT3G17070	0.479369	-1.06079	0
AT3G59780	0.479252	-1.06114	0
ATCG01010	0.479085	-1.06165	0
AT2G40475	0.47824	-1.06419	0
AT1G76990	0.477811	-1.06549	0
AT4G17340	0.477777	-1.06559	0
AT3G02540	0.477493	-1.06645	0
AT4G40060	0.477199	-1.06734	0
AT3G22231	0.477064	-1.06775	0
AT3G61430	0.47661	-1.06912	0
AT2G27395	0.476277	-1.07013	0
AT1G31180	0.476181	-1.07042	0
AT2G07600	0.476141	-1.07054	0
AT5G10560	0.476139	-1.07055	0
AT3G26570	0.475438	-1.07267	0
AT3G06750	0.474699	-1.07491	0
AT5G54130	0.474645	-1.07508	0
AT1G72090	0.474391	-1.07585	0
AT5G26000	0.474043	-1.07691	0
AT1G48100	0.473903	-1.07734	0
ATCG00440	0.473845	-1.07751	0
AT4G14890	0.472758	-1.08082	0
AT4G32410	0.472661	-1.08112	0
AT4G14960	0.472605	-1.08129	0
AT4G36250	0.472151	-1.08268	0
AT2G44380	0.471859	-1.08357	0
AT1G03630	0.471098	-1.0859	0
AT1G51500	0.468698	-1.09327	0
AT5G35490	0.46848	-1.09394	0
AT2G39010	0.467979	-1.09548	0
AT4G11385	0.467643	-1.09652	0
AT1G05170	0.467624	-1.09658	0
AT5G49730	0.467554	-1.09679	0
AT1G49790	0.466254	-1.10081	0
ATCG00150	0.465744	-1.10239	0
AT4G23550	0.465586	-1.10288	0
AT4G22200	0.464943	-1.10488	0
AT4G07410	0.464927	-1.10492	0
AT1G31830	0.464879	-1.10507	0
AT2G21220	0.464681	-1.10569	0
AT1G30520	0.464023	-1.10773	0
AT3G23000	0.463603	-1.10904	0
AT4G25100	0.463218	-1.11024	0
AT1G74890	0.46309	-1.11064	0
AT4G00400	0.462913	-1.11119	0
AT1G29910	0.462865	-1.11134	0
AT3G28040	0.462447	-1.11264	0
AT4G34220	0.461699	-1.11498	0
AT2G39930	0.461465	-1.11571	0
AT1G67870	0.461369	-1.11601	0
AT4G28080	0.460439	-1.11892	0
AT2G21330	0.460427	-1.11896	0
AT5G64480	0.459629	-1.12146	0
AT3G25010	0.459263	-1.12261	0
AT3G47430	0.457625	-1.12776	0
AT1G14920	0.457471	-1.12825	0
AT4G34050	0.457323	-1.12872	0
AT3G12120	0.457113	-1.12938	0
AT3G26520	0.456825	-1.13029	0
AT3G55630	0.456757	-1.1305	0
AT4G28240	0.456231	-1.13216	0
AT4G03060	0.456071	-1.13267	0
AT5G17920	0.456054	-1.13272	0
AT5G38980	0.455334	-1.135	0
AT4G12420	0.45533	-1.13502	0
AT5G01790	0.455137	-1.13563	0
AT5G15410	0.455072	-1.13583	0
ATCG00670	0.455032	-1.13596	0
AT5G01240	0.454829	-1.1366	0
AT4G05490	0.45467	-1.13711	0
AT1G30530	0.454296	-1.1383	0
AT2G01021	0.453811	-1.13984	0
ATCG00500	0.45372	-1.14012	0
AT4G38860	0.452741	-1.14324	0
AT3G23880	0.452622	-1.14362	0
AT4G23890	0.451975	-1.14569	0
AT1G80460	0.451718	-1.14651	0
AT5G22740	0.451006	-1.14878	0
AT3G23120	0.449122	-1.15482	0
AT2G07050	0.449116	-1.15484	0
AT2G40840	0.448721	-1.15611	0
AT1G28440	0.448152	-1.15794	0
AT4G17880	0.448053	-1.15826	0
AT1G55330	0.447998	-1.15843	0
AT1G23740	0.447919	-1.15869	0
AT1G75040	0.447884	-1.1588	0
AT1G09750	0.447176	-1.16108	0
AT4G02770	0.447158	-1.16114	0
AT1G61520	0.447026	-1.16157	0
AT1G67390	0.447003	-1.16164	0
AT4G14440	0.446421	-1.16352	0
AT4G28780	0.445953	-1.16504	0
AT1G76960	0.445713	-1.16581	0
AT3G24040	0.445634	-1.16607	0
AT2G24150	0.445472	-1.16659	0
AT2G01420	0.443133	-1.17419	0
AT4G39940	0.441876	-1.17829	0
AT4G04020	0.441705	-1.17885	0
AT4G36540	0.441681	-1.17892	0
AT5G55620	0.441501	-1.17951	0
AT3G46540	0.441069	-1.18092	0
AT1G77510	0.440521	-1.18272	0
AT3G52840	0.440428	-1.18302	0
AT3G01500	0.440357	-1.18325	0
ATCG00020	0.440279	-1.18351	0
AT3G02020	0.439441	-1.18626	0
AT1G68520	0.439104	-1.18737	0
AT3G06145	0.438986	-1.18775	0
AT4G37925	0.43809	-1.1907	0
AT2G04850	0.436896	-1.19464	0
AT4G09650	0.435959	-1.19773	0
AT1G33960	0.435688	-1.19863	0
AT5G07340	0.434986	-1.20096	0
ATCG00280	0.434873	-1.20133	0
AT5G55230	0.434372	-1.203	0
AT5G19290	0.434159	-1.20371	0
AT3G15480	0.433449	-1.20607	0
AT2G31335	0.433081	-1.20729	0
AT5G01020	0.432799	-1.20823	0
AT2G26690	0.432403	-1.20955	0
AT1G41830	0.432169	-1.21033	0
AT1G64500	0.432158	-1.21037	0
AT2G05920	0.431587	-1.21228	0
AT4G30110	0.431361	-1.21303	0
ATCG00220	0.429507	-1.21925	0
AT4G01080	0.429329	-1.21984	0
AT3G21190	0.429137	-1.22049	0
AT3G22420	0.428369	-1.22308	0
AT4G12800	0.427799	-1.22499	0
AT1G76080	0.426693	-1.22873	0
AT4G00165	0.426046	-1.23092	0
AT2G43010	0.425693	-1.23212	0
AT5G61790	0.425553	-1.23259	0
AT3G01550	0.424808	-1.23512	0
AT5G62140	0.424593	-1.23585	0
AT1G58520	0.424112	-1.23748	0
ATCG00280	0.42397	-1.23797	0
AT3G19370	0.423713	-1.23884	0
AT3G56940	0.42355	-1.2394	0
AT5G23920	0.421935	-1.24491	0
AT2G41250	0.421411	-1.2467	0
AT1G10960	0.420399	-1.25017	0
AT1G27950	0.420097	-1.25121	0
ATCG00150	0.419505	-1.25324	0
AT3G61470	0.41932	-1.25387	0
AT2G34430	0.418939	-1.25519	0
AT1G15290	0.418936	-1.2552	0
AT3G07460	0.418898	-1.25533	0
AT5G66570	0.417725	-1.25938	0
AT5G25460	0.417491	-1.26018	0
AT5G17630	0.417345	-1.26069	0
AT5G23060	0.415329	-1.26767	0
AT5G64120	0.414592	-1.27024	0
AT1G01430	0.414346	-1.27109	0
AT3G10940	0.414032	-1.27219	0
ATCG00120	0.413614	-1.27364	0
AT2G03310	0.412488	-1.27758	0
AT2G28470	0.410904	-1.28313	0
AT4G12880	0.410497	-1.28456	0
AT5G66040	0.410115	-1.2859	0
AT1G03130	0.409234	-1.289	0
AT2G18560	0.40892	-1.29011	0
AT5G40850	0.408402	-1.29194	0
AT1G11700	0.408071	-1.29311	0
AT1G69070	0.407875	-1.2938	0
AT3G52370	0.407652	-1.29459	0
AT2G14560	0.405985	-1.3005	0
AT1G08450	0.404526	-1.3057	0
AT1G67500	0.404293	-1.30653	0
AT3G16520	0.403439	-1.30958	0
AT1G62960	0.402949	-1.31133	0
ATCG01040	0.401268	-1.31736	0
ATCG00680	0.40105	-1.31815	0
AT2G44160	0.400475	-1.32022	0
AT3G49670	0.398844	-1.3261	0
AT1G69340	0.398611	-1.32695	0
AT5G41300	0.398415	-1.32766	0
AT5G45800	0.398261	-1.32821	0
AT2G05070	0.397883	-1.32958	0
AT3G09820	0.397689	-1.33029	0
AT1G54040	0.396666	-1.334	0
AT1G31810	0.396029	-1.33632	0
AT4G27700	0.394442	-1.34212	0
AT5G12250	0.394345	-1.34247	0
AT1G67080	0.394215	-1.34294	0
AT3G48720	0.394198	-1.34301	0
AT3E17470	0.393291	-1.34633	0
AT1G23350	0.392894	-1.34779	0
AT1G69710	0.392132	-1.35059	0
AT2G38120	0.391383	-1.35335	0
AT1G64780	0.390872	-1.35523	0
AT5G01090	0.390824	-1.35541	0
AT3G59400	0.389916	-1.35876	0
ATCG00670	0.389589	-1.35997	0
AT1G48480	0.388812	-1.36285	0
AT4G34630	0.388779	-1.36298	0
AT2G05790	0.388008	-1.36584	0
AT1G80050	0.387963	-1.36601	0
AT1G62130	0.385953	-1.3735	0
ATCG00770	0.385371	-1.37568	0
AT5G42100	0.385197	-1.37633	0
AT3G17330	0.383434	-1.38295	0
AT1G66430	0.382943	-1.3848	0
AT2G34560	0.382881	-1.38503	0
AT3G50685	0.382812	-1.38529	0
AT5G60920	0.382483	-1.38653	0
AT3G28130	0.381107	-1.39173	0
AT1G78680	0.380661	-1.39342	0
AT3G62600	0.380525	-1.39394	0
AT2G27385	0.380046	-1.39575	0
AT5G47770	0.379588	-1.39749	0
AT3G06770	0.378876	-1.4002	0
AT1G32900	0.378387	-1.40206	0
AT4G12030	0.377935	-1.40379	0
AT1G15410	0.377896	-1.40394	0
ATCG00080	0.376521	-1.4092	0
ATCG00640	0.376314	-1.40999	0
AT3G61820	0.376212	-1.41038	0
AT1G70280	0.375256	-1.41405	0
AT2G31790	0.375246	-1.41409	0
AT1G68570	0.374092	-1.41854	0
AT3G23080	0.373996	-1.4189	0
AT1G56580	0.371646	-1.428	0
AT2G14890	0.37147	-1.42868	0
AT2G31725	0.371285	-1.4294	0
AT5G23010	0.370662	-1.43182	0
AT2G26250	0.370593	-1.43209	0
ATCG00670	0.37009	-1.43405	0
AT2G32880	0.369305	-1.43712	0
AT1G07280	0.368205	-1.44142	0
AT2G19310	0.367909	-1.44258	0
AT1G20190	0.367881	-1.44269	0
AT1G29970	0.367809	-1.44297	0
AT4G26520	0.367616	-1.44373	0
AT3G47470	0.366989	-1.44619	0
AT2G32560	0.366623	-1.44763	0
AT1G72930	0.36646	-1.44827	0
AT3G28070	0.365882	-1.45055	0
AT3G14240	0.365534	-1.45192	0
AT3G29240	0.364016	-1.45793	0
AT3G19710	0.363584	-1.45964	0
ATCG00720	0.362955	-1.46214	0
AT1G51140	0.360942	-1.47016	0
AT2G41870	0.360497	-1.47194	0
AT2G21890	0.359975	-1.47403	0
AT3G29030	0.359704	-1.47512	0
AT3G16910	0.359694	-1.47516	0
AT1G62660	0.359458	-1.4761	0
AT3G08030	0.358254	-1.48094	0
AT3G53420	0.357846	-1.48259	0
AT3G46780	0.357523	-1.48389	0
AT1G62860	0.357266	-1.48493	0
AT1G76110	0.356054	-1.48983	0
ATCG00760	0.355017	-1.49404	0
AT4G05310	0.35491	-1.49448	0
AT5G03760	0.352174	-1.50564	0
AT5G10380	0.351816	-1.50711	0
AT2G45180	0.351668	-1.50771	0
AT2G35760	0.350895	-1.51089	0
AT2G22670	0.350212	-1.5137	0
AT2G30520	0.349112	-1.51824	0
AT4G19530	0.348625	-1.52025	0
ATCG00720	0.348226	-1.5219	0
AT2G32690	0.348018	-1.52277	0
AT3G19720	0.347999	-1.52284	0
AT4G00360	0.347969	-1.52297	0
AT4G14400	0.347238	-1.526	0
AT2G36830	0.345904	-1.53156	0
ATCG00020	0.345696	-1.53243	0
AT3G56060	0.345584	-1.53289	0
AT5G46220	0.345345	-1.53389	0
AT5G24530	0.344401	-1.53784	0
ATCG00650	0.34438	-1.53793	0
AT1G01610	0.343688	-1.54083	0
AT1G18950	0.340298	-1.55513	0
AT2G20570	0.339772	-1.55736	0
AT1G14880	0.339262	-1.55953	0
AT1G29670	0.338628	-1.56223	0
AT5G44190	0.338278	-1.56372	0
AT2G21730	0.336825	-1.56993	0
AT2G45590	0.33538	-1.57613	0
AT2G03550	0.335264	-1.57663	0
AT3G15570	0.334324	-1.58068	0
AT5G56850	0.333695	-1.5834	0
AT1G45201	0.333643	-1.58362	0
AT3G58990	0.332666	-1.58785	0
AT5G43850	0.331279	-1.59388	0
AT1G04820	0.326711	-1.61391	0
AT1G23800	0.326655	-1.61416	0
AT4G14040	0.325248	-1.62039	0
AT1G05850	0.32395	-1.62616	0
AT4G28250	0.321442	-1.63737	0
ATCG00670	0.319262	-1.64719	0
AT3G20470	0.319043	-1.64818	0
AT1G69490	0.318554	-1.65039	0
AT5G10180	0.317118	-1.65691	0
AT2G40610	0.315244	-1.66546	0
AT1G44446	0.312822	-1.67659	0
AT2G15620	0.312109	-1.67988	0
AT5G10930	0.311828	-1.68118	0
AT1G31885	0.311671	-1.6819	0
AT2G04780	0.311125	-1.68443	0
AT5G26690	0.309094	-1.69388	0
ATCG00630	0.308837	-1.69508	0
AT1G11850	0.308172	-1.69819	0
AT2G44210	0.307178	-1.70285	0
AT3G06550	0.306144	-1.70772	0
AT5G08330	0.305035	-1.71295	0
AT1G65260	0.304222	-1.7168	0
AT4G16980	0.302847	-1.72334	0
AT1G31330	0.302601	-1.72451	0
AT1G19960	0.301778	-1.72844	0
AT5G20700	0.301247	-1.73098	0
AT3G20820	0.301096	-1.73171	0
ATCG01010	0.300912	-1.73258	0
AT3G57260	0.300672	-1.73374	0
AT4G23400	0.298373	-1.74481	0
ATCG01050	0.295848	-1.75707	0
ATCG00070	0.292855	-1.77174	0
AT3G55360	0.292636	-1.77282	0
AT4G21960	0.291829	-1.7768	0
AT1G49780	0.29036	-1.78409	0
AT1G76100	0.290224	-1.78476	0
AT4G24190	0.288886	-1.79143	0
AT1G03870	0.288595	-1.79288	0
AT4G10500	0.288531	-1.7932	0
AT4G26530	0.287257	-1.79958	0
AT5G48900	0.28684	-1.80168	0
AT5G13400	0.284843	-1.81176	0
AT5G63180	0.282156	-1.82543	0
AT5G52780	0.281007	-1.83132	0
AT3G43720	0.279945	-1.83679	0
AT5G55450	0.279698	-1.83806	0
AT3G08940	0.275901	-1.85778	0
AT5G14200	0.274979	-1.8626	0
AT3G03780	0.272563	-1.87534	0
AT5G45950	0.272465	-1.87586	0
AT3G54890	0.270298	-1.88738	0
AT2G45470	0.270172	-1.88805	0
AT1G16410	0.270118	-1.88834	0
AT3G26450	0.269612	-1.89104	0
AT3G54600	0.267887	-1.9003	0
AT4G38770	0.267156	-1.90424	0
AT1G04800	0.266046	-1.91025	0
AT4G23670	0.265603	-1.91266	0
AT4G22570	0.265487	-1.91329	0
AT3G51950	0.265048	-1.91568	0
AT1G78370	0.26502	-1.91583	0
AT1G29600	0.263614	-1.9235	0
AT3G12610	0.259996	-1.94344	0
AT2G45970	0.255423	-1.96904	0
AT2G20750	0.254699	-1.97313	0
AT1G36230	0.254125	-1.97639	0
AT3G23450	0.251133	-1.99348	0
AT2G14610	0.248557	-2.00835	0
AT2G34620	0.248148	-2.01073	0
AT1G25440	0.247224	-2.01611	0
AT1G74070	0.246978	-2.01755	0
AT5G01015	0.245715	-2.02494	0
AT2G35860	0.244946	-2.02946	0
AT4G37800	0.242771	-2.04233	0
AT4G12980	0.242563	-2.04357	0
AT1G15820	0.240698	-2.0547	0
AT5G03350	0.240333	-2.05689	0
AT1G12090	0.240087	-2.05837	0
AT1G26810	0.239564	-2.06151	0
AT3G19820	0.238818	-2.06602	0
AT3G02380	0.235605	-2.08556	0
AT5G22580	0.231151	-2.11309	0
AT4G12730	0.230538	-2.11692	0
AT1G04680	0.228391	-2.13042	0
AT5G11420	0.22765	-2.13511	0
AT4G13840	0.217049	-2.20391	0
AT4G38840	0.215018	-2.21747	0
AT3G16370	0.209558	-2.25458	0
AT5G10760	0.207943	-2.26574	0
AT2G28950	0.20706	-2.27188	0
AT5G54270	0.204692	-2.28848	0
AT3G14210	0.202938	-2.30089	0
AT4G35100	0.199422	-2.3261	0
AT4G13770	0.196352	-2.34848	0
AT5G25610	0.196101	-2.35033	0
AT2G15050	0.192789	-2.3749	0
AT3G18490	0.192258	-2.37889	0
AT3G27690	0.184031	-2.44198	0
AT2G36870	0.18121	-2.46427	0
AT3G28270	0.171555	-2.54325	0
AT2G06850	0.170122	-2.55536	0
AT4G19170	0.168794	-2.56667	0
AT1G20530	0.168529	-2.56893	0
AT1G73870	0.165124	-2.59838	0
AT1G09310	0.155095	-2.68878	0
AT1G55960	0.151921	-2.71861	0
AT4G24780	0.151844	-2.71933	0
AT2G38540	0.140125	-2.83522	0
AT2G10940	0.136	-2.87832	0
AT2G27420	0.128463	-2.96058	0
AT4G39330	0.127646	-2.96978	0
AT3G52720	0.107693	-3.215	0

## Sheet: Drought
Probe ID	Fold change	log2FC	p-value
265418_at	182.746	7.5137	0.00062717
264217_at	148.011	7.20956	3.17986e-05
249770_at	140.037	7.12967	0.033003
260399_at	132.944	7.05467	6.45247e-08
255937_at	116.971	6.87	0.00162116
253799_at	112.307	6.81131	0.000444654
266800_at	108.975	6.76785	5.36017e-06
256356_s_at	105.324	6.71869	0.012568
264758_at	83.909	6.39075	0.000257596
251156_at	82.1026	6.35936	0.00538942
248337_at	73.0359	6.19053	0.000207671
253259_at	68.5218	6.09849	0.000320522
264661_at	68.4483	6.09694	0.00244915
254074_at	65.3182	6.02941	0.0246242
260203_at	61.744	5.94823	0.000606438
245749_at	60.3425	5.9151	0.00546382
266010_at	57.2184	5.83841	0.00317591
261037_at	55.7275	5.80032	0.000530071
249197_at	54.5133	5.76854	0.00117476
262452_at	50.6717	5.66311	0.000496515
258606_at	45.8996	5.52041	0.00850476
264718_at	42.4075	5.40625	0.00548886
256114_at	40.924	5.35487	0.0118603
263497_at	40.0911	5.32521	0.0170513
254075_at	40.0044	5.32209	0.0147593
257919_at	38.7156	5.27484	0.00833706
260744_at	34	5.08746	0.000122618
257280_at	33.1441	5.05068	0.000240593
250781_at	32.3455	5.01549	0.0160368
264213_at	32.3137	5.01407	0.000556343
245840_at	32.2266	5.01018	1.97535e-05
264787_at	30.4649	4.92908	0.00115391
264617_at	30.3078	4.92162	0.00116623
259516_at	30.1653	4.91482	0.000141617
254255_at	28.8413	4.85006	0.000994234
254120_at	27.9742	4.80603	0.00342394
259879_at	27.9154	4.80299	0.000668876
259445_at	27.8421	4.7992	0.000337116
252368_at	27.7575	4.79481	0.000221912
258947_at	27.0117	4.75551	0.00849591
264153_at	25.6463	4.68068	0.000286
251950_at	25.4867	4.67167	0.000475942
263495_at	24.995	4.64357	0.0123643
255795_at	24.9799	4.6427	0.000221508
259793_at	24.1254	4.59248	0.000526494
248322_at	24.1	4.59096	0.00164094
254066_at	22.9857	4.52266	0.00811742
261033_at	22.6013	4.49833	0.000675069
252289_at	22.2425	4.47525	0.0191561
266821_at	21.7053	4.43997	0.00886232
253405_at	21.5246	4.42791	0.00531519
253643_at	21.5157	4.42732	0.001262
263800_at	21.3719	4.41764	1.82218e-05
248392_at	21.0676	4.39696	0.00066189
264202_at	20.7692	4.37637	0.0210657
262448_at	20.3879	4.34964	4.46442e-05
254200_at	20.0467	4.32529	0.00224335
267411_at	19.6536	4.29672	0.0119793
261892_at	19.6092	4.29346	0.000944331
246340_s_at	19.3059	4.27097	0.0237817
247145_at	19.194	4.26258	3.47592e-05
262164_at	19.0006	4.24797	4.27138e-06
250053_at	18.4169	4.20296	5.72846e-05
264389_at	18.2431	4.18928	0.000277625
252557_at	17.651	4.14168	0.00403682
256017_at	17.56	4.13422	7.66206e-06
252131_at	17.4374	4.12411	0.000251474
261648_at	17.1037	4.09623	0.00128966
250624_at	17.1006	4.09598	0.0337447
253104_at	17.0706	4.09344	0.00190049
248400_at	16.7677	4.06761	0.00281782
245250_at	16.6897	4.06088	5.16316e-06
256009_at	16.3687	4.03287	0.0028279
253485_at	16.2433	4.02178	0.000112175
245275_at	16.1327	4.01191	0.0115948
265622_at	15.9473	3.99524	0.0281237
265410_at	15.9034	3.99126	0.0146722
247215_at	15.793	3.98121	0.0163937
245734_at	15.7286	3.97532	0.00011144
254667_at	15.5638	3.96012	0.000389222
248327_at	15.5572	3.95951	4.8023e-06
261476_at	15.1186	3.91826	0.00231519
246099_at	15.0381	3.91055	0.00221277
266392_at	15.0168	3.90851	0.00958609
247431_at	14.9991	3.9068	0.000486036
263783_at	14.9335	3.90048	0.000792088
252346_at	14.8378	3.8912	0.000385137
265530_at	14.6442	3.87226	0.00941989
258377_at	14.499	3.85788	4.84481e-05
256991_at	14.492	3.85718	0.000908894
262211_at	14.1259	3.82027	0.00164754
247071_at	13.7982	3.78641	0.00374367
251751_at	13.791	3.78566	0.00857592
245504_at	13.7225	3.77847	0.013229
256442_at	13.6124	3.76685	0.00365259
254231_at	13.5502	3.76024	0.00121466
250292_at	13.402	3.74438	0.000844321
252739_at	13.3919	3.74329	0.00846607
257644_at	13.3789	3.74189	0.00209794
247478_at	13.1732	3.71953	0.0103609
246435_at	13.0954	3.71099	0.0346029
250648_at	13.0006	3.7005	0.00687837
266111_at	12.868	3.68571	0.027587
265276_at	12.8439	3.68301	4.42147e-06
258792_at	12.6716	3.66353	0.00040605
261247_at	12.526	3.64686	0.00830368
247208_at	12.3336	3.62452	0.00144412
254926_at	12.2197	3.61114	0.0278208
261077_at	12.1358	3.6012	0.00296671
259426_at	12.0528	3.59129	0.000882026
265556_at	12.0392	3.58967	0.0337251
249719_at	11.9204	3.57536	3.14486e-05
246481_s_at	11.8601	3.56804	0.00333734
254085_at	11.8591	3.56793	0.002039
245329_at	11.8479	3.56656	2.6479e-05
247490_at	11.7321	3.55239	0.00414194
253292_at	11.593	3.53518	0.00135534
247949_at	11.5549	3.53043	1.03852e-06
247137_at	11.495	3.52293	0.000118502
256526_at	11.2619	3.49337	0.00530145
261278_at	11.2251	3.48865	0.0425931
248353_at	11.2157	3.48745	0.00100399
267261_at	11.1698	3.48153	7.10363e-05
253872_at	11.1609	3.48038	9.7285e-06
258507_at	11.0586	3.4671	0.0012245
262282_at	11.0112	3.46091	8.16692e-05
251745_at	11.0032	3.45986	0.00947147
245677_at	10.982	3.45707	0.000723974
251774_at	10.8499	3.43961	0.00116307
258427_at	10.7962	3.43246	0.0461602
261449_at	10.7814	3.43048	0.000170362
254432_at	10.6784	3.41662	0.00175073
254413_at	10.6245	3.40932	0.000616667
259619_at	10.6222	3.40902	0.0383366
258199_at	10.4225	3.38163	0.0165258
250098_at	10.3948	3.37779	0.00295378
248964_at	10.3922	3.37743	0.00987513
247789_at	10.3555	3.37233	0.00447311
249087_at	10.2927	3.36356	0.00449817
260804_at	10.2039	3.35104	0.000131046
267028_at	10.1312	3.34073	0.000137663
254850_at	10.1066	3.33723	6.06361e-05
264000_at	10.0417	3.32793	0.00040088
245033_at	10.0233	3.32528	0.0278271
253140_at	9.99425	3.3211	0.00100882
260727_at	9.92521	3.3111	0.000220192
250796_at	9.92458	3.31101	1.07695e-05
264511_at	9.88963	3.30592	0.0264826
256093_at	9.88839	3.30574	0.000116973
247177_at	9.76067	3.28698	4.39013e-05
262325_at	9.60681	3.26406	0.0103355
263584_at	9.58888	3.26136	2.27855e-05
262226_at	9.57446	3.25919	0.000606838
266901_at	9.57139	3.25873	5.05003e-05
266799_at	9.40255	3.23305	0.00839288
263379_at	9.32216	3.22066	0.00244183
257641_s_at	9.32062	3.22043	0.0148135
265670_s_at	9.28397	3.21474	0.00291994
261248_at	9.25772	3.21066	0.00134154
265327_at	9.23246	3.20671	0.0364214
260556_at	9.18838	3.19981	0.0356796
245771_at	9.17352	3.19748	0.00298445
261443_at	9.16341	3.19588	0.00725105
261470_at	9.10872	3.18725	0.000518278
263182_at	9.10801	3.18714	0.000459307
255926_at	8.96146	3.16373	0.0147203
245041_at	8.95054	3.16197	0.000178554
266545_at	8.84694	3.14518	0.000100886
249264_s_at	8.82234	3.14116	0.0117437
252102_at	8.81135	3.13936	0.00318063
245506_at	8.7835	3.1348	0.000314406
246208_at	8.76403	3.13159	0.0225856
245755_at	8.70787	3.12232	0.00945587
258139_at	8.68979	3.11932	0.000190297
263259_at	8.68479	3.11849	6.48897e-05
264289_at	8.6658	3.11533	0.00019607
259479_at	8.55543	3.09684	0.000861247
261650_at	8.55156	3.09619	0.000132197
265674_at	8.5246	3.09163	0.00939687
256884_at	8.50572	3.08843	0.00207234
259518_at	8.47863	3.08383	0.000186016
254256_at	8.47648	3.08347	5.63648e-06
247393_at	8.26688	3.04734	0.000695245
251725_at	8.22465	3.03995	0.00361894
248123_at	8.12608	3.02256	0.000263285
251336_at	8.06986	3.01254	0.00527269
262135_at	8.06768	3.01215	0.000172707
261474_at	8.04058	3.0073	0.00197096
247205_at	7.99066	2.99831	0.0136987
265723_at	7.96257	2.99323	0.0355437
258894_at	7.94839	2.99066	0.000105062
245247_at	7.93285	2.98784	0.000439966
260754_at	7.92512	2.98643	0.00768259
248846_at	7.90815	2.98334	0.00372504
261021_at	7.89186	2.98037	0.00929384
253181_at	7.75319	2.95479	0.0105528
260656_at	7.73818	2.95199	0.000503103
260280_at	7.72494	2.94952	0.0198124
253113_at	7.72276	2.94912	0.00240767
258901_at	7.70302	2.94542	0.000303512
248218_at	7.6893	2.94285	0.000380968
252710_at	7.67123	2.93946	0.00398416
247349_at	7.64682	2.93486	9.83015e-05
254241_at	7.59807	2.92563	0.00508952
[truncated: 1,398 more rows]

## Sheet: Far Red
Probe ID	Fold change	log2FC	p-value
[truncated: 1,065 more rows]

[truncated: 5 more sheets: fc1, fc2, vte2, flu (Kim 2012), flu (Wang 2020)]
